# Supplementary material for: Crystal structure of diethyl 2-amino-5-{4-[bis­(4-methyl­phen­yl)amino]­benzamido}­thio­phene-3,4-di­carboxyl­ate
Source: Acta Crystallogr E Crystallogr Commun. 2019 Apr 9;75(Pt 5):589–92. doi: 10.1107/S2056989019003864 (PMC6505590; doi:10.1107/S2056989019003864)
Supplement: Supplementary file 1 [file e-75-00589-sup1.cif]

##############################################################################
#                                                                            #
# This CIF contains the data in a paper accepted for publication in          #
# Acta Crystallographica Section E. It conforms to the requirements of       #
# Notes for Authors for Acta Crystallographica Section E, and has been       #
# peer reviewed under the auspices of the IUCr Commission on Journals.       #
#                                                                            #
# Full details of the Crystallographic Information File format               #
# are given in the paper "The Crystallographic Information File (CIF):       #
# a New Standard Archive File for Crystallography" by S. R. Hall, F. H.      #
# Allen and I. D. Brown [Acta Cryst. (1991), A47, 655-685].                  #
#                                                                            #
# The current version of the core CIF dictionary is obtainable from          #
# ftp://ftp.iucr.org/pub/cif_core.dic.                                       #
#                                                                            #
# Software is freely available for graphical display of the structure(s)     #
# in this CIF. For information consult the CIF software page                 #
# http://www.iucr.org/resources/cif/software.                                #
#                                                                            #
# This file may be used for bona fide research purposes within the           #
# scientific community so long as proper attribution is given to the journal # 
# article from which it was obtained.                                        #
#                                                                            #
##############################################################################
data_I
_database_code_depnum_ccdc_archive 'CCDC 1904525'
_audit_creation_method
;
Olex2 1.2
(compiled 2018.04.26 svn.r3504 for OlexSys, GUI svn.r5492)
;
_journal_date_recd_electronic     2019-01-04
_journal_date_accepted     2019-03-20
_journal_name_full     'Acta Crystallographica, Section E'
_journal_year     2019
_journal_volume     75
_journal_issue      5
_journal_page_first     589
_journal_page_last     592
_journal_paper_category     GO
_journal_paper_doi     10.1107/S2056989019003864
_journal_coeditor_code     RZ5251
_publ_contact_author_name     'W. G. Skene'
_publ_contact_author_address
;
D\'epartement de Chimie, Universit\'e de Montr\'eal
CP 6128, Centre-ville Montreal, QC, H3C 3J7, Canada
;
_publ_contact_author_email
;
w.skene@umontreal.ca
;
_publ_contact_author_fax     ?
_publ_contact_author_phone     ?
_publ_section_title
;
Crystal structure of diethyl
2-amino-5-{4-[bis(4-methylphenyl)amino]benzamido}thiophene-3,4-dicarboxylate
;
_publ_section_title_footnote     .
loop_
    _publ_author_name
    _publ_author_footnote
    _publ_author_address
    'Gautier, Yohan' .
;
D\'epartement de chimie, Universit\'e de Montr\'eal
CP 6128, Centre-ville Montreal, QC, H3C 3J7,
Canada
;
    'Maris, Thierry' .
;
D\'epartement de chimie, Universit\'e de Montr\'eal
CP 6128, Centre-ville Montreal, QC, H3C 3J7,
Canada
;
    'Skene, W. G.' .
;
D\'epartement de chimie, Universit\'e de Montr\'eal
CP 6128, Centre-ville Montreal, QC, H3C 3J7,
Canada
;
_publ_section_synopsis
;
The title compound forms a head-to-head centrosymmetric dimer, involving a pair
of intermolecular N---H...O hydrogen bonds. It also forms two intramolecular
bonds between its amine and amide and the ester carbonyl groups.
;
_chemical_name_systematic
;
Diethyl
2-amino-5-{4-[bis(4-methylphenyl)amino]benzamido}thiophene-3,4-dicarboxylate
;
_chemical_name_common     ?
_chemical_formula_moiety     'C31 H31 N3 O5 S'
_chemical_formula_sum     'C31 H31 N3 O5 S'
_chemical_formula_iupac     'C31 H31 N3 O5 S'
_chemical_formula_weight     557.65
_chemical_melting_point     ?
_space_group_crystal_system     triclinic
_space_group_name_H-M_alt     'P -1'
_space_group_name_Hall     '-P 1'
loop_
    _space_group_symop_operation_xyz
    'x, y, z'
    '-x, -y, -z'
_cell_length_a     7.1314(2)
_cell_length_b     13.4650(3)
_cell_length_c     15.4586(4)
_cell_angle_alpha     106.5330(10)
_cell_angle_beta     97.9800(10)
_cell_angle_gamma     102.8430(10)
_cell_volume     1354.61(6)
_cell_formula_units_Z     2
_cell_measurement_reflns_used     9687
_cell_measurement_theta_min     2.658
_cell_measurement_theta_max     60.633
_cell_measurement_temperature     100
_exptl_crystal_description     block
_exptl_crystal_colour     Yellow
_exptl_crystal_size_max     0.16
_exptl_crystal_size_mid     0.11
_exptl_crystal_size_min     0.04
_exptl_crystal_density_diffrn     1.367
_exptl_crystal_density_meas     ?
_exptl_crystal_density_method     ?
_exptl_crystal_F_000     588
_exptl_absorpt_coefficient_mu     0.935
_exptl_absorpt_correction_type     multi-scan
_exptl_absorpt_process_details
;
(SADABS; Krause <i>et al.</i>,  2015)
;
_exptl_absorpt_correction_T_min     0.6794
_exptl_absorpt_correction_T_max     0.7519
_exptl_special_details
;
X-ray crystallographic data for I were collected from a single crystal
sample, which was mounted on a loop fiber. Data were collected using
a Bruker Venture diffractometer equipped with a Photon 100 CMOS Detector,
a Helios MX optics and a Kappa goniometer. The crystal-to-detector distance
was 4.0 cm, and the data collection was carried out in 1024 x 1024 pixel mode.
;
_diffrn_ambient_temperature     100
_diffrn_source     'Metal Jet'
_diffrn_radiation_type     GaK\a
_diffrn_radiation_wavelength     1.34139
_diffrn_radiation_monochromator     'Helios MX Mirror Optics'
_diffrn_measurement_device_type     'Bruker Venture Metaljet'
_diffrn_measurement_device     'k-geometry diffractometer'
_diffrn_measurement_method     '\w and \f scans'
_diffrn_detector     'CMOS Area detector'
_diffrn_detector_area_resol_mean     10.24
_diffrn_reflns_number     43601
_diffrn_reflns_av_R_equivalents     0.0242
_diffrn_reflns_av_unetI/netI     0.0142
_diffrn_reflns_theta_min     2.657
_diffrn_reflns_theta_max     60.647
_diffrn_reflns_theta_full     53.594
_diffrn_measured_fraction_theta_max     0.997
_diffrn_measured_fraction_theta_full     0.997
_diffrn_reflns_limit_h_min     -9
_diffrn_reflns_limit_h_max     9
_diffrn_reflns_limit_k_min     -17
_diffrn_reflns_limit_k_max     17
_diffrn_reflns_limit_l_min     -20
_diffrn_reflns_limit_l_max     20
_diffrn_radiation_probe     x-ray
_refine_special_details     ?
_reflns_number_total     6212
_reflns_number_gt     5916
_reflns_threshold_expression     'I > 2\s(I)'
_refine_ls_structure_factor_coef     Fsqd
_refine_ls_matrix_type     full
_refine_ls_R_factor_all     0.0370
_refine_ls_R_factor_gt     0.0358
_refine_ls_wR_factor_gt     0.0954
_refine_ls_wR_factor_ref     0.0967
_refine_ls_goodness_of_fit_ref     1.047
_refine_ls_restrained_S_all     1.047
_refine_ls_number_reflns     6212
_refine_ls_number_parameters     377
_refine_ls_number_restraints     0
_refine_ls_hydrogen_treatment     mixed
_refine_ls_weighting_scheme     calc
_refine_ls_weighting_details
              'w=1/[\s^2^(Fo^2^)+(0.0563P)^2^+0.4554P] where P=(Fo^2^+2Fc^2^)/3'
_atom_sites_solution_hydrogens     mixed
_atom_sites_solution_primary     dual
_atom_sites_solution_secondary     ?
_refine_ls_shift/su_max     0.001
_refine_ls_shift/su_mean     0.000
_refine_diff_density_max     0.393
_refine_diff_density_min     -0.185
_refine_ls_extinction_method     none
_refine_ls_extinction_coef     .
loop_
    _atom_type_symbol
    _atom_type_description
    _atom_type_scat_dispersion_real
    _atom_type_scat_dispersion_imag
    _atom_type_scat_source
    'C' 'C' 0.0140 0.0070
                         'International Tables Vol C Tables 4.2.6.8 and 6.1.1.4'
    'H' 'H' 0.0000 0.0000
                         'International Tables Vol C Tables 4.2.6.8 and 6.1.1.4'
    'N' 'N' 0.0250 0.0140
                         'International Tables Vol C Tables 4.2.6.8 and 6.1.1.4'
    'O' 'O' 0.0390 0.0250
                         'International Tables Vol C Tables 4.2.6.8 and 6.1.1.4'
    'S' 'S' 0.2920 0.4250
                         'International Tables Vol C Tables 4.2.6.8 and 6.1.1.4'
_computing_data_collection
;
APEX2 (Bruker, 2013)
;
_computing_cell_refinement
;
SAINT (Bruker, 2013)
;
_computing_data_reduction
;
SAINT (Bruker, 2013)
;
_computing_structure_solution
;
SHELXT (Sheldrick, 2015a)
;
_computing_structure_refinement
;
SHELXL2018 (Sheldrick, 2015b)
;
_computing_molecular_graphics
;
<i>OLEX2</i> (Dolomanov <i>et al.</i>, 2009), Mercury (Macrae <i>et
al.</i>, 2008), and Platon for Windows Taskbar v1.19 (Spek,
2009).
;
_computing_publication_material
;
<i>OLEX2</i> (Dolomanov <i>et al.</i>, 2009) and <i>publCIF</i>
(Westrip, 2010)
;
loop_
    _atom_site_type_symbol
    _atom_site_label
    _atom_site_fract_x
    _atom_site_fract_y
    _atom_site_fract_z
    _atom_site_U_iso_or_equiv
    _atom_site_adp_type
    _atom_site_calc_flag
    _atom_site_occupancy
    _atom_site_disorder_assembly
    _atom_site_disorder_group
    S S1 -0.27244(4) 0.06598(2) 0.58032(2) 0.02122(8) Uani d 1 . .
    O O1 -0.20024(12) 0.13560(7) 0.43721(6) 0.02656(18) Uani d 1 . .
    O O2 0.39650(11) 0.18395(7) 0.66336(6) 0.02647(18) Uani d 1 . .
    O O3 0.35284(11) 0.18307(6) 0.80411(5) 0.02208(16) Uani d 1 . .
    O O4 -0.14268(12) -0.01088(7) 0.84823(6) 0.02709(18) Uani d 1 . .
    O O5 0.15438(11) -0.00953(7) 0.81408(5) 0.02333(17) Uani d 1 . .
    N N1 0.44925(14) 0.35825(8) 0.25046(6) 0.0242(2) Uani d 1 . .
    N N2 0.07397(14) 0.15202(8) 0.53922(6) 0.02104(19) Uani d 1 . .
    H H2 0.199(3) 0.1717(13) 0.5566(11) 0.036(4) Uiso d 1 . .
    N N3 -0.42204(14) -0.00968(8) 0.70555(7) 0.0234(2) Uani d 1 . .
    H H3A -0.532(2) -0.0409(13) 0.6625(11) 0.032(4) Uiso d 1 . .
    H H3B -0.405(2) -0.0292(13) 0.7503(12) 0.031(4) Uiso d 1 . .
    C C1 0.33806(16) 0.30899(9) 0.30286(7) 0.0214(2) Uani d 1 . .
    C C2 0.13314(16) 0.29229(9) 0.28679(7) 0.0226(2) Uani d 1 . .
    H H2A 0.069747 0.314057 0.239990 0.027 Uiso calc 1 . .
    C C3 0.02269(16) 0.24461(9) 0.33822(7) 0.0224(2) Uani d 1 . .
    H H3 -0.115902 0.233884 0.326097 0.027 Uiso calc 1 . .
    C C4 0.11076(16) 0.21182(9) 0.40778(7) 0.0203(2) Uani d 1 . .
    C C5 0.31471(16) 0.22772(9) 0.42355(7) 0.0218(2) Uani d 1 . .
    H H5 0.377465 0.205919 0.470486 0.026 Uiso calc 1 . .
    C C6 0.42706(16) 0.27486(9) 0.37173(8) 0.0229(2) Uani d 1 . .
    H H6 0.565238 0.284067 0.383002 0.028 Uiso calc 1 . .
    C C7 -0.01919(16) 0.16301(9) 0.46062(7) 0.0209(2) Uani d 1 . .
    C C8 -0.01785(15) 0.10919(9) 0.59882(7) 0.0200(2) Uani d 1 . .
    C C9 0.07750(15) 0.10201(9) 0.67966(7) 0.0196(2) Uani d 1 . .
    C C10 -0.06016(15) 0.05446(9) 0.72744(7) 0.0200(2) Uani d 1 . .
    C C11 -0.25434(16) 0.03304(9) 0.68189(7) 0.0206(2) Uani d 1 . .
    C C12 0.28951(16) 0.15762(9) 0.71298(7) 0.0204(2) Uani d 1 . .
    C C13 0.56112(15) 0.23930(9) 0.83922(8) 0.0232(2) Uani d 1 . .
    H H13A 0.587955 0.312667 0.834394 0.028 Uiso calc 1 . .
    H H13B 0.641392 0.199732 0.802979 0.028 Uiso calc 1 . .
    C C14 0.61165(18) 0.24542(12) 0.93859(9) 0.0330(3) Uani d 1 . .
    H H14A 0.585366 0.172379 0.942452 0.049 Uiso calc 1 . .
    H H14B 0.531150 0.284569 0.973706 0.049 Uiso calc 1 . .
    H H14C 0.751398 0.283289 0.964429 0.049 Uiso calc 1 . .
    C C15 -0.02184(16) 0.01050(9) 0.80248(7) 0.0214(2) Uani d 1 . .
    C C16 0.19659(17) -0.05354(10) 0.88794(8) 0.0274(2) Uani d 1 . .
    H H16A 0.086332 -0.116277 0.881920 0.033 Uiso calc 1 . .
    H H16B 0.214461 0.001603 0.948819 0.033 Uiso calc 1 . .
    C C17 0.38311(18) -0.08751(11) 0.87989(9) 0.0300(3) Uani d 1 . .
    H H17A 0.365227 -0.140105 0.818579 0.045 Uiso calc 1 . .
    H H17B 0.412994 -0.120184 0.927395 0.045 Uiso calc 1 . .
    H H17C 0.492230 -0.024286 0.888468 0.045 Uiso calc 1 . .
    C C18 0.35607(16) 0.35600(9) 0.16150(7) 0.0220(2) Uani d 1 . .
    C C19 0.24563(16) 0.25904(9) 0.09516(8) 0.0226(2) Uani d 1 . .
    H H19 0.231993 0.193559 0.108656 0.027 Uiso calc 1 . .
    C C20 0.15469(16) 0.25789(9) 0.00862(8) 0.0236(2) Uani d 1 . .
    H H20 0.074974 0.191712 -0.035401 0.028 Uiso calc 1 . .
    C C21 0.17916(16) 0.35251(10) -0.01418(8) 0.0240(2) Uani d 1 . .
    C C22 0.29234(17) 0.44882(10) 0.05301(8) 0.0256(2) Uani d 1 . .
    H H22 0.310723 0.514013 0.038810 0.031 Uiso calc 1 . .
    C C23 0.37864(17) 0.45147(9) 0.14014(8) 0.0248(2) Uani d 1 . .
    H H23 0.452993 0.518152 0.185205 0.030 Uiso calc 1 . .
    C C24 0.09038(18) 0.35211(11) -0.10897(8) 0.0297(3) Uani d 1 . .
    H H24A 0.195498 0.380647 -0.137308 0.045 Uiso calc 1 . .
    H H24B -0.000735 0.397250 -0.103306 0.045 Uiso calc 1 . .
    H H24C 0.018819 0.278181 -0.147755 0.045 Uiso calc 1 . .
    C C25 0.64705(16) 0.42384(9) 0.28755(8) 0.0226(2) Uani d 1 . .
    C C26 0.71207(18) 0.48747(9) 0.38035(8) 0.0261(2) Uani d 1 . .
    H H26 0.624280 0.486611 0.421240 0.031 Uiso calc 1 . .
    C C27 0.90540(19) 0.55223(10) 0.41312(9) 0.0288(2) Uani d 1 . .
    H H27 0.949225 0.593205 0.476904 0.035 Uiso calc 1 . .
    C C28 1.03591(17) 0.55826(9) 0.35443(9) 0.0278(2) Uani d 1 . .
    C C29 0.96756(17) 0.49614(10) 0.26161(9) 0.0270(2) Uani d 1 . .
    H H29 1.053046 0.500286 0.220010 0.032 Uiso calc 1 . .
    C C30 0.77774(17) 0.42840(9) 0.22849(8) 0.0247(2) Uani d 1 . .
    H H30 0.736321 0.384840 0.165285 0.030 Uiso calc 1 . .
    C C31 1.24615(19) 0.62789(12) 0.39042(11) 0.0387(3) Uani d 1 . .
    H H31A 1.332337 0.583463 0.401862 0.058 Uiso calc 1 . .
    H H31B 1.255322 0.684753 0.448195 0.058 Uiso calc 1 . .
    H H31C 1.287141 0.660616 0.344560 0.058 Uiso calc 1 . .
loop_
    _atom_site_aniso_label
    _atom_site_aniso_U_11
    _atom_site_aniso_U_22
    _atom_site_aniso_U_33
    _atom_site_aniso_U_12
    _atom_site_aniso_U_13
    _atom_site_aniso_U_23
    S1 0.01620(13) 0.02771(14) 0.02086(13) 0.00373(10) 0.00225(9) 0.01223(10)
    O1 0.0190(4) 0.0387(5) 0.0239(4) 0.0051(3) 0.0031(3) 0.0160(3)
    O2 0.0181(4) 0.0384(5) 0.0246(4) 0.0030(3) 0.0041(3) 0.0168(3)
    O3 0.0168(4) 0.0276(4) 0.0197(4) 0.0006(3) 0.0013(3) 0.0100(3)
    O4 0.0216(4) 0.0368(5) 0.0266(4) 0.0049(3) 0.0062(3) 0.0181(4)
    O5 0.0199(4) 0.0296(4) 0.0241(4) 0.0045(3) 0.0033(3) 0.0166(3)
    N1 0.0211(4) 0.0305(5) 0.0209(4) 0.0009(4) 0.0023(4) 0.0141(4)
    N2 0.0169(4) 0.0280(5) 0.0196(4) 0.0034(4) 0.0031(3) 0.0123(4)
    N3 0.0175(4) 0.0292(5) 0.0241(5) 0.0018(4) 0.0031(4) 0.0140(4)
    C1 0.0228(5) 0.0229(5) 0.0198(5) 0.0042(4) 0.0051(4) 0.0101(4)
    C2 0.0234(5) 0.0277(5) 0.0204(5) 0.0088(4) 0.0043(4) 0.0123(4)
    C3 0.0203(5) 0.0284(5) 0.0203(5) 0.0076(4) 0.0039(4) 0.0105(4)
    C4 0.0207(5) 0.0230(5) 0.0175(5) 0.0044(4) 0.0037(4) 0.0084(4)
    C5 0.0207(5) 0.0257(5) 0.0196(5) 0.0042(4) 0.0018(4) 0.0112(4)
    C6 0.0193(5) 0.0277(5) 0.0228(5) 0.0042(4) 0.0032(4) 0.0120(4)
    C7 0.0207(5) 0.0240(5) 0.0188(5) 0.0055(4) 0.0036(4) 0.0089(4)
    C8 0.0177(5) 0.0224(5) 0.0209(5) 0.0038(4) 0.0041(4) 0.0095(4)
    C9 0.0174(5) 0.0221(5) 0.0197(5) 0.0033(4) 0.0031(4) 0.0095(4)
    C10 0.0180(5) 0.0220(5) 0.0202(5) 0.0030(4) 0.0036(4) 0.0093(4)
    C11 0.0201(5) 0.0216(5) 0.0207(5) 0.0042(4) 0.0041(4) 0.0092(4)
    C12 0.0192(5) 0.0226(5) 0.0211(5) 0.0047(4) 0.0031(4) 0.0109(4)
    C13 0.0167(5) 0.0259(5) 0.0235(5) -0.0004(4) 0.0006(4) 0.0094(4)
    C14 0.0231(6) 0.0460(7) 0.0269(6) -0.0005(5) -0.0011(5) 0.0182(5)
    C15 0.0191(5) 0.0225(5) 0.0207(5) 0.0012(4) 0.0016(4) 0.0091(4)
    C16 0.0234(5) 0.0373(6) 0.0267(6) 0.0055(5) 0.0040(4) 0.0214(5)
    C17 0.0259(6) 0.0401(7) 0.0298(6) 0.0092(5) 0.0035(5) 0.0212(5)
    C18 0.0198(5) 0.0288(5) 0.0206(5) 0.0057(4) 0.0054(4) 0.0133(4)
    C19 0.0215(5) 0.0256(5) 0.0242(5) 0.0053(4) 0.0071(4) 0.0132(4)
    C20 0.0207(5) 0.0282(5) 0.0217(5) 0.0046(4) 0.0046(4) 0.0097(4)
    C21 0.0205(5) 0.0330(6) 0.0228(5) 0.0085(4) 0.0061(4) 0.0141(4)
    C22 0.0266(6) 0.0283(6) 0.0274(6) 0.0079(4) 0.0069(4) 0.0164(5)
    C23 0.0246(5) 0.0253(5) 0.0245(5) 0.0042(4) 0.0038(4) 0.0109(4)
    C24 0.0283(6) 0.0398(7) 0.0248(6) 0.0093(5) 0.0040(5) 0.0172(5)
    C25 0.0212(5) 0.0237(5) 0.0242(5) 0.0038(4) 0.0031(4) 0.0127(4)
    C26 0.0276(6) 0.0261(5) 0.0245(5) 0.0048(4) 0.0069(4) 0.0097(4)
    C27 0.0312(6) 0.0238(5) 0.0270(6) 0.0035(5) 0.0012(5) 0.0071(4)
    C28 0.0234(5) 0.0244(5) 0.0355(6) 0.0035(4) 0.0018(5) 0.0142(5)
    C29 0.0239(5) 0.0307(6) 0.0324(6) 0.0080(5) 0.0082(5) 0.0182(5)
    C30 0.0251(5) 0.0282(5) 0.0230(5) 0.0071(4) 0.0045(4) 0.0121(4)
    C31 0.0258(6) 0.0355(7) 0.0477(8) -0.0015(5) 0.0004(6) 0.0142(6)
_geom_special_details
;
 All esds (except the esd in the dihedral angle between two l.s. planes)
 are estimated using the full covariance matrix.  The cell esds are taken
 into account individually in the estimation of esds in distances, angles
 and torsion angles; correlations between esds in cell parameters are only
 used when they are defined by crystal symmetry.  An approximate (isotropic)
 treatment of cell esds is used for estimating esds involving l.s. planes.
;
loop_
    _geom_bond_atom_site_label_1
    _geom_bond_atom_site_label_2
    _geom_bond_site_symmetry_2
    _geom_bond_distance
    _geom_bond_publ_flag
    S1 C8 . 1.7344(11) ?
    S1 C11 . 1.7448(11) ?
    O1 C7 . 1.2315(13) ?
    O2 C12 . 1.2221(13) ?
    O3 C12 . 1.3362(13) ?
    O3 C13 . 1.4548(12) ?
    O4 C15 . 1.2250(14) ?
    O5 C15 . 1.3416(13) ?
    O5 C16 . 1.4541(12) ?
    N1 C1 . 1.4054(13) ?
    N1 C18 . 1.4309(13) ?
    N1 C25 . 1.4254(14) ?
    N2 H2 . 0.850(17) ?
    N2 C7 . 1.3644(13) ?
    N2 C8 . 1.3829(13) ?
    N3 H3A . 0.883(17) ?
    N3 H3B . 0.810(17) ?
    N3 C11 . 1.3529(14) ?
    C1 C2 . 1.4033(15) ?
    C1 C6 . 1.4029(15) ?
    C2 H2A . 0.9500 ?
    C2 C3 . 1.3799(15) ?
    C3 H3 . 0.9500 ?
    C3 C4 . 1.3970(15) ?
    C4 C5 . 1.3978(15) ?
    C4 C7 . 1.4843(14) ?
    C5 H5 . 0.9500 ?
    C5 C6 . 1.3885(15) ?
    C6 H6 . 0.9500 ?
    C8 C9 . 1.3767(14) ?
    C9 C10 . 1.4527(14) ?
    C9 C12 . 1.4741(14) ?
    C10 C11 . 1.3902(15) ?
    C10 C15 . 1.4647(14) ?
    C13 H13A . 0.9900 ?
    C13 H13B . 0.9900 ?
    C13 C14 . 1.5025(16) ?
    C14 H14A . 0.9800 ?
    C14 H14B . 0.9800 ?
    C14 H14C . 0.9800 ?
    C16 H16A . 0.9900 ?
    C16 H16B . 0.9900 ?
    C16 C17 . 1.5093(17) ?
    C17 H17A . 0.9800 ?
    C17 H17B . 0.9800 ?
    C17 H17C . 0.9800 ?
    C18 C19 . 1.3904(16) ?
    C18 C23 . 1.3970(15) ?
    C19 H19 . 0.9500 ?
    C19 C20 . 1.3977(15) ?
    C20 H20 . 0.9500 ?
    C20 C21 . 1.3970(16) ?
    C21 C22 . 1.3955(17) ?
    C21 C24 . 1.5114(15) ?
    C22 H22 . 0.9500 ?
    C22 C23 . 1.3881(16) ?
    C23 H23 . 0.9500 ?
    C24 H24A . 0.9800 ?
    C24 H24B . 0.9800 ?
    C24 H24C . 0.9800 ?
    C25 C26 . 1.3951(16) ?
    C25 C30 . 1.3959(16) ?
    C26 H26 . 0.9500 ?
    C26 C27 . 1.3921(17) ?
    C27 H27 . 0.9500 ?
    C27 C28 . 1.3923(18) ?
    C28 C29 . 1.3920(18) ?
    C28 C31 . 1.5110(17) ?
    C29 H29 . 0.9500 ?
    C29 C30 . 1.3854(16) ?
    C30 H30 . 0.9500 ?
    C31 H31A . 0.9800 ?
    C31 H31B . 0.9800 ?
    C31 H31C . 0.9800 ?
loop_
    _geom_angle_atom_site_label_1
    _geom_angle_atom_site_label_2
    _geom_angle_atom_site_label_3
    _geom_angle_site_symmetry_1
    _geom_angle_site_symmetry_3
    _geom_angle
    _geom_angle_publ_flag
    C8 S1 C11 . . 90.70(5) ?
    C12 O3 C13 . . 115.11(8) ?
    C15 O5 C16 . . 115.43(8) ?
    C1 N1 C18 . . 119.80(9) ?
    C1 N1 C25 . . 122.19(9) ?
    C25 N1 C18 . . 117.44(9) ?
    C7 N2 H2 . . 121.9(11) ?
    C7 N2 C8 . . 125.56(10) ?
    C8 N2 H2 . . 112.5(11) ?
    H3A N3 H3B . . 120.2(15) ?
    C11 N3 H3A . . 119.3(10) ?
    C11 N3 H3B . . 114.4(11) ?
    C2 C1 N1 . . 120.25(10) ?
    C6 C1 N1 . . 121.47(10) ?
    C6 C1 C2 . . 118.28(10) ?
    C1 C2 H2A . . 119.6 ?
    C3 C2 C1 . . 120.74(10) ?
    C3 C2 H2A . . 119.6 ?
    C2 C3 H3 . . 119.4 ?
    C2 C3 C4 . . 121.26(10) ?
    C4 C3 H3 . . 119.4 ?
    C3 C4 C5 . . 118.13(10) ?
    C3 C4 C7 . . 117.52(10) ?
    C5 C4 C7 . . 124.35(10) ?
    C4 C5 H5 . . 119.5 ?
    C6 C5 C4 . . 121.08(10) ?
    C6 C5 H5 . . 119.5 ?
    C1 C6 H6 . . 119.8 ?
    C5 C6 C1 . . 120.50(10) ?
    C5 C6 H6 . . 119.8 ?
    O1 C7 N2 . . 121.07(10) ?
    O1 C7 C4 . . 123.05(10) ?
    N2 C7 C4 . . 115.86(9) ?
    N2 C8 S1 . . 121.56(8) ?
    C9 C8 S1 . . 113.34(8) ?
    C9 C8 N2 . . 125.00(10) ?
    C8 C9 C10 . . 111.77(9) ?
    C8 C9 C12 . . 118.10(9) ?
    C10 C9 C12 . . 129.18(9) ?
    C9 C10 C15 . . 129.14(9) ?
    C11 C10 C9 . . 111.57(9) ?
    C11 C10 C15 . . 118.22(9) ?
    N3 C11 S1 . . 118.63(8) ?
    N3 C11 C10 . . 128.82(10) ?
    C10 C11 S1 . . 112.55(8) ?
    O2 C12 O3 . . 122.47(10) ?
    O2 C12 C9 . . 123.55(10) ?
    O3 C12 C9 . . 113.85(9) ?
    O3 C13 H13A . . 110.2 ?
    O3 C13 H13B . . 110.2 ?
    O3 C13 C14 . . 107.46(9) ?
    H13A C13 H13B . . 108.5 ?
    C14 C13 H13A . . 110.2 ?
    C14 C13 H13B . . 110.2 ?
    C13 C14 H14A . . 109.5 ?
    C13 C14 H14B . . 109.5 ?
    C13 C14 H14C . . 109.5 ?
    H14A C14 H14B . . 109.5 ?
    H14A C14 H14C . . 109.5 ?
    H14B C14 H14C . . 109.5 ?
    O4 C15 O5 . . 122.48(10) ?
    O4 C15 C10 . . 123.32(10) ?
    O5 C15 C10 . . 114.12(9) ?
    O5 C16 H16A . . 110.2 ?
    O5 C16 H16B . . 110.2 ?
    O5 C16 C17 . . 107.42(9) ?
    H16A C16 H16B . . 108.5 ?
    C17 C16 H16A . . 110.2 ?
    C17 C16 H16B . . 110.2 ?
    C16 C17 H17A . . 109.5 ?
    C16 C17 H17B . . 109.5 ?
    C16 C17 H17C . . 109.5 ?
    H17A C17 H17B . . 109.5 ?
    H17A C17 H17C . . 109.5 ?
    H17B C17 H17C . . 109.5 ?
    C19 C18 N1 . . 120.52(10) ?
    C19 C18 C23 . . 119.47(10) ?
    C23 C18 N1 . . 120.01(10) ?
    C18 C19 H19 . . 120.0 ?
    C18 C19 C20 . . 120.00(10) ?
    C20 C19 H19 . . 120.0 ?
    C19 C20 H20 . . 119.5 ?
    C21 C20 C19 . . 121.05(10) ?
    C21 C20 H20 . . 119.5 ?
    C20 C21 C24 . . 121.84(11) ?
    C22 C21 C20 . . 118.02(10) ?
    C22 C21 C24 . . 120.13(10) ?
    C21 C22 H22 . . 119.3 ?
    C23 C22 C21 . . 121.46(10) ?
    C23 C22 H22 . . 119.3 ?
    C18 C23 H23 . . 120.0 ?
    C22 C23 C18 . . 119.95(11) ?
    C22 C23 H23 . . 120.0 ?
    C21 C24 H24A . . 109.5 ?
    C21 C24 H24B . . 109.5 ?
    C21 C24 H24C . . 109.5 ?
    H24A C24 H24B . . 109.5 ?
    H24A C24 H24C . . 109.5 ?
    H24B C24 H24C . . 109.5 ?
    C26 C25 N1 . . 122.05(10) ?
    C26 C25 C30 . . 118.80(10) ?
    C30 C25 N1 . . 119.09(10) ?
    C25 C26 H26 . . 120.0 ?
    C27 C26 C25 . . 120.10(11) ?
    C27 C26 H26 . . 120.0 ?
    C26 C27 H27 . . 119.3 ?
    C26 C27 C28 . . 121.43(11) ?
    C28 C27 H27 . . 119.3 ?
    C27 C28 C31 . . 121.27(12) ?
    C29 C28 C27 . . 117.78(11) ?
    C29 C28 C31 . . 120.94(12) ?
    C28 C29 H29 . . 119.2 ?
    C30 C29 C28 . . 121.52(11) ?
    C30 C29 H29 . . 119.2 ?
    C25 C30 H30 . . 119.8 ?
    C29 C30 C25 . . 120.31(11) ?
    C29 C30 H30 . . 119.8 ?
    C28 C31 H31A . . 109.5 ?
    C28 C31 H31B . . 109.5 ?
    C28 C31 H31C . . 109.5 ?
    H31A C31 H31B . . 109.5 ?
    H31A C31 H31C . . 109.5 ?
    H31B C31 H31C . . 109.5 ?
loop_
    _geom_torsion_atom_site_label_1
    _geom_torsion_atom_site_label_2
    _geom_torsion_atom_site_label_3
    _geom_torsion_atom_site_label_4
    _geom_torsion_site_symmetry_1
    _geom_torsion_site_symmetry_2
    _geom_torsion_site_symmetry_3
    _geom_torsion_site_symmetry_4
    _geom_torsion
    _geom_torsion_publ_flag
    S1 C8 C9 C10 . . . . 2.92(12) ?
    S1 C8 C9 C12 . . . . -166.93(8) ?
    N1 C1 C2 C3 . . . . -179.59(10) ?
    N1 C1 C6 C5 . . . . 179.10(10) ?
    N1 C18 C19 C20 . . . . 179.76(10) ?
    N1 C18 C23 C22 . . . . 178.36(10) ?
    N1 C25 C26 C27 . . . . -178.50(10) ?
    N1 C25 C30 C29 . . . . 176.33(10) ?
    N2 C8 C9 C10 . . . . 179.21(10) ?
    N2 C8 C9 C12 . . . . 9.36(16) ?
    C1 N1 C18 C19 . . . . -52.46(15) ?
    C1 N1 C18 C23 . . . . 128.71(12) ?
    C1 N1 C25 C26 . . . . -33.06(16) ?
    C1 N1 C25 C30 . . . . 149.85(11) ?
    C1 C2 C3 C4 . . . . 0.17(17) ?
    C2 C1 C6 C5 . . . . -1.21(17) ?
    C2 C3 C4 C5 . . . . -0.57(17) ?
    C2 C3 C4 C7 . . . . 178.97(10) ?
    C3 C4 C5 C6 . . . . 0.07(17) ?
    C3 C4 C7 O1 . . . . 11.30(17) ?
    C3 C4 C7 N2 . . . . -167.26(10) ?
    C4 C5 C6 C1 . . . . 0.83(17) ?
    C5 C4 C7 O1 . . . . -169.20(11) ?
    C5 C4 C7 N2 . . . . 12.25(16) ?
    C6 C1 C2 C3 . . . . 0.71(17) ?
    C7 N2 C8 S1 . . . . -1.59(16) ?
    C7 N2 C8 C9 . . . . -177.59(11) ?
    C7 C4 C5 C6 . . . . -179.43(10) ?
    C8 S1 C11 N3 . . . . -179.24(9) ?
    C8 S1 C11 C10 . . . . -0.12(9) ?
    C8 N2 C7 O1 . . . . 1.16(18) ?
    C8 N2 C7 C4 . . . . 179.75(10) ?
    C8 C9 C10 C11 . . . . -2.98(14) ?
    C8 C9 C10 C15 . . . . 164.77(11) ?
    C8 C9 C12 O2 . . . . -20.79(16) ?
    C8 C9 C12 O3 . . . . 155.21(10) ?
    C9 C10 C11 S1 . . . . 1.75(12) ?
    C9 C10 C11 N3 . . . . -179.24(11) ?
    C9 C10 C15 O4 . . . . 167.14(11) ?
    C9 C10 C15 O5 . . . . -15.98(16) ?
    C10 C9 C12 O2 . . . . 171.40(11) ?
    C10 C9 C12 O3 . . . . -12.61(16) ?
    C11 S1 C8 N2 . . . . -178.08(9) ?
    C11 S1 C8 C9 . . . . -1.65(9) ?
    C11 C10 C15 O4 . . . . -25.80(17) ?
    C11 C10 C15 O5 . . . . 151.08(10) ?
    C12 O3 C13 C14 . . . . -171.23(10) ?
    C12 C9 C10 C11 . . . . 165.45(11) ?
    C12 C9 C10 C15 . . . . -26.80(19) ?
    C13 O3 C12 O2 . . . . -3.21(15) ?
    C13 O3 C12 C9 . . . . -179.25(9) ?
    C15 O5 C16 C17 . . . . 170.77(10) ?
    C15 C10 C11 S1 . . . . -167.48(8) ?
    C15 C10 C11 N3 . . . . 11.52(18) ?
    C16 O5 C15 O4 . . . . -2.93(15) ?
    C16 O5 C15 C10 . . . . -179.84(9) ?
    C18 N1 C1 C2 . . . . -22.84(16) ?
    C18 N1 C1 C6 . . . . 156.86(11) ?
    C18 N1 C25 C26 . . . . 138.27(11) ?
    C18 N1 C25 C30 . . . . -38.82(15) ?
    C18 C19 C20 C21 . . . . 2.63(17) ?
    C19 C18 C23 C22 . . . . -0.49(17) ?
    C19 C20 C21 C22 . . . . -1.89(17) ?
    C19 C20 C21 C24 . . . . 176.92(10) ?
    C20 C21 C22 C23 . . . . -0.03(17) ?
    C21 C22 C23 C18 . . . . 1.21(18) ?
    C23 C18 C19 C20 . . . . -1.40(16) ?
    C24 C21 C22 C23 . . . . -178.86(11) ?
    C25 N1 C1 C2 . . . . 148.29(11) ?
    C25 N1 C1 C6 . . . . -32.02(16) ?
    C25 N1 C18 C19 . . . . 135.99(11) ?
    C25 N1 C18 C23 . . . . -42.84(15) ?
    C25 C26 C27 C28 . . . . 2.25(18) ?
    C26 C25 C30 C29 . . . . -0.85(17) ?
    C26 C27 C28 C29 . . . . -0.79(18) ?
    C26 C27 C28 C31 . . . . -179.45(11) ?
    C27 C28 C29 C30 . . . . -1.51(17) ?
    C28 C29 C30 C25 . . . . 2.35(18) ?
    C30 C25 C26 C27 . . . . -1.40(17) ?
    C31 C28 C29 C30 . . . . 177.16(11) ?
loop_
    _geom_hbond_atom_site_label_D
    _geom_hbond_atom_site_label_H
    _geom_hbond_atom_site_label_A
    _geom_hbond_site_symmetry_A
    _geom_hbond_distance_DH
    _geom_hbond_distance_HA
    _geom_hbond_distance_DA
    _geom_hbond_angle_DHA
    _geom_hbond_publ_flag
    N2 H2 O2 . 0.850(17) 1.958(17) 2.6501(12) 137.8(15) yes
    N3 H3A O1 2_456 0.883(17) 2.154(17) 3.0316(13) 172.5(14) yes
    N3 H3B O4 . 0.810(17) 2.156(16) 2.7656(13) 132.2(14) yes
_shelx_space_group_comment
;
The symmetry employed for this shelxl refinement is uniquely defined
by the following loop, which should always be used as a source of
symmetry information in preference to the above space-group names.
They are only intended as comments.
;
_shelx_estimated_absorpt_T_min     ?
_shelx_estimated_absorpt_T_max     ?
_shelx_hkl_file
;
   1   0   0 1208.98   33.10
   1   0   0 1245.58   33.10
  -2   0   0  433.66   11.40
  -2   0   0  433.76   11.50
  -2   0   0  430.46   11.40
  -2   0   0  434.96   11.50
  -2   0   0  427.96   11.40
   2   0   0  393.16   11.50
   2   0   0  423.36   11.50
   2   0   0  419.66   12.70
   2   0   0  438.86   11.40
   2   0   0  416.66   11.50
   2   0   0  435.76   12.80
  -3   0   0 1516.75   39.90
  -3   0   0 1551.44   39.70
  -3   0   0 1428.06   39.80
  -3   0   0 1408.76   39.80
  -3   0   0 1566.94   39.70
   3   0   0 1489.75   41.70
   3   0   0 1519.35   39.80
   3   0   0 1580.74   39.90
   3   0   0 1563.94   41.90
   3   0   0 1454.95   39.80
   3   0   0 1367.96   39.80
  -4   0   0   63.49    2.10
  -4   0   0   63.89    2.10
  -4   0   0   64.19    2.10
  -4   0   0   60.09    2.30
   4   0   0   60.39    2.10
   4   0   0   63.89    2.00
   4   0   0   63.29    2.10
   4   0   0   65.49    2.20
   4   0   0   62.89    4.30
   4   0   0   62.29    2.10
   4   0   0   63.49    2.00
   4   0   0   67.09    2.00
   4   0   0   61.69    2.10
   4   0   0   62.19    4.40
   4   0   0   61.79    2.10
  -5   0   0  110.79    3.80
  -5   0   0  114.99    3.60
   5   0   0  111.69    3.70
   5   0   0  116.89    3.60
   5   0   0  112.19    6.60
   5   0   0  121.69    7.20
   5   0   0  114.49    3.50
   5   0   0  112.19    3.50
   5   0   0  112.69    3.60
   5   0   0  110.09    3.60
   5   0   0  113.69    3.40
   5   0   0  112.19    3.40
   6   0   0  103.39    7.60
   6   0   0   98.69    3.50
   6   0   0  100.69    3.20
   6   0   0  103.89    3.50
   6   0   0   93.29    7.40
   6   0   0  102.29    3.40
   6   0   0  106.89    3.40
   6   0   0   98.89    3.20
  -7   0   0  119.89    3.80
   7   0   0  129.39    3.90
   7   0   0  123.09    4.40
   7   0   0  129.39    4.10
   7   0   0  130.59    4.20
  -8   0   0   11.80    1.20
   8   0   0   12.40    1.30
   8   0   0   13.50    1.10
   8   0   0   15.60    1.60
   8   0   0   11.90    1.30
   8  -1   0   10.20    1.40
   8  -1   0   11.20    1.30
   8  -1   0   11.10    1.20
   8  -1   0   12.80    1.10
  -8   1   0    9.80    1.00
   7  -1   0  183.48    5.60
   7  -1   0  170.88    6.30
   7  -1   0  183.68    5.30
   7  -1   0  182.58   10.90
   7  -1   0  174.68    5.50
   7  -1   0  177.48    5.70
  -7   1   0  175.88    5.20
   6  -1   0  145.99    4.30
   6  -1   0  146.89    4.50
   6  -1   0  141.79    4.50
   6  -1   0  144.19    4.30
   6  -1   0  143.79    8.90
   6  -1   0  144.19    4.60
   6  -1   0  148.99    4.50
   6  -1   0  145.89    8.40
   5  -1   0  113.49    3.60
   5  -1   0  118.79    3.60
   5  -1   0  113.19    6.30
   5  -1   0  121.49    3.70
   5  -1   0  118.19    3.50
   5  -1   0  117.69    3.80
   5  -1   0  115.59    3.50
   5  -1   0  106.29    6.70
   5  -1   0  117.39    3.60
   5  -1   0  122.39    3.60
  -5   1   0  116.09    3.80
  -5   1   0  118.49    3.60
   4  -1   0  350.66    9.70
   4  -1   0  354.46    9.70
   4  -1   0  337.57   11.80
   4  -1   0  361.46    9.60
   4  -1   0  346.47    9.60
   4  -1   0  361.76    9.60
   4  -1   0  341.77    9.50
   4  -1   0  343.27    9.50
   4  -1   0  341.87   12.20
   4  -1   0  342.47    9.60
   4  -1   0  345.17    9.60
  -4   1   0  367.06    9.60
  -4   1   0  340.67    9.60
  -4   1   0  353.96    9.60
  -4   1   0  358.36    9.80
   3  -1   0  521.25   14.30
   3  -1   0  530.45   14.20
   3  -1   0  527.95   14.20
   3  -1   0  541.15   14.20
   3  -1   0  540.85   16.20
   3  -1   0  517.65   15.80
  -3   1   0  510.25   14.30
  -3   1   0  513.45   14.20
  -3   1   0  529.05   14.30
  -3   1   0  529.15   14.20
  -3   1   0  512.95   14.20
  -3   1   0  545.15   14.10
  -3   1   0  532.95   14.20
  -3   1   0  528.95   14.10
   2  -1   0   27.70    2.00
   2  -1   0   24.30    0.90
   2  -1   0   25.50    1.00
   2  -1   0   27.10    1.80
   2  -1   0   25.10    1.80
   2  -1   0   25.90    1.00
   2  -1   0   26.90    1.00
  -2   1   0   25.80    0.90
  -2   1   0   26.40    1.00
  -2   1   0   27.10    1.00
  -2   1   0   25.70    0.90
  -2   1   0   27.10    0.90
  -2   1   0   26.90    0.80
  -2   1   0   25.00    1.00
  -2   1   0   26.90    1.00
  -1  -1   0  494.15   13.70
  -1  -1   0  511.85   13.70
  -1  -1   0  519.05   13.70
   1   1   0  510.25   14.40
   1   1   0  521.75   13.70
   1   1   0  524.25   13.70
   1   1   0  518.45   13.70
  -2  -1   0  164.88    4.50
  -2  -1   0  157.78    4.50
  -2  -1   0  165.88    4.60
  -2  -1   0  152.88    4.60
   2   1   0  162.28    4.60
   2   1   0  167.58    4.40
   2   1   0  161.78    4.50
   2   1   0  167.08    4.60
   2   1   0  172.58    5.90
  -3  -1   0 2688.43   69.49
   3   1   0 2530.65   69.19
   3   1   0 2486.05   69.29
   3   1   0 2683.73   69.39
   3   1   0 2598.64   69.29
   3   1   0 2623.44   69.29
   3   1   0 2739.83   71.79
   3   1   0 2605.94   69.29
   3   1   0 2700.63   71.69
   3   1   0 2487.45   69.19
  -4  -1   0  127.09    4.00
  -4  -1   0  127.59    3.80
   4   1   0  126.39    3.90
   4   1   0  127.39    6.50
   4   1   0  123.79    3.80
   4   1   0  129.89    3.80
   4   1   0  126.49    3.90
   4   1   0  125.79    3.80
   4   1   0  123.19    6.40
   4   1   0  126.29    3.70
   4   1   0  129.09    3.80
  -5  -1   0  378.76   11.00
  -5  -1   0  387.36   10.80
   5   1   0  387.86   10.90
   5   1   0  380.26   10.90
   5   1   0  392.66   10.80
   5   1   0  388.26   10.70
   5   1   0  374.26   14.70
   5   1   0  381.86   10.70
   5   1   0  386.56   14.60
   5   1   0  383.36   10.70
   5   1   0  383.46   10.60
   5   1   0  393.36   10.60
  -6  -1   0    0.80    0.50
   6   1   0    1.70    4.00
   6   1   0    2.10    0.60
   6   1   0    0.70    0.50
   6   1   0    2.50    0.70
   6   1   0    0.50    0.70
   6   1   0    2.20    3.00
   6   1   0    1.50    0.60
  -7  -1   0  109.69    3.50
   7   1   0  113.29    3.80
   7   1   0  115.69    3.60
   7   1   0  118.19    3.90
   7   1   0  117.79    4.10
   7   1   0  117.69    3.70
  -8  -1   0   51.99    2.00
   8   1   0   53.59    2.00
   8   1   0   54.79    2.20
   8   1   0   54.19    2.60
   8   1   0   52.69    2.30
   9  -2   0  212.48    5.90
   9  -2   0  212.48    6.20
   9  -2   0  210.78    6.10
   9  -2   0  207.18    6.40
   8  -2   0   24.30    1.30
   8  -2   0   22.90    1.60
   8  -2   0   23.90    1.90
   8  -2   0   25.00    1.70
   7  -2   0    3.00    0.90
   7  -2   0    3.40    1.00
   7  -2   0    3.40    3.50
   7  -2   0    1.20    0.80
   7  -2   0    2.30    0.60
   7  -2   0    4.50    1.00
   6  -2   0    0.20    0.60
   6  -2   0    0.60    0.60
   6  -2   0   -0.20    0.40
   6  -2   0    1.60    2.80
   6  -2   0   -0.10    0.60
   6  -2   0   -0.20    0.70
   5  -2   0   75.89    2.60
   5  -2   0   73.49    2.50
   5  -2   0   77.69    4.90
   5  -2   0   73.09    2.60
   5  -2   0   72.99    2.30
   5  -2   0   76.49    5.80
   5  -2   0   75.69    2.30
   5  -2   0   71.49    2.50
   5  -2   0   73.79    2.60
   5  -2   0   76.19    2.50
   5  -2   0   71.09    2.50
  -5   2   0   74.89    2.70
  -5   2   0   75.39    2.40
  -5   2   0   71.59    2.80
   4  -2   0 1379.46   38.20
   4  -2   0 1406.66   38.10
   4  -2   0 1465.25   41.10
   4  -2   0 1465.65   38.30
   4  -2   0 1490.95   40.30
   4  -2   0 1426.36   38.30
   4  -2   0 1446.16   38.20
   4  -2   0 1405.56   38.20
   4  -2   0 1434.46   38.30
   4  -2   0 1435.76   38.20
   4  -2   0 1369.56   38.20
  -4   2   0 1375.86   38.20
  -4   2   0 1493.25   38.40
  -4   2   0 1464.95   38.10
  -4   2   0 1452.95   38.20
   3  -2   0    1.70    1.10
   3  -2   0    2.90    0.40
   3  -2   0    2.30    0.40
   3  -2   0    3.20    1.20
   3  -2   0    2.40    1.10
  -3   2   0    3.10    0.40
  -3   2   0    2.70    0.40
  -3   2   0    2.80    0.30
  -3   2   0    2.40    0.30
  -3   2   0    2.10    0.40
  -3   2   0    1.60    0.40
  -3   2   0    2.30    0.40
  -3   2   0    2.10    0.40
   2  -2   0  587.84   20.20
   2  -2   0  666.93   18.00
   2  -2   0  684.83   18.80
   2  -2   0  673.73   19.10
   2  -2   0  680.83   18.10
   2  -2   0  670.43   18.00
  -2   2   0  669.23   18.00
  -2   2   0  674.83   18.00
  -2   2   0  684.43   18.00
  -2   2   0  680.43   18.10
  -2   2   0  676.43   18.00
  -2   2   0  684.83   18.00
  -2   2   0  708.33   18.00
  -2   2   0  684.43   18.10
   1  -2   0   26.40    1.00
   1  -2   0   28.30    0.90
   1  -2   0   32.50    1.70
   1  -2   0   28.70    0.90
   1  -2   0   26.90    0.90
   1  -2   0   25.40    0.80
   1  -2   0   31.60    1.30
   1  -2   0   29.30    0.80
   1  -2   0   31.10    1.40
  -1   2   0   28.20    0.90
  -1   2   0   26.60    0.90
  -1   2   0   27.10    0.90
  -1   2   0   26.40    0.90
  -1   2   0   29.20    0.90
  -1   2   0   28.00    0.90
  -1   2   0   28.40    0.90
   0  -2   0  563.34   15.20
   0  -2   0  564.14   15.80
   0  -2   0  578.14   15.20
   0   2   0  576.54   15.20
  -1  -2   0 5030.40  130.39
   1   2   0 4692.93  130.29
  -2  -2   0   52.39    1.60
  -2  -2   0   54.69    1.70
  -2  -2   0   52.79    1.70
  -2  -2   0   52.89    1.70
   2   2   0   50.79    1.60
   2   2   0   52.49    1.70
   2   2   0   51.39    1.70
   2   2   0   50.49    1.70
   2   2   0   54.29    3.00
  -3  -2   0    1.10    0.40
  -3  -2   0    2.90    0.40
  -3  -2   0    1.40    0.40
   3   2   0    1.40    0.50
   3   2   0    0.90    0.30
   3   2   0    1.70    0.50
   3   2   0    2.40    0.40
   3   2   0    1.00    1.40
   3   2   0    2.00    0.40
   3   2   0    1.60    0.40
   3   2   0    2.70    1.40
   3   2   0    1.70    0.40
   3   2   0    1.60    0.40
   3   2   0    0.70    0.40
  -4  -2   0   54.79    2.10
  -4  -2   0   49.60    2.50
   4   2   0   55.49    1.90
   4   2   0   54.49    2.00
   4   2   0   54.29    1.80
   4   2   0   52.89    1.80
   4   2   0   54.19    2.00
   4   2   0   53.99    1.90
   4   2   0   55.49    1.90
   4   2   0   53.49    2.00
   4   2   0   56.69    4.50
   4   2   0   55.99    4.70
   4   2   0   53.59    1.90
  -5  -2   0    1.80    0.80
  -5  -2   0    2.30    0.40
  -5  -2   0    2.80    1.00
   5   2   0    2.90    3.30
   5   2   0    3.50    0.70
   5   2   0    1.70    0.60
   5   2   0    2.50    2.70
   5   2   0    4.30    1.00
   5   2   0    2.10    0.70
   5   2   0    1.50    0.50
   5   2   0    2.00    0.60
   5   2   0    2.60    0.50
  -6  -2   0   28.80    1.30
   6   2   0   29.70    1.60
   6   2   0   27.70    1.80
   6   2   0   35.10    5.90
   6   2   0   28.90    1.50
   6   2   0   29.40    1.40
   6   2   0   32.10    1.40
  -7  -2   0   76.89    2.60
   7   2   0   75.99    2.70
   7   2   0   78.89    2.80
   7   2   0   79.09    2.70
   7   2   0   80.79    2.90
   7   2   0   76.89    3.20
  -8  -2   0   56.99    2.10
   8   2   0   58.89    2.10
   8   2   0   58.79    2.20
   8   2   0   57.49    2.40
   9  -3   0  113.59    3.50
   9  -3   0  108.19    3.60
   9  -3   0  106.89    3.20
   9  -3   0  103.39    3.70
   8  -3   0   70.79    2.90
   8  -3   0   71.69    3.00
   8  -3   0   71.19    2.70
   8  -3   0   71.19    2.80
   8  -3   0   71.49    2.40
   7  -3   0  113.39    3.70
   7  -3   0  102.79    8.50
   7  -3   0  112.89    3.80
   7  -3   0  109.59    3.40
   7  -3   0  115.29    3.80
   7  -3   0  110.69    3.90
   6  -3   0   24.60    1.30
   6  -3   0   26.00    1.40
   6  -3   0   24.20    1.40
   6  -3   0   23.80    1.40
   6  -3   0   25.70    4.50
   6  -3   0   23.20    1.10
   6  -3   0   23.00    1.70
   5  -3   0  103.39    3.30
   5  -3   0  105.09    3.40
   5  -3   0   89.49    3.80
   5  -3   0  104.39    3.40
   5  -3   0  104.69    3.30
   5  -3   0  105.09    3.10
   5  -3   0  108.79    5.30
   5  -3   0  104.69    3.30
   5  -3   0  108.49    3.30
   5  -3   0  100.39    7.40
  -5   3   0  102.19    3.40
  -5   3   0  108.39    3.60
   4  -3   0  159.68    4.60
   4  -3   0  146.89    4.50
   4  -3   0  160.38    7.00
   4  -3   0  152.58    4.50
   4  -3   0  156.48    4.80
   4  -3   0  163.78    4.60
   4  -3   0  162.98    4.70
   4  -3   0  154.58    6.10
   4  -3   0  155.08    4.60
   4  -3   0  167.28    4.70
   4  -3   0  159.88    4.70
  -4   3   0  171.48    4.70
  -4   3   0  165.88    4.50
  -4   3   0  167.08    4.80
  -4   3   0  162.28    4.40
  -4   3   0  152.38    4.60
  -4   3   0  164.98    4.50
   3  -3   0  335.77    9.30
   3  -3   0  351.06   10.90
   3  -3   0  338.27   10.30
   3  -3   0  337.67   10.90
   3  -3   0  339.67    9.20
  -3   3   0  331.67    9.20
  -3   3   0  342.37    9.20
  -3   3   0  347.77    9.30
  -3   3   0  319.77    9.30
  -3   3   0  326.87    9.10
  -3   3   0  344.37    9.20
  -3   3   0  337.57    9.10
  -3   3   0  312.17    9.20
   2  -3   0  559.44   14.50
   2  -3   0  583.24   15.30
   2  -3   0  474.35   16.20
   2  -3   0  550.64   14.60
   2  -3   0  529.75   14.50
   2  -3   0  534.75   14.50
   2  -3   0  574.24   16.00
  -2   3   0  545.65   14.60
  -2   3   0  546.75   14.70
  -2   3   0  551.54   14.50
  -2   3   0  531.05   14.60
  -2   3   0  531.25   14.50
  -2   3   0  529.05   14.60
  -2   3   0  557.34   14.60
   0  -3   0   34.80    1.10
   0  -3   0   36.10    2.00
   0  -3   0   35.30    1.00
   0  -3   0   36.40    1.10
   0  -3   0   34.90    1.10
   0   3   0   37.30    1.10
   0   3   0   34.50    1.10
   0   3   0   34.70    1.10
   0   3   0   34.70    1.10
  -1  -3   0 4453.35  127.19
   1   3   0 4983.40  127.49
  -2  -3   0   60.69    2.00
  -2  -3   0   62.69    1.90
  -2  -3   0   61.59    1.90
  -2  -3   0   63.59    3.00
  -2  -3   0   62.99    2.00
   2   3   0   60.89    1.90
   2   3   0   62.09    1.90
   2   3   0   63.79    3.40
   2   3   0   63.59    1.80
   2   3   0   59.69    2.10
  -3  -3   0 5481.35  135.59
  -3  -3   0 4742.43  132.09
   3   3   0 4900.61  132.09
   3   3   0 4890.11  132.19
   3   3   0 5185.68  135.09
   3   3   0 5213.48  135.89
   3   3   0 4768.32  132.19
   3   3   0 4801.52  132.29
  -4  -3   0   53.09    1.80
  -4  -3   0   56.19    2.20
  -4  -3   0   58.09    2.20
   4   3   0   54.49    2.10
   4   3   0   58.29    1.90
   4   3   0   54.99    2.00
   4   3   0   60.69    2.00
   4   3   0   58.99    2.20
   4   3   0   53.19    4.90
   4   3   0   53.99    5.10
   4   3   0   56.19    1.90
   4   3   0   59.29    2.00
  -5  -3   0   65.69    2.20
  -5  -3   0   56.09    2.80
   5   3   0   68.49    2.30
   5   3   0   63.39    6.60
   5   3   0   64.19    2.20
   5   3   0   69.39    2.30
   5   3   0   63.49    2.40
   5   3   0   67.39    2.60
   5   3   0   67.49    2.40
  -6  -3   0   11.70    0.90
   6   3   0   13.50    1.00
   6   3   0   12.40    1.00
   6   3   0   12.30    1.40
   6   3   0   14.00    5.20
   6   3   0   11.80    1.20
   6   3   0   11.90    1.10
  -7  -3   0   82.79    2.70
   7   3   0   77.99    2.80
   7   3   0   81.79    3.00
   7   3   0   85.49    2.80
   7   3   0   79.39    2.80
  -8  -3   0   97.69    3.20
  -8  -3   0  113.19    3.30
   8   3   0  102.89    3.30
   8   3   0   93.99    3.50
   8   3   0  101.09    3.50
   9  -4   0    2.30    1.00
   9  -4   0    2.00    1.10
   9  -4   0    2.10    0.80
   9  -4   0    2.00    0.70
   8  -4   0   42.60    2.30
   8  -4   0   45.70    2.00
   8  -4   0   45.00    2.20
   8  -4   0   47.40    2.30
   8  -4   0   45.40    1.70
   7  -4   0 1242.68   33.30
   7  -4   0 1243.28   32.90
   7  -4   0 1198.78   38.70
   7  -4   0 1257.27   33.20
   7  -4   0 1219.58   33.20
   7  -4   0 1215.68   33.20
   6  -4   0   81.09    2.90
   6  -4   0   77.89    6.60
   6  -4   0   78.69    2.80
   6  -4   0   77.49    2.70
   6  -4   0   84.29    2.80
   6  -4   0   78.99    2.50
   6  -4   0   76.99    2.70
  -6   4   0   71.79    3.10
   5  -4   0   79.29    2.40
   5  -4   0   80.99    2.60
   5  -4   0   80.29    3.00
   5  -4   0   80.59    5.50
   5  -4   0   83.59    2.40
   5  -4   0   89.19    2.70
   5  -4   0   83.89    4.40
   5  -4   0   80.79    2.70
   5  -4   0   77.89    3.00
   5  -4   0   81.09    2.80
   5  -4   0   79.39    2.60
   5  -4   0   81.89    2.70
   5  -4   0   76.99    2.70
  -5   4   0   80.39    2.80
  -5   4   0   84.09    2.90
  -5   4   0   78.69    2.80
   4  -4   0  878.31   24.30
   4  -4   0  888.01   24.70
   4  -4   0  959.80   25.90
   4  -4   0  930.61   24.30
   4  -4   0  929.51   24.50
   4  -4   0  880.61   24.50
   4  -4   0  877.61   24.40
   4  -4   0  891.11   24.30
   4  -4   0  890.81   24.50
   4  -4   0  909.41   24.50
   4  -4   0  900.31   24.50
   4  -4   0  908.41   27.00
   4  -4   0  960.00   27.20
  -4   4   0  941.91   24.50
  -4   4   0  951.70   24.40
  -4   4   0  899.41   24.60
  -4   4   0  927.81   24.40
   3  -4   0   12.10    1.50
   3  -4   0   11.10    1.90
   3  -4   0   11.00    0.80
   3  -4   0   10.20    2.00
   3  -4   0   10.30    0.70
   3  -4   0   10.50    0.50
   3  -4   0   10.80    0.50
   3  -4   0   10.40    0.70
   3  -4   0   11.00    0.70
   3  -4   0   13.40    0.80
  -3   4   0   10.40    0.60
  -3   4   0   11.80    0.70
  -3   4   0   11.00    0.60
  -3   4   0    9.40    0.90
  -3   4   0   10.20    0.60
  -3   4   0   11.70    0.70
  -3   4   0   10.60    0.60
   2  -4   0  580.54   15.50
   2  -4   0  553.44   17.20
   2  -4   0  587.44   15.70
   2  -4   0  588.54   15.60
   2  -4   0  585.14   15.50
   2  -4   0  592.84   15.50
  -2   4   0  591.44   15.50
  -2   4   0  594.24   15.60
  -2   4   0  599.24   15.40
  -2   4   0  567.34   15.60
  -2   4   0  576.04   15.60
  -2   4   0  571.34   15.70
  -2   4   0  594.34   15.60
  -2   4   0  560.54   15.60
   1  -4   0 1893.91   51.79
   1  -4   0 1922.81   50.99
  -1   4   0 1892.51   50.49
   0  -4   0 1606.24   42.00
   0  -4   0 1539.65   43.20
   0   4   0 1610.74   42.00
   0   4   0 1574.14   42.00
  -1  -4   0 1193.68   32.50
  -1  -4   0 1187.68   32.40
  -1  -4   0 1335.97   33.80
  -1  -4   0 1179.18   32.40
   1   4   0 1264.57   32.40
   1   4   0 1173.28   32.40
   1   4   0 1186.88   32.50
   1   4   0 1233.18   32.40
  -2  -4   0   63.09    2.10
  -2  -4   0   65.89    2.00
  -2  -4   0   63.79    2.00
  -2  -4   0   66.99    3.20
  -2  -4   0   63.79    2.10
  -2  -4   0   60.99    1.90
   2   4   0   67.79    2.00
   2   4   0   65.99    2.00
   2   4   0   63.39    2.00
   2   4   0   60.89    2.10
   2   4   0   61.69    2.00
   2   4   0   64.69    1.90
   2   4   0   61.99    2.00
  -3  -4   0  247.28    7.70
  -3  -4   0  252.47    7.00
  -3  -4   0  278.17    8.50
  -3  -4   0  257.67    7.40
  -3  -4   0  258.07    7.10
   3   4   0  253.67    7.30
   3   4   0  261.17    7.30
   3   4   0  260.87    7.20
   3   4   0  244.38    7.10
   3   4   0  250.87    7.10
   3   4   0  250.37    7.10
   3   4   0  260.47    7.20
   3   4   0  255.07    7.10
   3   4   0  263.27    7.20
   3   4   0  262.97    7.20
  -4  -4   0   91.79    3.20
  -4  -4   0  100.29    3.20
  -4  -4   0   89.59    3.20
  -4  -4   0   90.39    2.80
   4   4   0   86.59    2.90
   4   4   0   94.09    2.90
   4   4   0   90.59    2.90
   4   4   0   88.19    3.10
   4   4   0   87.99    2.80
   4   4   0   88.49    3.10
   4   4   0   95.19    3.00
   4   4   0   85.19    6.70
   4   4   0   95.79    3.00
  -5  -4   0  105.19    3.20
   5   4   0  101.29    3.40
   5   4   0  107.79    3.30
   5   4   0  106.19    3.30
   5   4   0  101.69    3.40
   5   4   0   95.89    8.20
   5   4   0  105.19    3.70
   5   4   0  107.69    3.30
  -6  -4   0    9.50    0.90
   6   4   0    8.80    0.90
   6   4   0    9.30    1.00
   6   4   0   11.60    5.60
   6   4   0    8.40    0.80
   6   4   0    9.30    1.10
  -7  -4   0   43.10    1.70
   7   4   0   38.40    1.80
   7   4   0   41.40    2.00
   7   4   0   44.20    1.90
   7   4   0   41.20    1.80
   9  -5   0   24.50    1.60
   9  -5   0   21.80    1.80
   9  -5   0   20.90    1.20
   9  -5   0   24.70    1.40
   8  -5   0    5.90    1.20
   8  -5   0    4.60    0.70
   8  -5   0    3.00    0.90
   8  -5   0    2.50    1.00
   8  -5   0    4.40    1.20
   7  -5   0    2.20    0.90
   7  -5   0    0.10    1.10
   7  -5   0    0.40    0.70
   7  -5   0    0.20    0.50
   7  -5   0    1.20    0.80
   7  -5   0    3.80    4.00
   7  -5   0    0.90    0.80
   6  -5   0   20.90    1.40
   6  -5   0   20.90    1.40
   6  -5   0   20.10    1.30
   6  -5   0   19.30    1.00
   6  -5   0   21.60    1.30
   6  -5   0   19.00    1.20
   6  -5   0   20.60    1.40
   6  -5   0   23.10    4.30
   5  -5   0   11.10    0.90
   5  -5   0   12.50    0.90
   5  -5   0   11.10    1.00
   5  -5   0   11.30    0.90
   5  -5   0   12.90    2.20
   5  -5   0   11.70    1.00
   5  -5   0   12.40    2.80
   5  -5   0   10.70    1.00
  -5   5   0   11.90    1.00
  -5   5   0    9.60    1.20
  -5   5   0   11.80    1.10
   4  -5   0  879.41   23.10
   4  -5   0  860.01   23.20
   4  -5   0  855.31   23.40
   4  -5   0  860.01   23.40
   4  -5   0  870.91   26.40
   4  -5   0  876.21   23.30
   4  -5   0  850.11   23.30
   4  -5   0  902.91   24.70
   4  -5   0  879.51   25.90
   4  -5   0  854.51   23.40
   4  -5   0  839.62   23.20
  -4   5   0  854.61   23.40
  -4   5   0  863.61   23.30
  -4   5   0  917.21   23.30
  -4   5   0  883.71   23.50
  -4   5   0  882.21   23.40
   3  -5   0  259.77    7.50
   3  -5   0  266.77    7.60
   3  -5   0  279.27    7.40
   3  -5   0  256.37    7.50
   3  -5   0  270.57    7.40
   3  -5   0  276.67    7.60
   3  -5   0  274.47    7.60
   3  -5   0  260.27    7.50
   3  -5   0  298.57   10.00
   3  -5   0  275.17    7.80
   3  -5   0  288.67    9.30
  -3   5   0  268.67    7.50
  -3   5   0  283.37    7.50
  -3   5   0  278.47    7.40
  -3   5   0  250.87    7.60
  -3   5   0  283.47    7.60
   2  -5   0  282.87    7.80
   2  -5   0  287.67    7.70
   2  -5   0  291.17    7.80
   2  -5   0  275.47    9.70
   2  -5   0  284.47    8.00
   2  -5   0  284.97    8.80
  -2   5   0  294.17    7.70
  -2   5   0  286.37    7.80
  -2   5   0  278.57    7.80
  -2   5   0  274.47    7.80
  -2   5   0  294.87    7.70
  -2   5   0  276.67    7.70
  -2   5   0  290.67    7.80
  -2   5   0  273.07    7.90
   1  -5   0 1630.34   49.30
   1  -5   0 1845.62   48.40
  -1   5   0 1819.22   47.80
  -1   5   0 1831.82   47.70
  -1   5   0 1854.71   47.70
   0  -5   0  574.74   17.30
   0  -5   0  579.84   15.80
   0  -5   0  575.94   15.80
   0  -5   0  611.24   15.70
   0  -5   0  552.74   15.80
   0  -5   0  607.64   15.90
   0   5   0  614.94   15.80
   0   5   0  594.04   15.90
   0   5   0  601.54   15.80
   0   5   0  580.64   15.70
   0   5   0  584.74   15.90
  -1  -5   0  433.06   12.20
  -1  -5   0  443.36   12.10
  -1  -5   0  421.56   12.20
  -1  -5   0  473.25   12.20
  -1  -5   0  493.85   13.80
  -1  -5   0  456.45   12.30
  -1  -5   0  442.26   12.20
   1   5   0  473.65   12.10
   1   5   0  446.26   12.20
   1   5   0  438.76   12.10
   1   5   0  416.36   12.10
   1   5   0  465.55   12.10
  -2  -5   0  214.08    7.40
  -2  -5   0  214.68    6.00
  -2  -5   0  205.48    5.90
  -2  -5   0  209.88    6.10
  -2  -5   0  208.48    5.80
   2   5   0  218.98    5.90
   2   5   0  210.48    6.00
   2   5   0  214.18    6.00
   2   5   0  214.18    5.90
   2   5   0  205.58    5.90
   2   5   0  214.98    5.90
  -3  -5   0    3.20    0.50
  -3  -5   0    2.80    0.70
  -3  -5   0    2.60    1.70
  -3  -5   0    3.40    0.60
  -3  -5   0    2.80    0.40
   3   5   0    4.20    0.70
   3   5   0    3.90    0.60
   3   5   0    3.00    0.60
   3   5   0    3.10    0.50
   3   5   0    3.10    0.50
   3   5   0    3.50    0.50
   3   5   0    2.10    0.50
   3   5   0    3.10    0.60
   3   5   0    3.00    0.60
  -4  -5   0   25.70    1.70
  -4  -5   0   23.90    1.70
  -4  -5   0   26.60    1.20
   4   5   0   28.40    1.30
   4   5   0   27.20    1.30
   4   5   0   28.10    1.40
   4   5   0   28.50    1.20
   4   5   0   29.20    5.30
   4   5   0   25.20    1.90
   4   5   0   26.80    1.40
   4   5   0   26.80    1.30
  -5  -5   0  273.67    7.70
   5   5   0  272.77    7.80
   5   5   0  273.07    7.70
   5   5   0  269.77    7.70
   5   5   0  278.37    7.70
   5   5   0  261.67   13.70
   5   5   0  264.27    7.70
  -6  -5   0   17.70    1.10
   6   5   0   17.60    1.20
   6   5   0   16.40    1.10
   6   5   0   16.80    1.60
   6   5   0   23.00    6.70
   6   5   0   17.30    1.40
  -7  -5   0    0.10    0.70
  -7  -5   0    0.90    0.70
   7   5   0   -0.70    0.70
   7   5   0   -0.10    1.40
   7   5   0    0.50    0.70
   9  -6   0    4.00    0.90
   9  -6   0    2.80    1.10
   9  -6   0    3.00    1.00
   9  -6   0    5.90    1.40
   8  -6   0  106.79    3.70
   8  -6   0  106.99    3.30
   8  -6   0  109.79    3.70
   8  -6   0  107.09    3.60
   8  -6   0  106.99    3.80
   7  -6   0   87.29    4.00
   7  -6   0   88.09    3.40
   7  -6   0   87.89    8.10
   7  -6   0  100.59    3.50
   7  -6   0   99.79    3.50
   7  -6   0  102.39    3.70
   7  -6   0   94.49    3.00
   6  -6   0  570.94   15.60
   6  -6   0  562.94   15.60
   6  -6   0  568.64   15.50
   6  -6   0  571.64   15.30
   6  -6   0  528.35   19.70
   6  -6   0  580.94   15.70
   6  -6   0  562.64   15.50
   6  -6   0  571.94   15.60
   5  -6   0   87.29    2.80
   5  -6   0   89.09    2.80
   5  -6   0   85.79    2.90
   5  -6   0   86.29    2.90
   5  -6   0   77.59    5.90
   5  -6   0   82.39    2.90
   5  -6   0   83.19    2.80
  -5   6   0   87.69    2.80
  -5   6   0   86.29    3.00
   4  -6   0  784.92   21.70
   4  -6   0  817.32   21.90
   4  -6   0  807.22   21.90
   4  -6   0  838.42   24.40
   4  -6   0  817.62   22.00
   4  -6   0  809.02   22.20
   4  -6   0  826.42   21.90
   4  -6   0  828.72   25.40
   4  -6   0  827.12   22.30
   4  -6   0  821.32   22.00
   4  -6   0  816.42   22.00
  -4   6   0  813.12   21.80
  -4   6   0  832.32   22.00
  -4   6   0  752.92   22.40
  -4   6   0  836.22   21.80
   3  -6   0   70.19    2.40
   3  -6   0   67.19    2.20
   3  -6   0   71.29    3.70
   3  -6   0   66.79    2.20
   3  -6   0   65.89    2.20
   3  -6   0   66.39    2.20
   3  -6   0   66.89    2.20
   3  -6   0   68.19    4.40
   3  -6   0   65.99    2.10
   3  -6   0   68.49    2.10
  -3   6   0   64.99    2.10
  -3   6   0   66.99    2.10
  -3   6   0   68.09    2.10
  -3   6   0   68.59    2.10
  -3   6   0   60.89    2.30
   2  -6   0    3.00    0.40
   2  -6   0    3.80    0.50
   2  -6   0    3.60    0.40
   2  -6   0    3.60    0.50
   2  -6   0    2.40    1.30
   2  -6   0    2.90    0.40
   2  -6   0    3.50    0.50
   2  -6   0    3.20    0.40
   2  -6   0    3.30    0.40
   2  -6   0    3.10    0.40
  -2   6   0    4.10    0.40
  -2   6   0    3.80    0.50
  -2   6   0    3.70    0.50
  -2   6   0    3.60    0.50
   1  -6   0   40.20    1.30
   1  -6   0   45.30    3.00
   1  -6   0   40.20    1.40
   1  -6   0   39.00    1.40
   1  -6   0   38.20    1.40
   1  -6   0   46.40    1.80
   1  -6   0   40.20    2.20
   1  -6   0   37.10    1.30
   1  -6   0   39.50    1.40
  -1   6   0   39.70    1.60
  -1   6   0   40.00    1.50
  -1   6   0   41.00    1.20
  -1   6   0   40.50    1.40
  -1   6   0   45.10    1.40
   0  -6   0  133.29    5.50
   0  -6   0  132.39    3.70
   0  -6   0  118.19    3.70
   0  -6   0  131.39    3.80
   0  -6   0  129.89    3.80
   0  -6   0  130.89    3.70
   0   6   0  133.99    3.80
   0   6   0  131.49    3.80
  -1  -6   0  292.07    9.60
  -1  -6   0  289.77    7.90
  -1  -6   0  277.57    7.70
  -1  -6   0  288.07    7.80
  -1  -6   0  282.27    7.70
  -1  -6   0  275.67    7.80
  -1  -6   0  278.27    8.00
   1   6   0  280.07    7.90
   1   6   0  296.67    7.70
   1   6   0  283.27    7.80
   1   6   0  286.87    7.80
   1   6   0  273.57    7.80
  -2  -6   0  243.88    6.80
  -2  -6   0  237.78    6.70
  -2  -6   0  244.38    8.60
  -2  -6   0  250.07    6.90
  -2  -6   0  248.58    6.90
  -2  -6   0  242.08    7.10
   2   6   0  239.88    6.90
   2   6   0  243.58    6.80
   2   6   0  231.78    6.80
   2   6   0  259.07    6.80
   2   6   0  246.78    6.80
   2   6   0  242.78    6.80
  -3  -6   0  245.18    7.70
  -3  -6   0  269.77    7.50
  -3  -6   0  262.67    7.60
  -3  -6   0  249.38    7.20
  -3  -6   0  262.37    7.30
  -3  -6   0  282.27    9.80
   3   6   0  263.27    7.40
   3   6   0  264.67    7.40
   3   6   0  263.77    7.40
   3   6   0  261.87    7.50
   3   6   0  265.07    7.30
   3   6   0  262.97    7.40
   3   6   0  260.77    7.70
  -4  -6   0    4.40    0.60
   4   6   0    7.30    3.80
   4   6   0    7.30    1.00
   4   6   0    5.90    0.80
   4   6   0    5.60    0.70
   4   6   0    6.80    0.80
   4   6   0    7.60    0.70
  -5  -6   0  177.08    5.20
   5   6   0  172.88   11.30
   5   6   0  181.58    5.20
   5   6   0  176.78    5.30
   5   6   0  173.48    5.40
   5   6   0  174.38    5.30
  -6  -6   0    5.60    0.80
  -6  -6   0    6.70    0.80
   6   6   0    6.30    0.90
   6   6   0    7.30    6.80
   6   6   0    8.00    0.80
   6   6   0    8.20    1.40
  -7  -6   0   50.29    1.90
  -7  -6   0   51.19    1.90
   7   6   0   51.49    2.30
   7   6   0   51.09    2.10
   9  -7   0   10.60    1.20
   9  -7   0   12.10    1.20
   9  -7   0    9.30    1.50
   9  -7   0   10.00    1.30
   8  -7   0   35.20    2.00
   8  -7   0   36.30    2.10
   8  -7   0   37.30    2.50
   8  -7   0   34.10    2.00
   8  -7   0   34.40    1.80
   7  -7   0   50.39    1.80
   7  -7   0   49.50    2.40
   7  -7   0   42.10    7.20
   7  -7   0   50.89    2.20
   7  -7   0   48.80    2.30
   7  -7   0   52.59    2.10
   7  -7   0   51.19    2.60
   7  -7   0   50.19    2.20
   6  -7   0  157.28    5.00
   6  -7   0  155.88    4.90
   6  -7   0  154.18    4.70
   6  -7   0  155.38    4.50
   6  -7   0  160.18    4.90
   6  -7   0  156.98    4.80
   6  -7   0  164.18    9.00
   6  -7   0  154.08    4.90
   5  -7   0   11.90    1.00
   5  -7   0   10.80    0.80
   5  -7   0   10.30    1.00
   5  -7   0    9.40    3.30
   5  -7   0   12.20    1.00
   5  -7   0   11.30    1.10
   5  -7   0   13.20    1.00
   5  -7   0   11.50    1.00
  -5   7   0   13.00    1.30
  -5   7   0   11.70    1.20
   4  -7   0  249.08    7.10
   4  -7   0  232.98   10.40
   4  -7   0  271.97    7.00
   4  -7   0  249.68    7.20
   4  -7   0  239.68    6.90
   4  -7   0  260.57    9.40
   4  -7   0  246.88    7.10
   4  -7   0  248.18    7.00
   4  -7   0  234.58    7.00
  -4   7   0  245.58    7.00
  -4   7   0  244.18    7.00
   3  -7   0   45.50    4.10
   3  -7   0   47.70    1.70
   3  -7   0   51.39    3.30
   3  -7   0   47.10    2.20
   3  -7   0   48.30    1.80
   3  -7   0   49.70    1.70
   3  -7   0   47.20    1.80
   3  -7   0   48.30    1.80
   3  -7   0   47.90    1.70
  -3   7   0   44.80    1.70
  -3   7   0   49.40    1.70
   2  -7   0  442.56   15.00
   2  -7   0  466.55   12.10
   2  -7   0  450.65   12.20
   2  -7   0  454.05   12.20
   2  -7   0  435.76   12.20
   2  -7   0  425.06   12.30
   2  -7   0  442.26   12.20
   2  -7   0  479.55   13.40
   2  -7   0  456.35   12.40
   2  -7   0  440.16   12.30
   2  -7   0  427.86   12.20
  -2   7   0  474.35   12.20
  -2   7   0  423.76   12.30
  -2   7   0  457.25   12.20
  -2   7   0  463.95   12.20
   1  -7   0  705.13   19.10
   1  -7   0  743.03   21.90
   1  -7   0  695.63   19.10
   1  -7   0  664.53   19.30
   1  -7   0  709.53   19.20
   1  -7   0  729.63   19.30
   1  -7   0  750.32   19.10
   1  -7   0  687.83   19.20
   1  -7   0  733.13   20.20
   1  -7   0  709.13   19.20
  -1   7   0  722.83   19.20
  -1   7   0  726.83   19.20
   0  -7   0   37.40    1.30
   0  -7   0   35.60    3.00
   0  -7   0   36.90    1.30
   0  -7   0   35.50    1.30
   0  -7   0   39.40    1.50
   0  -7   0   35.30    1.30
   0  -7   0   38.40    1.40
   0   7   0   35.80    1.30
   0   7   0   31.70    1.60
   0   7   0   37.60    1.30
   0   7   0   38.60    1.40
  -1  -7   0   29.80    2.80
  -1  -7   0   26.80    1.10
  -1  -7   0   28.50    1.30
  -1  -7   0   27.60    1.10
  -1  -7   0   28.20    1.10
  -1  -7   0   27.60    1.10
  -1  -7   0   24.10    1.20
   1   7   0   30.50    1.10
   1   7   0   29.30    1.20
   1   7   0   26.30    1.20
   1   7   0   27.50    1.20
  -2  -7   0 1007.40   26.60
  -2  -7   0  991.70   26.40
  -2  -7   0  965.10   26.40
  -2  -7   0  949.51   26.80
  -2  -7   0  999.00   26.40
  -2  -7   0  967.00   26.80
  -2  -7   0 1019.50   28.80
   2   7   0  991.20   26.40
   2   7   0  993.70   26.50
   2   7   0  999.00   26.50
   2   7   0  977.10   26.60
  -3  -7   0  578.34   16.10
  -3  -7   0  587.94   15.80
  -3  -7   0  586.84   15.90
  -3  -7   0  595.14   15.80
  -3  -7   0  571.74   16.20
   3   7   0  598.54   16.00
   3   7   0  593.64   16.00
   3   7   0  599.94   16.00
   3   7   0  554.44   16.10
   3   7   0  586.44   15.80
  -4  -7   0   22.60    1.10
  -4  -7   0   21.50    1.20
   4   7   0   22.50    1.20
   4   7   0   22.90    1.30
   4   7   0   20.80    1.20
   4   7   0   24.30    5.50
  -5  -7   0  482.85   13.10
  -5  -7   0  479.75   13.10
   5   7   0  436.46   20.00
   5   7   0  466.95   13.20
   5   7   0  489.05   13.10
   5   7   0  485.95   13.10
  -6  -7   0   34.30    1.60
  -6  -7   0   32.20    1.50
   6   7   0   22.70    8.50
   6   7   0   32.10    1.70
   6   7   0   34.20    1.50
   8  -8   0   19.20    1.80
   8  -8   0   22.90    1.80
   8  -8   0   22.90    1.80
   8  -8   0   22.00    1.70
   8  -8   0   19.80    1.50
   7  -8   0   19.40    1.70
   7  -8   0   21.20    1.50
   7  -8   0   19.00    1.70
   7  -8   0   20.60    1.60
   7  -8   0   19.80    1.50
   7  -8   0   20.10    1.40
   6  -8   0    2.90    3.90
   6  -8   0   -0.50    0.70
   6  -8   0    1.00    0.80
   6  -8   0    0.00    0.70
   6  -8   0    0.90    0.70
   6  -8   0    1.30    0.70
   6  -8   0    0.00    0.70
   5  -8   0  271.17    7.60
   5  -8   0  251.57    7.50
   5  -8   0  259.57    7.60
   5  -8   0  281.07   11.00
   5  -8   0  260.57    7.50
   5  -8   0  265.47   12.20
   5  -8   0  262.67    7.40
   5  -8   0  264.27    7.60
  -5   8   0  247.78    7.60
   4  -8   0    0.10    0.50
   4  -8   0    0.70    0.50
   4  -8   0    1.40    0.60
   4  -8   0   -0.50    2.10
   4  -8   0    1.50    0.60
   4  -8   0    1.50    0.80
   4  -8   0    1.20    2.60
   4  -8   0    0.90    0.60
  -4   8   0    1.30    0.60
  -4   8   0    0.70    0.60
   3  -8   0  434.46   12.20
   3  -8   0  439.86   12.20
   3  -8   0  446.16   12.30
   3  -8   0  430.06   12.40
   3  -8   0  443.46   12.20
   3  -8   0  452.65   12.20
   3  -8   0  457.45   16.00
   3  -8   0  439.86   12.20
   3  -8   0  471.35   14.00
   3  -8   0  436.96   12.60
  -3   8   0  450.35   12.20
  -3   8   0  446.66   12.20
   2  -8   0   51.49    1.70
   2  -8   0   49.80    1.70
   2  -8   0   49.50    1.70
   2  -8   0   48.90    3.00
   2  -8   0   48.00    1.60
   2  -8   0   48.70    1.90
   2  -8   0   46.80    1.70
   2  -8   0   47.10    1.80
   2  -8   0   43.40    4.00
   2  -8   0   42.80    1.70
   2  -8   0   48.90    1.70
  -2   8   0   48.10    1.60
  -2   8   0   47.70    1.70
   1  -8   0   34.60    1.30
   1  -8   0   38.20    2.60
   1  -8   0   34.30    1.30
   1  -8   0   34.70    1.50
   1  -8   0   34.40    1.30
   1  -8   0   35.30    1.20
   1  -8   0   34.60    1.30
   1  -8   0   35.50    1.30
   1  -8   0   33.20    3.40
   1  -8   0   33.70    1.30
  -1   8   0   33.60    1.30
  -1   8   0   35.60    1.40
  -1   8   0   35.40    1.40
   0  -8   0   13.70    0.80
   0  -8   0   13.70    1.00
   0  -8   0   15.40    0.80
   0  -8   0   12.50    0.80
   0  -8   0   14.20    1.00
   0  -8   0   14.20    2.60
   0  -8   0   14.10    0.80
   0  -8   0   14.80    0.90
   0   8   0   14.80    0.90
   0   8   0   14.00    0.80
   0   8   0   13.50    0.80
  -1  -8   0  298.27    8.50
  -1  -8   0  298.47    8.20
  -1  -8   0  319.97   11.10
  -1  -8   0  295.67    8.30
  -1  -8   0  286.57    8.20
  -1  -8   0  300.37    8.20
   1   8   0  296.57    8.30
   1   8   0  302.37    8.50
   1   8   0  296.37    8.30
  -2  -8   0  508.85   14.10
  -2  -8   0  527.85   14.20
  -2  -8   0  520.35   14.40
  -2  -8   0  525.05   14.10
  -2  -8   0  472.45   14.80
  -2  -8   0  516.75   16.90
   2   8   0  512.15   14.40
   2   8   0  536.95   14.20
   2   8   0  531.75   14.10
   2   8   0  538.15   14.20
   2   8   0  529.45   14.20
  -3  -8   0  283.87    7.80
  -3  -8   0  279.07    7.80
  -3  -8   0  267.97    7.90
   3   8   0  289.87    8.00
   3   8   0  277.97    7.80
   3   8   0  284.27    8.00
  -4  -8   0   22.00    1.20
  -4  -8   0   18.20    1.10
   4   8   0   21.60    1.40
   4   8   0   25.80    5.90
   4   8   0   21.70    1.30
   4   8   0   22.00    1.20
  -5  -8   0   73.79    2.60
  -5  -8   0   73.89    2.50
   5   8   0   75.09    9.50
   5   8   0   72.09    2.80
   5   8   0   74.59    2.70
   5   8   0   73.09    2.50
  -6  -8   0   97.79    3.00
  -6  -8   0   94.19    3.10
   6   8   0   89.69    3.00
   6   8   0   98.99    3.20
   8  -9   0    2.40    1.10
   8  -9   0    3.40    1.10
   8  -9   0    3.30    1.40
   8  -9   0    1.00    1.10
   7  -9   0   14.20    1.50
   7  -9   0   12.30    1.40
   7  -9   0   11.60    1.20
   7  -9   0   13.90    1.50
   7  -9   0   15.30    1.60
   7  -9   0   13.40    1.40
   6  -9   0   29.90    1.70
   6  -9   0   31.80    1.70
   6  -9   0   35.50    1.90
   6  -9   0   32.70    1.70
   6  -9   0   30.80    1.80
   5  -9   0   66.39    6.80
   5  -9   0   63.89    2.50
   5  -9   0   70.89    2.50
   5  -9   0   64.39    2.40
   5  -9   0   63.89    2.40
   5  -9   0   62.79    2.50
   4  -9   0  248.08    7.10
   4  -9   0  253.87    7.10
   4  -9   0  248.68    7.10
   4  -9   0  254.07    7.20
   4  -9   0  237.58    7.50
   4  -9   0  233.68   11.40
   4  -9   0  259.77    7.20
  -4   9   0  247.48    7.20
   3  -9   0   56.59    2.00
   3  -9   0   52.79    2.10
   3  -9   0   56.09    2.00
   3  -9   0   54.89    5.20
   3  -9   0   57.49    2.00
   3  -9   0   52.39    2.00
  -3   9   0   55.29    2.00
  -3   9   0   57.79    2.10
   2  -9   0  188.18    5.50
   2  -9   0  196.08    5.50
   2  -9   0  190.98    5.80
   2  -9   0  195.48    5.50
   2  -9   0  195.38    5.50
   2  -9   0  194.28    5.50
   2  -9   0  184.78    5.60
   2  -9   0  183.38    8.70
  -2   9   0  189.58    5.60
  -2   9   0  189.88    5.50
   1  -9   0  137.79    4.10
   1  -9   0  143.89    4.10
   1  -9   0  136.99    4.00
   1  -9   0  135.99    4.00
   1  -9   0  141.19    4.10
   1  -9   0  136.39    4.30
   1  -9   0  138.39    4.00
   1  -9   0  124.39    7.00
   1  -9   0  144.89    4.10
  -1   9   0  137.89    4.20
  -1   9   0  135.19    4.00
  -1   9   0  135.19    4.00
   0  -9   0    7.60    0.70
   0  -9   0    5.20    0.70
   0  -9   0    8.10    0.80
   0  -9   0    5.80    0.60
   0  -9   0    6.50    2.30
   0  -9   0    6.70    0.90
   0  -9   0    5.80    0.60
   0  -9   0    4.30    0.50
   0   9   0    6.00    0.80
   0   9   0    8.50    0.70
   0   9   0    6.10    0.60
  -1  -9   0    3.30    0.60
  -1  -9   0    4.70    0.60
  -1  -9   0    2.80    0.50
  -1  -9   0    3.30    0.90
  -1  -9   0    5.10    3.20
   1   9   0    5.60    0.70
   1   9   0    4.20    0.60
   1   9   0    3.70    0.80
  -2  -9   0  175.58    5.10
  -2  -9   0  163.88    8.50
  -2  -9   0  174.38    5.10
  -2  -9   0  177.68    5.00
   2   9   0  169.08    5.00
   2   9   0  181.08    5.20
   2   9   0  177.88    5.10
  -3  -9   0   11.40    1.00
  -3  -9   0    7.30    0.80
  -3  -9   0    9.30    0.90
   3   9   0   10.30    4.70
   3   9   0    9.50    1.00
   3   9   0    8.60    0.90
   3   9   0   10.10    1.00
  -4  -9   0  247.98    6.80
  -4  -9   0  239.58    6.90
   4   9   0  238.18    6.80
   4   9   0  236.78    7.00
   4   9   0  218.68   15.40
   4   9   0  244.78    7.00
  -5  -9   0   -0.20    0.70
  -5  -9   0    0.50    0.70
   5   9   0    0.50    1.10
   5   9   0   -2.70    6.20
   5   9   0    0.80    0.80
   5   9   0    0.00    0.70
  -6  -9   0   94.79    2.90
  -6  -9   0   90.09    2.90
   6   9   0   90.49    2.90
   6   9   0   87.89    2.90
   8 -10   0  117.79    4.00
   8 -10   0  114.09    3.80
   8 -10   0  116.19    4.90
   8 -10   0  120.59    4.00
   7 -10   0    0.30    0.90
   7 -10   0   -1.60    1.00
   7 -10   0    1.00    1.00
   7 -10   0   -0.50    0.90
   7 -10   0    1.80    1.10
   6 -10   0    6.90    1.10
   6 -10   0    5.40    1.10
   6 -10   0    7.20    1.10
   6 -10   0    7.60    1.00
   5 -10   0   50.69    6.70
   5 -10   0   47.40    2.00
   5 -10   0   46.80    2.00
   5 -10   0   46.20    2.10
   5 -10   0   47.00    2.10
   5 -10   0   48.20    2.10
   4 -10   0   -0.50    0.60
   4 -10   0    1.10    0.70
   4 -10   0    2.60    3.20
   4 -10   0   -0.20    0.50
   4 -10   0   -0.20    0.50
  -4  10   0    0.00    0.70
   3 -10   0  122.09    4.10
   3 -10   0  128.59    4.00
   3 -10   0  128.59    4.00
   3 -10   0  143.99    5.50
   3 -10   0  126.39    4.00
   3 -10   0  128.49    4.00
   3 -10   0  135.69    8.10
  -3  10   0  135.89    4.50
  -3  10   0  126.49    3.90
   2 -10   0  146.59    4.30
   2 -10   0  142.29    4.30
   2 -10   0  139.49    7.90
   2 -10   0  145.99    4.40
   2 -10   0  144.29    4.30
   2 -10   0  145.49    4.30
   2 -10   0  141.59    4.30
   2 -10   0  140.29    4.70
  -2  10   0  142.19    4.20
  -2  10   0  134.69    4.40
   1 -10   0    5.40    0.60
   1 -10   0    3.90    2.40
   1 -10   0    6.00    0.80
   1 -10   0    5.10    0.60
   1 -10   0    6.10    0.70
   1 -10   0    5.50    1.10
   1 -10   0    4.20    0.50
   1 -10   0    6.00    0.70
  -1  10   0    6.80    0.70
  -1  10   0    3.50    0.70
   0 -10   0  319.97    8.80
   0 -10   0  314.47    8.80
   0 -10   0  319.17    8.80
   0 -10   0  308.17    8.80
   0 -10   0  319.27    8.70
   0 -10   0  300.27    9.20
   0 -10   0  295.77   12.40
   0 -10   0  319.27    8.80
   0  10   0  319.57    8.70
   0  10   0  331.27    9.50
   0  10   0  329.27    8.90
  -1 -10   0    4.90    0.70
  -1 -10   0    4.80    0.70
  -1 -10   0    2.40    2.90
  -1 -10   0    4.40    0.60
   1  10   0    4.60    0.60
   1  10   0    5.20    0.70
  -2 -10   0   39.50    1.60
  -2 -10   0   39.80    1.70
  -2 -10   0   39.80    1.70
   2  10   0   42.80    1.70
   2  10   0   41.80    1.80
   2  10   0   42.20    1.70
  -3 -10   0   59.09    2.10
  -3 -10   0   48.90    2.50
  -3 -10   0   58.19    2.20
   3  10   0   56.29    2.10
   3  10   0   56.79    7.60
   3  10   0   57.79    2.20
   3  10   0   53.99    2.70
  -4 -10   0  410.66   11.20
  -4 -10   0  393.56   11.30
   4  10   0  409.36   11.20
   4  10   0  419.86   11.30
   4  10   0  395.66   18.50
   4  10   0  403.46   11.30
  -5 -10   0    4.90    0.80
  -5 -10   0    6.20    0.90
   5  10   0    5.30    0.90
   8 -11   0   27.40    1.90
   8 -11   0   25.40    2.10
   8 -11   0   30.50    1.90
   7 -11   0    1.30    1.20
   7 -11   0    0.80    1.00
   7 -11   0    1.10    1.10
   7 -11   0    1.70    1.00
   6 -11   0   18.20    1.60
   6 -11   0   20.40    1.50
   6 -11   0   17.40    1.60
   6 -11   0   12.50    6.00
   6 -11   0   19.20    1.40
   5 -11   0   49.60    2.30
   5 -11   0   49.99    2.20
   5 -11   0   53.19    2.30
   5 -11   0   53.49    2.20
   5 -11   0   48.80    7.30
   4 -11   0  214.48    6.60
   4 -11   0  233.48   12.00
   4 -11   0  218.58    6.50
   4 -11   0  230.28    6.60
   4 -11   0  219.28    6.50
  -4  11   0  212.08    6.30
   3 -11   0    1.60    0.60
   3 -11   0    0.40    0.50
   3 -11   0    2.00    3.30
   3 -11   0    1.00    0.60
   3 -11   0    0.40    0.60
   3 -11   0    2.00    0.70
  -3  11   0    1.80    0.60
   2 -11   0    4.10    0.70
   2 -11   0    4.90    0.80
   2 -11   0    2.20    2.70
   2 -11   0    3.80    0.60
   2 -11   0    4.60    0.70
   2 -11   0    3.70    0.70
   2 -11   0    5.00    0.70
  -2  11   0    3.90    0.60
   1 -11   0    2.20    0.60
   1 -11   0    2.40    0.60
   1 -11   0    1.10    2.70
   1 -11   0    2.50    0.60
   1 -11   0    1.50    0.60
   1 -11   0    1.20    0.50
   1 -11   0    1.90    0.70
  -1  11   0    2.00    0.60
  -1  11   0    4.20    1.00
   0 -11   0  228.48    6.60
   0 -11   0  235.08    6.60
   0 -11   0  229.18    6.50
   0 -11   0  230.68   10.70
   0 -11   0  230.48    6.60
   0 -11   0  226.38    6.60
   0  11   0  230.48    6.70
   0  11   0  225.28    6.50
  -1 -11   0   74.79    2.60
  -1 -11   0   66.29    6.70
  -1 -11   0   71.99    2.50
  -1 -11   0   79.39    2.50
  -1 -11   0   79.79    2.60
   1  11   0   78.99    2.70
   1  11   0   76.29    2.60
  -2 -11   0  137.89    4.30
  -2 -11   0  137.29    4.40
  -2 -11   0  135.39    4.30
   2  11   0  130.79    4.20
   2  11   0  138.49    4.40
  -3 -11   0   14.90    1.10
  -3 -11   0   16.80    1.40
  -3 -11   0   15.10    1.20
   3  11   0   15.80    1.20
   3  11   0   16.70    1.30
   3  11   0   15.50    5.40
  -4 -11   0   77.39    2.60
  -4 -11   0   80.49    2.60
  -4 -11   0   79.39    2.70
   4  11   0   74.89    2.80
   4  11   0   64.99    9.80
   4  11   0   76.49    2.70
   7 -12   0    0.90    1.10
   7 -12   0   -0.50    1.20
   7 -12   0    1.00    1.00
   7 -12   0   -2.00    1.00
   6 -12   0    6.40    6.30
   6 -12   0    2.10    1.00
   6 -12   0    3.20    1.10
   6 -12   0    3.70    1.00
   6 -12   0    2.90    0.90
   5 -12   0  139.89    4.60
   5 -12   0  136.19    4.50
   5 -12   0  140.99   10.40
   5 -12   0  135.59    4.50
   5 -12   0  142.59    4.60
   4 -12   0   19.20    1.40
   4 -12   0   11.40    3.80
   4 -12   0   18.50    1.50
   4 -12   0   18.40    1.30
   4 -12   0   19.00    1.40
  -4  12   0   18.20    1.30
   3 -12   0  135.29    9.20
   3 -12   0  131.49    4.20
   3 -12   0  137.29    4.30
   3 -12   0  136.69    4.30
   3 -12   0  135.49    4.30
   3 -12   0  131.19    4.20
  -3  12   0  132.29    4.10
   2 -12   0    5.70    0.80
   2 -12   0    3.50    0.70
   2 -12   0    4.20    0.80
   2 -12   0    5.90    0.80
   2 -12   0    2.80    3.50
   2 -12   0    4.40    0.70
  -2  12   0    4.00    0.70
   1 -12   0  344.57    9.70
   1 -12   0  349.87    9.70
   1 -12   0  335.87    9.60
   1 -12   0  354.56   14.70
   1 -12   0  334.17    9.70
   1 -12   0  340.27    9.70
  -1  12   0  346.07    9.70
   0 -12   0  118.19    8.30
   0 -12   0  111.29    3.70
   0 -12   0  116.39    3.60
   0 -12   0  112.59    3.60
   0  12   0  115.59    3.50
   0  12   0  112.09    3.70
  -1 -12   0  263.57    7.50
  -1 -12   0  267.07    7.50
  -1 -12   0  227.18   12.60
  -1 -12   0  260.37    7.60
   1  12   0  268.97    7.60
   1  12   0  277.07    7.70
   1  12   0  266.77    7.50
  -2 -12   0   54.29    2.10
  -2 -12   0   56.29    2.10
  -2 -12   0   54.39    2.10
  -2 -12   0   54.29    2.20
   2  12   0   54.79    2.40
   2  12   0   55.99    2.20
   2  12   0   49.60    7.90
   2  12   0   53.29    2.10
  -3 -12   0    3.20    0.90
  -3 -12   0    4.50    0.80
  -3 -12   0    4.60    0.80
   3  12   0    2.90    0.80
   3  12   0    3.10    1.00
   3  12   0    3.80    5.60
  -4 -12   0   40.70    1.70
  -4 -12   0   37.50    1.70
   4  12   0   44.20    1.90
   4  12   0   39.70    1.70
   7 -13   0   73.69    3.00
   7 -13   0   77.09    2.90
   7 -13   0   79.89    3.10
   6 -13   0   26.00    2.00
   6 -13   0   24.90    1.80
   6 -13   0   25.20    1.90
   6 -13   0   24.90    1.80
   5 -13   0   -3.70    4.90
   5 -13   0    0.60    0.90
   5 -13   0    0.30    0.90
   5 -13   0    1.90    1.00
   5 -13   0    0.70    0.80
   4 -13   0    5.20    1.10
   4 -13   0    1.90    4.60
   4 -13   0    3.30    0.80
   4 -13   0    5.60    0.90
   4 -13   0    4.40    1.00
  -4  13   0    4.50    0.90
   3 -13   0   55.19    2.20
   3 -13   0   52.89    2.30
   3 -13   0   52.39    2.20
   3 -13   0   55.39    2.30
   3 -13   0   55.29    2.20
   3 -13   0   55.19    6.90
  -3  13   0   49.30    2.30
   2 -13   0   -0.60    0.80
   2 -13   0   -1.20    0.80
   2 -13   0    1.60    3.60
   2 -13   0   -0.10    0.70
   1 -13   0   21.70    2.30
   1 -13   0   21.30    1.30
   1 -13   0   17.80    4.70
   1 -13   0   25.30    1.40
   1 -13   0   22.20    1.40
   1 -13   0   22.30    1.50
  -1  13   0   22.80    1.30
   0 -13   0    9.20    1.00
   0 -13   0    8.60    0.90
   0 -13   0    7.80    0.90
   0 -13   0   13.10    5.40
   0 -13   0    9.10    1.10
   0  13   0    9.80    1.00
   0  13   0   11.20    1.10
  -1 -13   0   18.40    1.30
  -1 -13   0   21.10    1.20
  -1 -13   0   19.50    1.40
   1  13   0   20.40    1.30
   1  13   0   17.40    1.30
   1  13   0   19.10    1.30
  -2 -13   0   24.30    1.50
  -2 -13   0   23.10    1.30
  -2 -13   0   23.70    1.50
   2  13   0   25.10    1.60
   2  13   0   24.80    1.40
   2  13   0   18.80    6.00
  -3 -13   0  139.49    4.30
  -3 -13   0  136.79    4.20
   3  13   0  141.09    4.30
   6 -14   0   52.69    3.20
   6 -14   0   51.99    2.30
   6 -14   0   54.19    2.50
   6 -14   0   50.49    2.30
   5 -14   0   27.30    1.90
   5 -14   0   30.20    1.90
   5 -14   0   30.70    7.30
   5 -14   0   27.70    1.80
   5 -14   0   29.90    1.80
   4 -14   0  118.19    4.10
   4 -14   0  116.69   10.00
   4 -14   0  122.99    4.00
   4 -14   0  122.59    4.10
   4 -14   0  126.89    4.10
   3 -14   0   55.09    2.30
   3 -14   0   55.19    7.60
   3 -14   0   59.39    2.40
   3 -14   0   58.29    2.30
   3 -14   0   55.59    2.40
   3 -14   0   58.39    2.40
  -3  14   0   57.69    2.20
   2 -14   0   53.59    2.10
   2 -14   0   54.59    2.30
   2 -14   0   49.70    7.30
   2 -14   0   48.20    2.10
   2 -14   0   51.59    2.30
   2 -14   0   55.39    2.30
  -2  14   0   51.89    2.10
   1 -14   0  124.89    3.90
   1 -14   0  111.19    9.40
   1 -14   0  125.89    4.00
   1 -14   0  120.29    3.90
  -1  14   0  122.29    3.90
   0 -14   0  143.39    4.50
   0 -14   0  148.69    4.70
   0 -14   0  151.08    4.70
   0  14   0  153.18    4.70
   0  14   0  149.09    4.50
  -1 -14   0   37.50    1.70
  -1 -14   0   39.60    1.90
  -1 -14   0   38.00    1.90
   1  14   0   44.90    8.20
   1  14   0   35.40    1.80
   1  14   0   35.80    1.80
   1  14   0   35.70    1.80
  -2 -14   0   20.80    1.40
  -2 -14   0   19.60    1.50
   2  14   0   18.80    1.40
   2  14   0   16.30    1.30
   6 -15   0   62.99    2.80
   6 -15   0   70.49    2.70
   6 -15   0   69.29    2.60
   6 -15   0   69.49    2.60
   5 -15   0   16.20    1.60
   5 -15   0   17.40    1.50
   5 -15   0   17.40    1.50
   5 -15   0   16.50    1.50
  -5  15   0   18.50    1.30
   4 -15   0    8.50    1.20
   4 -15   0    8.80    1.10
   4 -15   0    9.10    1.30
   4 -15   0    0.10    5.60
   4 -15   0    8.50    1.20
   3 -15   0    9.20    1.20
   3 -15   0    8.30    5.20
   3 -15   0   10.40    1.20
   3 -15   0   10.80    1.30
   3 -15   0   10.70    1.20
   3 -15   0    9.40    1.10
  -3  15   0   13.30    1.20
   2 -15   0    2.00    1.20
   2 -15   0    0.80    0.90
   2 -15   0    0.80    1.00
   2 -15   0   -0.10    5.80
   2 -15   0    1.80    1.10
   2 -15   0    1.30    0.90
  -2  15   0    0.20    0.80
   1 -15   0   11.60    1.20
   1 -15   0   12.70    1.20
   1 -15   0   18.40    7.10
   1 -15   0   14.00    1.50
  -1  15   0   10.10    1.00
  -1  15   0   10.80    1.10
   0 -15   0   28.20    1.60
   0 -15   0   26.50    1.50
   0 -15   0   27.20    1.70
   0  15   0   25.60    1.50
   0  15   0   24.60    1.50
  -1 -15   0    2.00    1.00
  -1 -15   0    0.40    0.70
  -1 -15   0   -0.80    0.90
   1  15   0    0.20    1.10
   1  15   0   -1.30    0.80
   5 -16   0   56.29    2.30
   5 -16   0   58.89    2.20
   5 -16   0   55.69    2.40
  -5  16   0   55.99    2.10
   4 -16   0   18.90    1.60
   4 -16   0   15.30    1.60
   4 -16   0   16.10    1.60
   4 -16   0   17.40    1.50
  -4  16   0   16.40    1.30
   3 -16   0   29.60    1.60
   3 -16   0   27.80    1.90
   3 -16   0   29.50    1.90
   3 -16   0   31.70    1.80
  -3  16   0   23.70    1.60
  -3  16   0   28.90    1.50
   2 -16   0   19.40    1.40
   2 -16   0   21.20    1.70
  -2  16   0   19.60    1.30
  -2  16   0   23.10    2.20
   1 -16   0    1.00    1.10
   1 -16   0    1.50    1.40
   1 -16   0    3.10    0.90
  -1  16   0    3.00    1.00
  -1  16   0    1.80    0.90
   0 -16   0  107.09    3.40
   0 -16   0  100.09    3.50
   0 -16   0  109.89    3.40
   0  16   0  108.99    3.40
   0  16   0  107.99    3.40
   0  16  -1    0.90    0.80
   0  16  -1    1.40    0.80
   0 -16   1    1.30    1.00
   0 -16   1    0.40    0.80
   0 -16   1   -0.20    0.80
  -1  16  -1    3.50    0.90
  -1  16  -1    6.60    1.00
   1 -16   1    4.00    1.10
   1 -16   1    6.50    1.10
   1 -16   1    5.10    0.90
  -2  16  -1   13.00    1.20
  -2  16  -1   11.90    1.20
   2 -16   1   12.50    1.30
   2 -16   1   13.00    1.40
   2 -16   1   13.40    1.30
  -3  16  -1  123.99    3.90
  -3  16  -1  124.79    3.90
   3 -16   1  121.59    4.10
   3 -16   1  113.99    4.40
   3 -16   1  126.39    4.20
   3 -16   1  126.89    4.00
  -4  16  -1  218.48    6.40
   4 -16   1  226.28    6.50
   4 -16   1  217.18    6.70
   4 -16   1  226.78    6.70
   4 -16   1  217.28    6.50
  -5  16  -1   12.00    1.10
   5 -16   1   11.20    1.20
   5 -16   1   12.00    1.40
   5 -16   1   11.30    1.10
   5 -16   1   11.10    1.30
   2  15  -1   40.40    1.80
  -2 -15   1   41.10    1.80
  -2 -15   1   39.00    1.80
   1  15  -1   65.89    2.40
   1  15  -1   67.09    2.40
  -1 -15   1   60.19    2.70
  -1 -15   1   66.79    2.50
  -1 -15   1   64.69    2.80
   0  15  -1  164.58    4.90
   0  15  -1  167.08    5.00
   0 -15   1  161.48    5.00
   0 -15   1  161.78    4.90
   0 -15   1  164.88    5.10
  -1  15  -1   -0.90    0.70
  -1  15  -1    0.20    0.70
   1 -15   1    0.00    0.70
   1 -15   1    0.20    0.90
   1 -15   1   -0.20    0.90
   1 -15   1   -0.50    6.30
  -2  15  -1   59.59    2.30
   2 -15   1   58.69    2.40
   2 -15   1   49.80    8.50
   2 -15   1   62.99    2.30
   2 -15   1   62.19    2.50
   2 -15   1   54.69    2.50
   2 -15   1   55.99    2.50
  -3  15  -1    1.90    0.90
   3 -15   1    0.60    1.00
   3 -15   1    2.70    1.00
   3 -15   1    1.10    5.20
   3 -15   1    1.40    1.00
   3 -15   1    0.90    0.90
   3 -15   1    1.70    0.90
  -4  15  -1  228.78    6.70
   4 -15   1  227.88    6.90
   4 -15   1  227.18   13.60
   4 -15   1  233.18    6.90
   4 -15   1  232.68    6.90
   4 -15   1  238.98    6.90
  -5  15  -1   13.20    1.20
   5 -15   1   11.90    1.30
   5 -15   1   12.10    1.40
   5 -15   1   12.10    1.30
   5 -15   1   11.30    1.20
   6 -15   1   24.70    1.70
   6 -15   1   25.70    1.80
   6 -15   1   24.80    1.80
   6 -15   1   24.60    1.60
   3  14  -1   23.10    1.40
   3  14  -1   22.70    1.40
  -3 -14   1   25.90    1.40
   2  14  -1   27.50    2.20
   2  14  -1   32.30    1.70
  -2 -14   1   30.70    1.50
  -2 -14   1   28.40    1.60
   1  14  -1   82.89    2.90
   1  14  -1   88.29    3.00
   1  14  -1   69.69    9.90
  -1 -14   1   85.99    2.80
  -1 -14   1   83.99    3.00
   0  14  -1   33.30    1.60
   0  14  -1   30.20    1.60
   0 -14   1   32.40    1.70
   0 -14   1   31.80    1.50
   0 -14   1   34.20    1.80
   0 -14   1   20.80    6.80
  -1  14  -1   29.20    1.50
   1 -14   1   26.50    1.50
   1 -14   1   28.20    1.70
   1 -14   1   27.90    2.50
   1 -14   1   29.10    1.60
   1 -14   1   31.80    6.40
  -2  14  -1   80.09    2.80
   2 -14   1   78.19    8.20
   2 -14   1   79.09    3.00
   2 -14   1   84.39    2.90
   2 -14   1   85.09    3.00
   2 -14   1   79.79    2.90
   2 -14   1   84.19    3.00
  -3  14  -1   30.70    1.60
   3 -14   1   32.10    1.70
   3 -14   1   34.70    1.80
   3 -14   1   37.20    7.00
   3 -14   1   30.00    1.80
   3 -14   1   34.40    1.70
   3 -14   1   28.50    1.70
   4 -14   1  173.78    5.50
   4 -14   1  176.18    5.50
   4 -14   1  175.38    5.40
   4 -14   1  172.48    5.50
   4 -14   1  183.08   11.70
  -5  14  -1   40.20    1.70
   5 -14   1   38.80    2.10
   5 -14   1   42.50    2.10
   5 -14   1   41.40    2.20
   5 -14   1   40.10    2.20
   5 -14   1   26.70    6.30
   6 -14   1  295.97    8.80
   6 -14   1  296.27    8.70
   6 -14   1  300.67    8.70
   6 -14   1  301.57    8.60
   7 -14   1    0.10    1.10
   7 -14   1    1.20    1.00
   7 -14   1    2.70    1.00
   7 -14   1    0.70    1.20
   3  13  -1    0.20    0.70
   3  13  -1    1.10    0.90
  -3 -13   1    0.40    1.20
  -3 -13   1   -0.80    0.80
  -3 -13   1    0.80    0.80
   2  13  -1   34.80    1.80
   2  13  -1   32.80    1.60
   2  13  -1   34.20    7.00
  -2 -13   1   35.30    1.60
  -2 -13   1   34.00    1.60
  -2 -13   1   36.60    1.80
   1  13  -1  212.28   12.70
   1  13  -1  191.38    5.80
   1  13  -1  197.68    5.80
   1  13  -1  192.78    6.00
  -1 -13   1  198.48    5.80
  -1 -13   1  198.88    5.80
  -1 -13   1  206.38    5.90
  -1 -13   1  199.78    6.00
   0  13  -1   73.29    2.60
   0 -13   1   71.99    2.60
   0 -13   1   73.69    2.60
   0 -13   1   75.29    8.10
   0 -13   1   69.19    2.60
  -1  13  -1  124.59    3.90
   1 -13   1  105.99    8.60
   1 -13   1  122.09    4.00
   1 -13   1  122.39    3.90
   1 -13   1  123.59    4.00
   1 -13   1  119.89    4.00
   1 -13   1  130.29    4.00
  -2  13  -1  335.97    9.50
   2 -13   1  331.37    9.60
   2 -13   1  327.07   15.10
   2 -13   1  336.77    9.70
   2 -13   1  338.57    9.70
   2 -13   1  361.06    9.60
   2 -13   1  340.77    9.70
  -3  13  -1    2.00    0.70
   3 -13   1    1.10    1.00
   3 -13   1    1.30    0.90
   3 -13   1    0.10    0.70
   3 -13   1   -0.20    3.50
   3 -13   1    1.70    1.50
   4 -13   1    4.70    4.00
   4 -13   1    5.80    1.00
   4 -13   1    6.00    1.00
   4 -13   1    4.80    0.90
   4 -13   1    5.80    0.90
   5 -13   1    2.50    4.90
   5 -13   1    1.10    0.90
   5 -13   1    1.00    0.90
   5 -13   1   -0.40    0.80
   5 -13   1   -0.10    1.00
   6 -13   1   46.90    2.50
   6 -13   1   48.20    2.30
   6 -13   1   47.00    2.30
   6 -13   1   45.70    2.30
   7 -13   1   26.10    2.00
   7 -13   1   30.00    2.30
   7 -13   1   27.30    1.80
   7 -13   1   25.60    1.90
   4  12  -1   84.89    3.80
   4  12  -1   96.89    3.10
  -4 -12   1   95.09    3.00
  -4 -12   1   96.69    3.10
  -4 -12   1   97.89    3.10
   3  12  -1  389.06   11.10
   3  12  -1  385.26   11.00
   3  12  -1  379.96   18.20
  -3 -12   1  402.36   10.90
  -3 -12   1  397.96   10.90
  -3 -12   1  411.26   11.10
   2  12  -1   47.50    8.00
   2  12  -1   46.20    1.90
   2  12  -1   46.00    1.90
   2  12  -1   47.10    2.00
  -2 -12   1   42.90    1.90
  -2 -12   1   44.70    1.80
  -2 -12   1   44.00    1.80
  -2 -12   1   45.40    1.90
   1  12  -1  320.07    9.10
   1  12  -1  318.67    9.00
   1  12  -1  322.37    9.30
  -1 -12   1  330.37    9.20
  -1 -12   1  304.67   14.20
  -1 -12   1  333.37    9.10
  -1 -12   1  323.97    9.00
  -1 -12   1  329.57    9.10
   0  12  -1   60.69    2.20
   0  12  -1   57.49    2.20
   0 -12   1   61.79    2.20
   0 -12   1   60.09    2.30
   0 -12   1   56.39    2.10
   0 -12   1   57.89    2.10
   0 -12   1   57.59    6.60
  -1  12  -1   14.60    1.10
   1 -12   1   15.30    1.20
   1 -12   1   14.90    1.10
   1 -12   1   13.40    1.30
   1 -12   1   16.10    1.00
   1 -12   1   16.60    1.10
   1 -12   1   10.50    3.50
   1 -12   1   17.40    1.20
  -2  12  -1   20.20    1.20
   2 -12   1   21.50    4.40
   2 -12   1   19.60    1.20
   2 -12   1   20.30    1.30
   2 -12   1   21.00    1.30
   2 -12   1   20.90    1.30
   2 -12   1   19.40    1.20
  -3  12  -1  112.59    3.50
   3 -12   1  112.79    3.70
   3 -12   1  115.39    3.70
   3 -12   1  109.59    3.70
   3 -12   1  109.19    8.30
   3 -12   1  112.39    3.70
   3 -12   1  112.39    3.70
   4 -12   1    2.40    0.80
   4 -12   1    3.20    0.90
   4 -12   1    2.60    0.70
   4 -12   1    4.60    0.90
   4 -12   1    6.40    4.20
   5 -12   1   93.59    3.50
   5 -12   1   98.99    3.50
   5 -12   1   99.19    3.60
   5 -12   1  103.59    9.40
   5 -12   1   97.59    3.40
   6 -12   1    0.50    1.00
   6 -12   1    0.10    1.00
   6 -12   1    1.80    0.90
   6 -12   1    1.80    0.90
   7 -12   1   94.49    3.60
   7 -12   1   98.59    3.60
   7 -12   1  106.09    3.60
   7 -12   1   98.59    3.80
   5  11  -1   45.20    1.80
   5  11  -1   40.50    2.00
  -5 -11   1   44.90    1.80
  -5 -11   1   43.50    1.70
   4  11  -1  101.39    3.30
   4  11  -1   85.39    9.90
   4  11  -1   98.69    3.30
  -4 -11   1   97.09    3.10
  -4 -11   1   99.19    3.20
  -4 -11   1   99.59    3.30
   3  11  -1   61.29    2.40
   3  11  -1   50.19    7.90
   3  11  -1   62.09    2.30
  -3 -11   1   66.69    2.30
  -3 -11   1   67.39    2.70
  -3 -11   1   63.09    2.40
   2  11  -1  165.98    5.00
   2  11  -1  166.98    5.00
   2  11  -1  170.58    5.10
  -2 -11   1  159.58    4.90
  -2 -11   1  168.38    5.10
  -2 -11   1  169.18    4.90
  -2 -11   1  170.38    5.00
   1  11  -1  107.59    3.50
   1  11  -1  108.29    3.40
  -1 -11   1  107.39    3.40
  -1 -11   1  107.99    7.90
  -1 -11   1  112.29    3.40
  -1 -11   1  108.99    3.50
  -1 -11   1  110.79    3.40
   0  11  -1  457.45   12.70
   0  11  -1  469.65   12.90
   0 -11   1  485.05   17.20
   0 -11   1  464.75   12.80
   0 -11   1  467.55   12.90
   0 -11   1  470.75   12.70
   0 -11   1  467.35   12.80
   0 -11   1  464.15   12.90
   0 -11   1  454.75   12.80
  -1  11  -1   55.29    2.10
   1 -11   1   56.59    5.50
   1 -11   1   56.99    2.10
   1 -11   1   60.99    2.10
   1 -11   1   56.79    2.20
   1 -11   1   57.99    2.10
   1 -11   1   58.39    2.00
  -2  11  -1  281.37    7.70
   2 -11   1  276.87    7.80
   2 -11   1  278.47    7.80
   2 -11   1  271.87    7.90
   2 -11   1  282.27    7.80
   2 -11   1  270.57    7.80
   2 -11   1  240.98   11.90
  -3  11  -1   28.70    1.40
   3 -11   1   30.70    1.60
   3 -11   1   33.80    1.50
   3 -11   1   34.70    5.30
   3 -11   1   31.80    1.60
   3 -11   1   31.60    1.50
   3 -11   1   29.70    1.50
   4 -11   1   27.70    1.50
   4 -11   1   28.90    1.60
   4 -11   1   28.90    1.60
   4 -11   1   27.20    1.50
   4 -11   1   33.60    5.90
   5 -11   1  534.75   21.20
   5 -11   1  528.95   14.50
   5 -11   1  525.35   14.80
   5 -11   1  537.65   14.70
   5 -11   1  496.95   14.70
   5 -11   1  542.45   14.80
   6 -11   1   51.69    2.30
   6 -11   1   48.90    2.30
   6 -11   1   50.09    2.30
   6 -11   1   47.50    2.40
   6 -11   1   49.00    2.20
   7 -11   1   49.20    2.40
   7 -11   1   49.30    2.20
   7 -11   1   45.90    2.40
   7 -11   1   51.89    2.60
   7 -11   1   48.70    2.30
   8 -11   1  102.19    3.80
   8 -11   1   93.99    3.40
   8 -11   1  102.39    3.60
   8 -11   1  108.89    3.60
   5  10  -1   82.19    3.00
   5  10  -1   80.79    2.80
  -5 -10   1   81.79    2.80
  -5 -10   1   84.59    2.70
   4  10  -1   41.00    1.90
   4  10  -1   39.60    7.70
   4  10  -1   42.60    1.80
   4  10  -1   47.70    2.10
  -4 -10   1   43.30    1.80
  -4 -10   1   41.00    1.80
   3  10  -1   27.80    1.50
   3  10  -1   26.00    1.40
   3  10  -1   33.50    6.30
  -3 -10   1   26.70    1.30
  -3 -10   1   26.60    1.40
  -3 -10   1   26.40    1.50
   2  10  -1    3.90    0.70
   2  10  -1    7.10    0.80
   2  10  -1    6.10    0.80
  -2 -10   1    7.30    0.80
  -2 -10   1    6.70    0.80
  -2 -10   1    6.50    0.80
   1  10  -1   93.39    3.00
   1  10  -1   92.19    2.90
  -1 -10   1   92.59    2.90
  -1 -10   1   93.59    2.90
  -1 -10   1   95.39    6.40
  -1 -10   1   90.29    3.00
   0  10  -1  104.69    3.60
   0  10  -1  111.29    3.40
   0  10  -1  108.09    3.30
   0 -10   1  110.99    3.30
   0 -10   1  110.69    3.30
   0 -10   1  111.09    3.40
   0 -10   1  108.29    3.40
   0 -10   1  107.99    3.40
   0 -10   1  109.99    3.60
   0 -10   1  115.89    6.70
   0 -10   1  100.59    3.70
  -1  10  -1    0.70    0.40
  -1  10  -1    0.60    0.60
   1 -10   1    0.30    0.50
   1 -10   1   -0.50    2.20
   1 -10   1    1.50    0.50
   1 -10   1    0.40    0.70
   1 -10   1    1.00    0.60
   1 -10   1    1.40    0.50
   1 -10   1    0.70    0.40
   1 -10   1    1.20    0.60
  -2  10  -1  381.96   11.00
  -2  10  -1  386.06   10.90
  -2  10  -1  395.46   10.80
   2 -10   1  387.56   10.90
   2 -10   1  404.86   10.80
   2 -10   1  398.16   10.90
   2 -10   1  378.76   11.20
   2 -10   1  389.76   11.00
   2 -10   1  401.46   10.90
   2 -10   1  406.06   10.90
   2 -10   1  392.46   15.10
  -3  10  -1  307.37    8.40
  -3  10  -1  299.07    8.70
  -3  10  -1  315.67    8.60
   3 -10   1  301.37    8.90
   3 -10   1  314.07    8.60
   3 -10   1  305.47    8.70
   3 -10   1  301.77   13.20
   3 -10   1  281.27    8.70
   3 -10   1  314.77    8.70
   3 -10   1  302.17    8.60
   3 -10   1  302.27    8.60
   4 -10   1   18.10    4.50
   4 -10   1   12.90    1.00
   4 -10   1   12.00    1.10
   4 -10   1   11.60    1.00
   4 -10   1   13.30    1.10
   4 -10   1   12.50    1.10
   5 -10   1    5.70    0.90
   5 -10   1    5.40    0.90
   5 -10   1    7.20    0.90
   5 -10   1    6.50    4.30
   5 -10   1    6.90    1.00
   5 -10   1    9.20    1.00
   6 -10   1  192.28    6.00
   6 -10   1  196.08    6.00
   6 -10   1  193.88    6.10
   6 -10   1  197.88    6.10
   7 -10   1    0.60    1.00
   7 -10   1    1.00    1.00
   7 -10   1   -0.50    0.90
   7 -10   1    0.90    1.20
   7 -10   1    0.50    1.00
   8 -10   1    7.40    1.80
   8 -10   1    7.60    1.20
   8 -10   1    7.60    1.30
   6   9  -1    8.70    1.10
   6   9  -1    7.80    0.90
  -6  -9   1    8.60    0.90
  -6  -9   1    9.20    0.90
   5   9  -1   13.10    1.10
   5   9  -1   14.90    1.50
   5   9  -1   13.40    1.20
   5   9  -1   13.30    6.50
  -5  -9   1   13.80    1.10
  -5  -9   1   14.30    1.10
   4   9  -1  127.69    4.10
   4   9  -1  136.79   10.60
   4   9  -1  121.09    4.00
   4   9  -1  127.59    3.90
  -4  -9   1  123.59    3.90
  -4  -9   1  125.09    3.90
   3   9  -1  154.38   10.30
   3   9  -1  151.68    4.40
   3   9  -1  150.18    4.60
   3   9  -1  150.38    4.50
  -3  -9   1  148.49    4.40
  -3  -9   1  146.89    4.40
  -3  -9   1  147.49    4.50
   2   9  -1  534.35   14.40
   2   9  -1  551.64   14.50
   2   9  -1  528.65   14.30
   2   9  -1  494.05   14.60
   2   9  -1  531.05   14.30
  -2  -9   1  518.25   17.50
  -2  -9   1  511.85   14.80
  -2  -9   1  534.05   14.30
  -2  -9   1  522.75   14.30
  -2  -9   1  540.95   14.40
   1   9  -1  340.27    9.40
   1   9  -1  340.97    9.50
   1   9  -1  348.97    9.60
  -1  -9   1  344.37   12.50
  -1  -9   1  335.87    9.30
  -1  -9   1  348.47    9.40
  -1  -9   1  325.67    9.70
  -1  -9   1  337.97    9.40
   0   9  -1  567.64   15.40
   0   9  -1  566.94   15.50
   0   9  -1  587.44   15.60
   0  -9   1  564.54   15.50
   0  -9   1  578.64   15.40
   0  -9   1  579.34   15.50
   0  -9   1  565.54   15.40
   0  -9   1  581.44   15.40
   0  -9   1  559.74   15.50
   0  -9   1  560.24   18.70
   0  -9   1  561.74   15.70
   0  -9   1  575.54   15.30
  -1   9  -1    8.40    0.80
  -1   9  -1    7.70    0.80
  -1   9  -1    8.70    1.10
   1  -9   1    9.50    1.90
   1  -9   1    8.30    0.70
   1  -9   1   10.60    0.80
   1  -9   1    9.30    0.90
   1  -9   1    7.10    2.10
   1  -9   1    9.10    0.70
   1  -9   1    9.00    0.80
   1  -9   1    8.50    0.70
   1  -9   1    7.50    0.70
  -2   9  -1  414.16   11.00
  -2   9  -1  417.26   11.20
  -2   9  -1  393.86   11.20
   2  -9   1  441.36   12.90
   2  -9   1  393.96   11.20
   2  -9   1  406.36   11.10
   2  -9   1  415.26   11.10
   2  -9   1  390.36   11.20
   2  -9   1  360.86   15.60
   2  -9   1  402.66   11.10
   2  -9   1  403.36   11.30
   2  -9   1  405.46   11.10
   2  -9   1  403.56   11.00
  -3   9  -1   24.20    1.30
  -3   9  -1   24.70    1.20
  -3   9  -1   24.00    1.20
   3  -9   1   25.10    1.30
   3  -9   1   23.10    1.20
   3  -9   1   24.30    1.30
   3  -9   1   24.80    1.30
   3  -9   1   24.70    4.00
   3  -9   1   23.90    1.50
   3  -9   1   25.30    1.30
   3  -9   1   24.10    1.30
   3  -9   1   23.90    1.20
   3  -9   1   28.30    3.30
  -4   9  -1   65.69    2.50
  -4   9  -1   68.19    2.50
   4  -9   1   65.99    6.00
   4  -9   1   68.89    2.40
   4  -9   1   67.59    2.80
   4  -9   1   68.29    2.40
   4  -9   1   69.79    2.50
   4  -9   1   67.99    2.50
   4  -9   1   67.89    2.40
   4  -9   1   69.09    5.20
   4  -9   1   69.79    2.40
   5  -9   1   13.60    1.20
   5  -9   1   14.90    4.60
   5  -9   1   12.80    1.20
   5  -9   1   14.60    1.20
   5  -9   1   12.10    1.10
   5  -9   1   12.30    1.10
   5  -9   1   14.50    3.70
   6  -9   1   33.80    1.80
   6  -9   1   36.30    1.90
   6  -9   1   34.90    2.00
   6  -9   1   37.00    1.80
   6  -9   1   42.80    6.90
   6  -9   1   36.00    2.00
   6  -9   1   37.60    2.00
   7  -9   1   13.20    1.30
   7  -9   1   13.10    1.30
   7  -9   1   12.60    1.30
   7  -9   1   15.50    1.50
   7  -9   1   17.30    1.70
   7  -9   1   14.20    1.40
   8  -9   1   49.50    2.20
   8  -9   1   47.10    2.40
   8  -9   1   49.60    2.40
   8  -9   1   51.89    2.70
   6   8  -1    1.60    0.80
   6   8  -1    0.50    0.70
  -6  -8   1   -0.90    0.70
  -6  -8   1   -0.60    0.60
   5   8  -1    0.50    0.70
   5   8  -1   -4.50    4.80
   5   8  -1    0.00    0.90
   5   8  -1    0.40    0.60
  -5  -8   1   -0.30    0.60
  -5  -8   1    0.30    0.60
   4   8  -1  329.27    9.10
   4   8  -1  330.77    9.00
   4   8  -1  322.57    9.10
   4   8  -1  289.67   15.40
  -4  -8   1  319.97    9.00
  -4  -8   1  326.47    9.00
   3   8  -1   30.00    5.70
   3   8  -1   24.20    1.30
   3   8  -1   23.80    1.20
   3   8  -1   23.80    1.20
  -3  -8   1   23.80    1.10
  -3  -8   1   22.50    2.00
  -3  -8   1   22.10    1.20
  -3  -8   1   23.80    1.20
   2   8  -1  259.97    7.20
   2   8  -1  255.77    7.40
   2   8  -1  258.87    7.10
   2   8  -1  254.87    7.30
  -2  -8   1  247.28    7.10
  -2  -8   1  251.67    7.60
  -2  -8   1  253.87    7.10
  -2  -8   1  260.57    7.30
  -2  -8   1  253.07    7.40
  -2  -8   1  274.87    9.90
  -2  -8   1  257.17    7.20
   1   8  -1  252.27    7.00
   1   8  -1  242.18    6.90
   1   8  -1  239.68    6.90
  -1  -8   1  256.67    9.40
  -1  -8   1  239.78    6.80
  -1  -8   1  244.68    7.20
  -1  -8   1  244.08    6.90
  -1  -8   1  248.68    7.10
  -1  -8   1  250.27    6.90
  -1  -8   1  249.58    6.80
   0   8  -1  384.36   10.40
   0   8  -1  374.46   10.50
   0   8  -1  400.46   10.60
   0   8  -1  384.66   10.60
   0  -8   1  381.86   13.20
   0  -8   1  386.26   10.60
   0  -8   1  381.26   10.50
   0  -8   1  397.56   10.60
   0  -8   1  379.86   10.60
   0  -8   1  390.16   10.80
   0  -8   1  391.36   10.50
   0  -8   1  394.36   10.50
  -1   8  -1   45.60    1.60
  -1   8  -1   47.00    1.60
  -1   8  -1   43.40    1.60
   1  -8   1   47.30    3.00
   1  -8   1   45.10    1.60
   1  -8   1   45.10    1.60
   1  -8   1   43.80    1.50
   1  -8   1   44.60    1.60
   1  -8   1   44.50    1.60
   1  -8   1   44.50    3.70
   1  -8   1   45.40    1.40
   1  -8   1   45.00    1.50
   1  -8   1   44.70    1.70
  -2   8  -1  506.45   12.90
  -2   8  -1  482.15   12.90
   2  -8   1  487.65   12.90
   2  -8   1  458.85   12.90
   2  -8   1  473.65   13.10
   2  -8   1  432.26   16.00
   2  -8   1  456.85   12.80
   2  -8   1  490.05   14.40
   2  -8   1  457.65   12.80
   2  -8   1  464.15   12.90
   2  -8   1  470.85   12.90
   2  -8   1  474.45   12.90
   2  -8   1  478.55   12.70
   2  -8   1  487.65   12.90
  -3   8  -1 1036.70   27.10
  -3   8  -1 1035.50   27.20
   3  -8   1 1015.60   27.20
   3  -8   1 1044.50   29.20
   3  -8   1  966.30   27.40
   3  -8   1 1045.40   27.20
   3  -8   1 1029.00   27.30
   3  -8   1  942.31   30.80
   3  -8   1 1013.20   27.10
   3  -8   1  980.70   27.20
   3  -8   1  996.20   27.10
   3  -8   1 1021.40   27.10
  -4   8  -1   28.80    1.40
  -4   8  -1   25.60    1.40
   4  -8   1   27.60    1.40
   4  -8   1   27.50    1.60
   4  -8   1   25.70    1.30
   4  -8   1   26.50    1.30
   4  -8   1   26.50    3.50
   4  -8   1   25.90    4.30
   4  -8   1   26.00    1.30
   4  -8   1   25.50    1.30
   4  -8   1   28.90    1.40
  -5   8  -1   27.80    1.80
  -5   8  -1   25.30    1.70
   5  -8   1   30.70    1.40
   5  -8   1   29.60    1.50
   5  -8   1   28.10    1.50
   5  -8   1   28.90    1.60
   5  -8   1   32.30    4.90
   5  -8   1   29.50    1.60
   5  -8   1   30.10    1.40
   5  -8   1   26.20    5.10
   6  -8   1  146.09    4.70
   6  -8   1  146.89    4.70
   6  -8   1  144.69    4.40
   6  -8   1  146.09    4.60
   6  -8   1  140.09    4.50
   6  -8   1  147.29    8.90
   6  -8   1  147.09    4.60
   7  -8   1   79.19    3.00
   7  -8   1   85.79    3.10
   7  -8   1   79.69   11.40
   7  -8   1   84.79    3.20
   7  -8   1   82.59    2.90
   7  -8   1   80.29    3.10
   7  -8   1   88.09    3.30
   8  -8   1   56.99    2.40
   8  -8   1   51.59    2.80
   8  -8   1   57.99    2.60
   8  -8   1   58.79    2.30
   8  -8   1   60.59    2.60
   7   7  -1  180.18    5.10
   7   7  -1  180.68    5.20
  -7  -7   1  168.88    5.10
  -7  -7   1  183.68    5.20
   6   7  -1   28.90    8.00
   6   7  -1   26.70    1.50
   6   7  -1   27.30    1.40
  -6  -7   1   28.70    1.40
  -6  -7   1   26.30    1.40
   5   7  -1  328.27    9.00
   5   7  -1  301.47   15.60
   5   7  -1  314.47    9.10
   5   7  -1  323.77    9.10
  -5  -7   1  325.87    9.00
  -5  -7   1  316.27    9.00
   4   7  -1   13.60    1.40
   4   7  -1   12.20    0.90
   4   7  -1   11.50    1.00
   4   7  -1    9.80    4.50
   4   7  -1   12.90    1.10
  -4  -7   1   11.40    0.90
  -4  -7   1   13.90    0.90
   3   7  -1   13.60    1.40
   3   7  -1   11.40    3.70
   3   7  -1   13.30    0.90
   3   7  -1   13.80    0.90
   3   7  -1   13.30    1.30
   3   7  -1   14.00    0.90
   3   7  -1   11.70    1.40
  -3  -7   1   14.10    0.90
  -3  -7   1   13.20    1.40
  -3  -7   1   13.50    0.80
  -3  -7   1   15.70    1.00
  -3  -7   1   13.20    1.30
  -3  -7   1   12.60    1.40
   2   7  -1    2.50    0.60
   2   7  -1    2.00    0.40
   2   7  -1    2.40    0.50
   2   7  -1    1.00    0.40
   2   7  -1    1.50    0.50
   2   7  -1    1.90    0.50
  -2  -7   1    1.40    0.40
  -2  -7   1    1.90    0.60
  -2  -7   1    1.60    0.60
  -2  -7   1    1.90    0.50
  -2  -7   1    1.10    1.70
  -2  -7   1    3.50    0.60
   1   7  -1  308.57    8.70
   1   7  -1  311.77    8.80
   1   7  -1  323.87    8.70
   1   7  -1  322.27    8.80
   1   7  -1  314.17    8.70
  -1  -7   1  328.27    8.70
  -1  -7   1  321.77    8.90
  -1  -7   1  316.67    8.70
  -1  -7   1  309.77    8.70
  -1  -7   1  314.87    9.00
  -1  -7   1  328.37   10.80
  -1  -7   1  319.37    8.70
   0   7  -1   41.10    1.50
   0   7  -1   42.50    1.70
   0   7  -1   46.10    1.50
   0   7  -1   47.80    1.60
   0   7  -1   47.40    1.40
   0  -7   1   44.40    1.50
   0  -7   1   45.80    1.50
   0  -7   1   42.80    1.60
   0  -7   1   44.00    3.20
   0  -7   1   45.20    1.60
   0  -7   1   46.80    1.50
  -1   7  -1  134.69    3.90
  -1   7  -1  136.79    3.90
  -1   7  -1  139.99    3.90
  -1   7  -1  125.99    4.00
   1  -7   1  135.69    3.90
   1  -7   1  138.09    3.90
   1  -7   1  131.09    3.90
   1  -7   1  133.69    3.90
   1  -7   1  137.79    6.10
   1  -7   1  140.99    4.00
   1  -7   1  140.49    3.80
   1  -7   1  133.39    3.90
   1  -7   1  137.79    4.40
  -2   7  -1 1648.04   44.40
  -2   7  -1 1660.33   44.40
  -2   7  -1 1721.73   44.50
  -2   7  -1 1738.23   44.40
   2  -7   1 1650.13   44.40
   2  -7   1 1724.53   44.30
   2  -7   1 1652.53   44.40
   2  -7   1 1556.04   44.40
   2  -7   1 1677.23   44.40
   2  -7   1 1609.54   44.50
   2  -7   1 1632.34   44.40
   2  -7   1 1621.54   47.40
   2  -7   1 1695.93   44.40
   2  -7   1 1674.13   44.50
   2  -7   1 1721.93   45.90
   2  -7   1 1747.83   44.70
  -3   7  -1  430.86   11.40
  -3   7  -1  428.56   11.40
  -3   7  -1  396.46   11.60
   3  -7   1  423.96   11.80
   3  -7   1  400.96   14.50
   3  -7   1  408.56   11.40
   3  -7   1  420.66   11.40
   3  -7   1  429.86   11.50
   3  -7   1  418.86   11.40
   3  -7   1  417.56   13.30
   3  -7   1  414.16   11.40
   3  -7   1  419.46   11.40
   3  -7   1  409.76   11.40
   3  -7   1  406.56   11.40
  -4   7  -1  343.87    9.30
  -4   7  -1  331.17    9.30
   4  -7   1  320.27    9.20
   4  -7   1  328.37    9.20
   4  -7   1  340.47    9.40
   4  -7   1  320.87    9.30
   4  -7   1  328.37    9.20
   4  -7   1  342.77   13.10
   4  -7   1  330.07    9.10
   4  -7   1  323.17    9.60
   4  -7   1  339.07   11.90
   4  -7   1  331.97    9.30
  -5   7  -1  108.89    3.70
  -5   7  -1  107.39    3.60
   5  -7   1  110.39    7.40
   5  -7   1  114.59    6.90
   5  -7   1  105.99    3.50
   5  -7   1  111.29    3.40
   5  -7   1  110.59    3.60
   5  -7   1  105.99    3.40
   5  -7   1  112.59    3.50
   5  -7   1  110.49    3.60
   6  -7   1   32.80    1.30
   6  -7   1   32.10    1.60
   6  -7   1   32.00    1.80
   6  -7   1   35.80    1.70
   6  -7   1   31.80    1.70
   6  -7   1   33.80    1.80
   6  -7   1   31.30    5.50
   6  -7   1   35.40    1.70
   7  -7   1  261.27   13.00
   7  -7   1  267.97    8.00
   7  -7   1  278.77    8.20
   7  -7   1  273.17    8.10
   7  -7   1  279.37    7.90
   7  -7   1  269.17    8.00
   7  -7   1  281.57    7.70
   8  -7   1    1.90    7.10
   8  -7   1   11.30    1.40
   8  -7   1   11.20    1.70
   8  -7   1    9.10    1.30
   8  -7   1   11.60    1.40
   8  -7   1   12.40    1.30
   9  -7   1    5.50    1.30
   9  -7   1    5.50    0.90
   9  -7   1    4.50    1.10
   9  -7   1    5.30    1.00
   7   6  -1   82.89    2.70
   7   6  -1   81.59    2.80
  -7  -6   1   86.19    2.90
  -7  -6   1   82.79    2.70
   6   6  -1  215.78   14.00
   6   6  -1  257.97    7.10
   6   6  -1  251.57    7.20
   6   6  -1  251.87    7.30
  -6  -6   1  257.97    7.10
  -6  -6   1  244.18    7.10
   5   6  -1  501.55   13.50
   5   6  -1  484.15   13.50
   5   6  -1  494.75   13.60
   5   6  -1  497.05   13.50
   5   6  -1  473.35   20.10
   5   6  -1  491.95   13.60
  -5  -6   1  490.95   13.50
   4   6  -1  153.18    4.70
   4   6  -1  155.28    4.60
   4   6  -1  150.18    4.50
   4   6  -1  157.08    4.60
   4   6  -1  143.29    9.60
   4   6  -1  153.58    4.70
  -4  -6   1  156.58    4.50
   3   6  -1    7.10    0.80
   3   6  -1    9.40    3.40
   3   6  -1    9.40    0.70
   3   6  -1    6.70    0.90
   3   6  -1    7.50    0.80
   3   6  -1    9.70    1.00
   3   6  -1    8.10    0.90
   3   6  -1    9.00    0.80
   3   6  -1    8.90    0.90
  -3  -6   1   10.00    0.80
  -3  -6   1    8.60    0.70
  -3  -6   1    8.50    1.00
  -3  -6   1    8.60    1.00
   2   6  -1  157.98    4.40
   2   6  -1  156.58    4.50
   2   6  -1  145.59    4.40
   2   6  -1  154.08    4.50
   2   6  -1  158.48    4.50
   2   6  -1  143.69    4.50
   2   6  -1  160.08    4.50
   2   6  -1  156.58    4.50
  -2  -6   1  158.28    4.40
  -2  -6   1  155.88    4.60
  -2  -6   1  156.18    4.40
  -2  -6   1  159.08    4.70
  -2  -6   1  157.38    6.00
   1   6  -1   64.19    2.00
   1   6  -1   65.39    2.10
   1   6  -1   66.99    2.00
   1   6  -1   68.39    2.00
   1   6  -1   65.59    2.10
  -1  -6   1   67.09    2.10
  -1  -6   1   63.59    2.00
  -1  -6   1   63.49    2.00
  -1  -6   1   69.09    3.50
  -1  -6   1   65.19    2.00
  -1  -6   1   63.09    2.00
   0   6  -1  383.46   10.40
   0   6  -1  367.66   10.30
   0   6  -1  377.26   10.30
   0   6  -1  361.16   10.40
   0   6  -1  390.26   10.20
   0   6  -1  382.56   10.40
   0  -6   1  365.36   10.40
   0  -6   1  419.06   10.70
   0  -6   1  363.36   10.30
   0  -6   1  384.16   10.20
   0  -6   1  387.86   12.20
   0  -6   1  392.86   10.40
   0  -6   1  394.46   10.40
   0  -6   1  357.46   10.30
  -1   6  -1 1618.94   41.00
  -1   6  -1 1549.45   41.10
   1  -6   1 1583.84   40.90
   1  -6   1 1489.15   41.10
   1  -6   1 1590.74   41.20
   1  -6   1 1613.84   43.30
   1  -6   1 1475.75   41.00
   1  -6   1 1425.66   40.90
  -2   6  -1  566.64   14.70
  -2   6  -1  552.64   14.60
  -2   6  -1  572.44   14.70
  -2   6  -1  552.54   14.70
   2  -6   1  536.05   16.00
   2  -6   1  553.44   14.90
   2  -6   1  531.95   14.70
   2  -6   1  549.85   14.80
   2  -6   1  523.65   14.80
   2  -6   1  546.85   14.70
   2  -6   1  538.35   14.70
   2  -6   1  545.95   14.60
   2  -6   1  549.15   17.30
   2  -6   1  537.25   14.70
   2  -6   1  521.85   14.70
  -3   6  -1  224.88    6.10
  -3   6  -1  221.48    6.00
  -3   6  -1  217.18    6.00
  -3   6  -1  222.08    6.10
   3  -6   1  217.58    6.10
   3  -6   1  216.78    6.10
   3  -6   1  210.08    6.10
   3  -6   1  217.58    7.90
   3  -6   1  217.78    6.40
   3  -6   1  214.78    8.80
   3  -6   1  219.78    6.20
   3  -6   1  213.28    6.10
   3  -6   1  215.68    6.10
   3  -6   1  212.38    6.10
   3  -6   1  217.68    6.10
  -4   6  -1  429.46   11.60
  -4   6  -1  435.06   11.30
  -4   6  -1  424.36   11.50
   4  -6   1  411.96   11.40
   4  -6   1  425.66   11.50
   4  -6   1  412.06   11.50
   4  -6   1  402.36   11.40
   4  -6   1  398.06   11.20
   4  -6   1  413.46   14.80
   4  -6   1  426.46   14.10
   4  -6   1  403.96   11.50
   4  -6   1  420.36   11.40
   4  -6   1  421.16   11.50
   4  -6   1  411.46   11.80
  -5   6  -1    1.10    0.70
  -5   6  -1    1.00    0.70
   5  -6   1    1.30    0.60
   5  -6   1    1.20    0.40
   5  -6   1    0.90    0.50
   5  -6   1    0.20    0.80
   5  -6   1    1.10    0.60
   5  -6   1    1.20    0.60
   5  -6   1    0.60    0.50
   5  -6   1   -0.20    2.30
   5  -6   1   -0.20    0.50
   6  -6   1    0.40    2.80
   6  -6   1    1.60    0.80
   6  -6   1    1.30    0.70
   6  -6   1    0.70    0.70
   6  -6   1    0.30    0.60
   6  -6   1    0.80    0.80
   6  -6   1    1.00    0.50
   6  -6   1    0.30    0.60
   7  -6   1   -0.50    0.70
   7  -6   1    0.20    1.10
   7  -6   1    0.80    0.80
   7  -6   1    0.10    0.80
   7  -6   1    2.50    4.10
   7  -6   1    0.60    0.80
   8  -6   1   36.70    1.50
   8  -6   1   41.10    2.10
   8  -6   1   24.90    6.60
   8  -6   1   36.30    2.10
   8  -6   1   37.00    1.80
   8  -6   1   37.70    2.00
   9  -6   1   24.70    1.40
   9  -6   1   22.40    1.90
   9  -6   1   25.80    1.80
   9  -6   1   21.30    1.50
   7   5  -1   99.39    3.30
   7   5  -1  101.09    3.30
   7   5  -1  100.29    3.50
   7   5  -1  100.69    3.30
  -7  -5   1  103.69    3.30
  -7  -5   1  104.69    3.20
   6   5  -1  292.07    8.50
   6   5  -1  300.47   16.30
   6   5  -1  296.57    8.30
   6   5  -1  290.57    8.40
   6   5  -1  287.67    8.30
  -6  -5   1  289.87    8.30
   5   5  -1   37.90    1.70
   5   5  -1   34.90    1.50
   5   5  -1   35.80    1.60
   5   5  -1   34.90    1.60
   5   5  -1   36.50    1.80
   5   5  -1   34.70    6.50
  -5  -5   1   36.40    1.50
   4   5  -1  351.86    9.60
   4   5  -1  357.76    9.70
   4   5  -1  335.37    9.50
   4   5  -1  339.77   14.60
   4   5  -1  337.87    9.90
   4   5  -1  351.56    9.50
   4   5  -1  346.37    9.60
   4   5  -1  347.17    9.50
  -4  -5   1  336.07    9.90
  -4  -5   1  331.17    9.90
  -4  -5   1  348.37    9.50
   3   5  -1  361.16   10.20
   3   5  -1  373.66   10.20
   3   5  -1  379.86   10.30
   3   5  -1  362.96   10.30
   3   5  -1  380.96   10.30
   3   5  -1  373.16   10.40
   3   5  -1  365.46   14.30
   3   5  -1  378.76   10.20
   3   5  -1  379.36   10.40
   3   5  -1  376.26   10.30
  -3  -5   1  387.86   10.50
  -3  -5   1  366.86   10.20
  -3  -5   1  374.46   10.50
  -3  -5   1  365.96   10.10
   2   5  -1   14.80    1.00
   2   5  -1   17.80    0.90
   2   5  -1   17.90    0.90
   2   5  -1   16.90    0.90
   2   5  -1   17.80    0.80
   2   5  -1   19.40    0.90
   2   5  -1   17.40    0.80
   2   5  -1   17.80    0.80
  -2  -5   1   20.60    2.00
  -2  -5   1   17.40    1.00
  -2  -5   1   16.80    0.90
  -2  -5   1   19.20    0.90
  -2  -5   1   17.40    0.80
   1   5  -1   21.00    0.80
   1   5  -1   21.10    0.90
   1   5  -1   20.10    1.10
   1   5  -1   21.00    0.80
  -1  -5   1   21.30    1.00
  -1  -5   1   21.10    1.90
  -1  -5   1   20.30    0.90
  -1  -5   1   21.30    0.90
  -1  -5   1   17.80    0.80
  -1  -5   1   19.50    0.90
   0   5  -1 1153.98   30.30
   0   5  -1 1127.29   30.30
   0   5  -1 1147.49   30.30
   0   5  -1 1126.59   30.20
   0  -5   1 1127.39   30.30
   0  -5   1 1131.69   30.30
   0  -5   1 1200.88   31.90
   0  -5   1 1068.79   30.30
   0  -5   1 1143.49   30.30
  -1   5  -1  447.66   12.20
  -1   5  -1  457.05   12.20
  -1   5  -1  453.65   12.20
  -1   5  -1  462.55   12.30
   1  -5   1  433.86   12.20
   1  -5   1  447.26   12.20
   1  -5   1  448.46   12.30
   1  -5   1  466.75   12.10
   1  -5   1  460.75   13.90
  -2   5  -1 2062.49   56.59
  -2   5  -1 2075.09   56.69
   2  -5   1 2194.28   58.79
   2  -5   1 2113.79   56.69
   2  -5   1 2203.78   57.89
   2  -5   1 2159.38   56.79
  -3   5  -1  805.42   22.50
  -3   5  -1  852.61   22.50
  -3   5  -1  867.81   22.50
  -3   5  -1  856.41   22.30
  -3   5  -1  844.42   22.30
  -3   5  -1  838.72   22.40
   3  -5   1  866.41   25.10
   3  -5   1  820.12   22.40
   3  -5   1  816.22   22.50
   3  -5   1  824.22   22.50
   3  -5   1  849.02   24.30
   3  -5   1  836.52   22.50
   3  -5   1  855.01   22.70
   3  -5   1  848.62   22.60
   3  -5   1  797.32   22.40
   3  -5   1  839.72   22.50
  -4   5  -1  113.99    3.50
  -4   5  -1  111.19    3.30
  -4   5  -1  115.59    3.30
  -4   5  -1  105.89    3.30
   4  -5   1  109.99    3.30
   4  -5   1  108.59    5.90
   4  -5   1  105.99    3.10
   4  -5   1  107.39    3.30
   4  -5   1  108.39    3.30
   4  -5   1  110.89    3.40
   4  -5   1  104.59    3.90
   4  -5   1  110.29    3.10
   4  -5   1  109.99    3.10
   4  -5   1  110.69    3.40
   4  -5   1  113.99    5.70
  -5   5  -1   14.00    1.20
  -5   5  -1   13.90    1.10
  -5   5  -1   14.60    1.10
   5  -5   1   14.50    1.00
   5  -5   1   12.70    1.00
   5  -5   1   15.10    1.00
   5  -5   1   14.30    1.00
   5  -5   1   15.00    3.10
   5  -5   1   13.70    1.10
   5  -5   1   14.60    1.10
   5  -5   1   14.40    1.00
   5  -5   1   14.70    1.50
   6  -5   1   26.80    1.40
   6  -5   1   23.80    1.40
   6  -5   1   26.10    1.30
   6  -5   1   24.70    1.50
   6  -5   1   24.60    1.10
   6  -5   1   27.70    5.10
   6  -5   1   29.40    1.70
   7  -5   1   26.20    2.00
   7  -5   1   24.30    1.90
   7  -5   1   29.00    1.30
   7  -5   1   26.30    5.40
   7  -5   1   25.00    2.20
   7  -5   1   25.60    2.40
   8  -5   1   70.19    2.30
   8  -5   1   71.89    2.70
   8  -5   1   73.29    2.80
   8  -5   1   67.49    2.90
   8  -5   1   75.69    2.90
   8  -5   1   60.79    8.90
   9  -5   1   48.70    2.30
   9  -5   1   50.99    2.10
   9  -5   1   47.70    2.00
   8   4  -1    0.40    0.60
   8   4  -1   -1.00    1.20
   8   4  -1    0.30    1.10
  -8  -4   1    1.00    0.60
   7   4  -1   40.20    1.80
   7   4  -1   42.20    1.70
   7   4  -1   38.10    1.80
   7   4  -1   38.90    2.00
  -7  -4   1   40.90    1.70
   6   4  -1  368.66   10.20
   6   4  -1  353.76   10.60
   6   4  -1  341.67   16.30
   6   4  -1  376.06   10.40
   6   4  -1  360.56   10.40
  -6  -4   1  373.86   10.10
   5   4  -1  124.79    3.90
   5   4  -1  125.09    3.70
   5   4  -1  119.39    3.70
   5   4  -1  117.89    3.80
   5   4  -1  115.99    8.60
   5   4  -1  121.99    3.80
   5   4  -1  127.99    4.10
  -5  -4   1  117.59    3.60
   4   4  -1  423.26   11.70
   4   4  -1  438.16   11.60
   4   4  -1  420.16   11.40
   4   4  -1  424.96   11.50
   4   4  -1  407.36   11.70
   4   4  -1  423.06   11.60
   4   4  -1  415.76   11.70
   4   4  -1  396.86   11.60
   4   4  -1  419.56   11.50
   4   4  -1  424.36   16.10
  -4  -4   1  410.26   11.80
  -4  -4   1  419.16   11.80
  -4  -4   1  421.76   11.40
   3   4  -1   54.29    1.90
   3   4  -1   60.59    1.90
   3   4  -1   55.19    1.90
   3   4  -1   53.79    4.50
   3   4  -1   57.19    2.10
   3   4  -1   57.29    1.80
   3   4  -1   57.89    1.90
   3   4  -1   58.19    2.00
   3   4  -1   53.59    2.10
   3   4  -1   60.39    1.90
   3   4  -1   55.49    1.80
  -3  -4   1   52.49    2.00
  -3  -4   1   55.89    1.80
  -3  -4   1   53.99    1.90
  -3  -4   1   54.69    2.00
  -3  -4   1   58.39    2.80
   2   4  -1   22.60    0.90
   2   4  -1   22.40    1.00
   2   4  -1   20.90    1.10
   2   4  -1   23.40    0.90
   2   4  -1   25.20    1.00
   2   4  -1   23.10    1.10
   2   4  -1   23.50    0.90
  -2  -4   1   28.90    1.90
  -2  -4   1   23.90    1.00
  -2  -4   1   22.00    0.90
  -2  -4   1   23.50    1.00
  -2  -4   1   21.90    0.90
   1   4  -1   39.40    1.40
   1   4  -1   42.30    1.20
   1   4  -1   39.30    1.30
   1   4  -1   40.60    1.30
  -1  -4   1   40.50    1.30
  -1  -4   1   39.60    1.40
  -1  -4   1   42.30    2.20
  -1  -4   1   41.00    1.40
  -1  -4   1   41.40    1.30
   0  -4   1 2112.19   57.09
  -1   4  -1  443.56   12.00
  -1   4  -1  433.46   12.00
  -1   4  -1  437.36   12.00
  -1   4  -1  437.06   12.10
   1  -4   1  447.56   12.10
   1  -4   1  451.55   11.90
   1  -4   1  448.56   12.00
   1  -4   1  462.25   12.90
   1  -4   1  435.76   12.00
   1  -4   1  461.05   13.40
  -2   4  -1  690.63   18.30
  -2   4  -1  672.73   18.20
  -2   4  -1  656.83   18.40
  -2   4  -1  684.33   18.40
  -2   4  -1  701.63   18.20
  -2   4  -1  706.23   18.40
  -2   4  -1  666.23   18.40
   2  -4   1  663.53   18.50
   2  -4   1  728.83   19.60
   2  -4   1  691.63   18.30
   2  -4   1  680.73   20.10
  -3   4  -1 1824.82   47.30
  -3   4  -1 1787.22   47.30
  -3   4  -1 1745.63   47.50
  -3   4  -1 1789.82   47.40
   3  -4   1 1709.93   49.50
   3  -4   1 1929.91   48.10
   3  -4   1 1799.02   49.30
   3  -4   1 1763.32   47.50
   3  -4   1 1774.82   47.10
   3  -4   1 1723.23   47.30
   3  -4   1 1722.63   47.30
   3  -4   1 1815.42   47.10
   3  -4   1 1855.41   47.30
   3  -4   1 1751.22   47.30
   3  -4   1 1744.13   47.40
  -4   4  -1   88.89    2.70
  -4   4  -1   92.39    2.60
  -4   4  -1   87.39    2.80
  -4   4  -1   92.99    2.80
  -4   4  -1   87.29    2.90
   4  -4   1   80.89    3.10
   4  -4   1   83.79    2.70
   4  -4   1   92.39    3.00
   4  -4   1   90.39    2.80
   4  -4   1   95.99    5.10
   4  -4   1   90.29    2.80
   4  -4   1   92.39    2.90
   4  -4   1   91.39    2.80
   4  -4   1   89.79    2.80
   4  -4   1   82.59    2.50
   4  -4   1   96.59    3.90
   4  -4   1   90.29    2.70
   4  -4   1   88.19    2.60
   4  -4   1   84.19    2.60
  -5   4  -1  439.56   12.50
  -5   4  -1  450.25   12.30
   5  -4   1  441.06   12.20
   5  -4   1  446.36   12.20
   5  -4   1  438.36   12.30
   5  -4   1  438.96   12.30
   5  -4   1  445.86   15.80
   5  -4   1  438.86   12.10
   5  -4   1  446.66   12.20
   5  -4   1  451.65   12.20
   5  -4   1  445.46   12.50
   5  -4   1  425.16   12.00
   6  -4   1   24.00    1.10
   6  -4   1   24.50    1.40
   6  -4   1   23.80    1.40
   6  -4   1   26.50    1.60
   6  -4   1   25.20    1.40
   6  -4   1   27.50    4.80
   6  -4   1   25.20    1.40
   7  -4   1    8.30    4.20
   7  -4   1    7.90    0.80
   7  -4   1   10.10    1.40
   7  -4   1    8.00    1.50
   7  -4   1    9.00    1.40
   8  -4   1    5.00    5.40
   8  -4   1    7.30    0.80
   8  -4   1    7.50    1.30
   8  -4   1    9.40    1.10
   8  -4   1    6.80    1.30
   8  -4   1    7.50    1.20
   9  -4   1   15.70    1.40
   9  -4   1   16.00    1.60
   9  -4   1   15.70    1.20
   9  -4   1   14.10    1.00
   8   3  -1  106.29    3.40
   8   3  -1  100.99    3.60
   8   3  -1  108.19    3.30
  -8  -3   1  110.39    3.30
   7   3  -1   68.29    2.70
   7   3  -1   70.99    2.40
   7   3  -1   66.09    2.40
   7   3  -1   68.09    2.50
  -7  -3   1   66.59    2.40
   6   3  -1  412.06   17.80
   6   3  -1  442.06   12.20
   6   3  -1  452.95   12.40
   6   3  -1  445.36   12.20
   6   3  -1  437.36   12.30
   6   3  -1  447.06   12.60
  -6  -3   1  447.66   12.10
   5   3  -1  353.76    9.70
   5   3  -1  366.86    9.90
   5   3  -1  350.96   14.70
   5   3  -1  353.46   10.10
   5   3  -1  349.27    9.80
   5   3  -1  355.06    9.80
   5   3  -1  351.36    9.80
  -5  -3   1  345.37   10.20
  -5  -3   1  349.87    9.70
   4   3  -1  697.43   18.60
   4   3  -1  645.04   22.00
   4   3  -1  658.63   22.50
   4   3  -1  685.53   18.30
   4   3  -1  680.93   18.40
   4   3  -1  682.93   18.40
   4   3  -1  686.43   18.50
   4   3  -1  690.93   18.40
   4   3  -1  691.83   18.40
   4   3  -1  676.03   18.60
   4   3  -1  676.33   18.60
  -4  -3   1  685.33   18.70
  -4  -3   1  688.03   18.30
  -4  -3   1  692.23   18.60
   3   3  -1    3.20    0.40
   3   3  -1    3.30    0.50
   3   3  -1    5.00    1.80
   3   3  -1    2.80    0.50
   3   3  -1    3.50    0.60
   3   3  -1    3.20    0.50
   3   3  -1    2.60    0.50
   3   3  -1    5.50    2.00
   3   3  -1    2.30    0.40
   3   3  -1    2.70    0.50
  -3  -3   1    2.70    0.50
  -3  -3   1    4.30    1.10
  -3  -3   1    2.80    0.40
  -3  -3   1    2.80    0.40
  -3  -3   1    3.00    0.50
   2   3  -1    0.00    0.20
   2   3  -1   -0.10    0.40
   2   3  -1    0.10    0.30
   2   3  -1    0.70    1.10
   2   3  -1    0.00    0.20
  -2  -3   1    0.10    0.30
  -2  -3   1    0.40    0.20
  -2  -3   1   -0.30    0.30
  -2  -3   1    0.00    0.30
  -2  -3   1    0.50    0.80
  -2  -3   1    0.60    0.30
   1   3  -1  173.08    4.60
   1   3  -1  171.18    4.70
   1   3  -1  161.88    4.80
   1   3  -1  170.58    4.80
  -1  -3   1  168.98    4.80
  -1  -3   1  194.38    5.50
  -1  -3   1  173.98    4.80
  -1  -3   1  165.78    4.80
  -1  -3   1  159.38    4.70
   0  -3   1 2105.59   56.59
  -1   3  -1 1067.49   28.10
  -1   3  -1 1049.49   28.10
  -1   3  -1 1083.89   28.10
   1  -3   1 1018.40   29.20
   1  -3   1 1071.29   28.80
  -2   3  -1   21.50    0.90
  -2   3  -1   20.20    0.80
  -2   3  -1   20.80    0.80
  -2   3  -1   22.20    0.80
  -2   3  -1   20.00    0.80
  -2   3  -1   20.10    0.70
  -2   3  -1   21.70    0.80
  -2   3  -1   21.50    0.70
   2  -3   1   21.60    0.90
   2  -3   1   20.90    1.90
   2  -3   1   24.10    1.80
   2  -3   1   21.30    0.60
   2  -3   1   21.80    0.70
   2  -3   1   23.80    1.30
   2  -3   1   21.10    0.80
   2  -3   1   22.30    0.80
  -3   3  -1 2565.74   65.79
  -3   3  -1 2572.34   65.79
  -3   3  -1 2399.26   65.89
  -3   3  -1 2535.35   65.89
  -3   3  -1 2373.66   65.99
   3  -3   1 2603.94   66.69
   3  -3   1 2510.75   67.89
   3  -3   1 2417.86   65.89
   3  -3   1 2561.44   67.89
   3  -3   1 2364.96   65.79
   3  -3   1 2425.56   65.89
  -4   3  -1  727.43   20.20
  -4   3  -1  783.12   20.40
  -4   3  -1  733.73   20.10
  -4   3  -1  775.82   20.00
   4  -3   1  737.03   20.20
   4  -3   1  749.53   20.20
   4  -3   1  739.43   21.50
   4  -3   1  748.83   20.20
   4  -3   1  766.12   20.30
   4  -3   1  749.42   20.20
   4  -3   1  731.23   20.10
   4  -3   1  766.82   23.00
   4  -3   1  742.63   20.20
   4  -3   1  738.23   20.00
   4  -3   1  740.73   20.20
  -5   3  -1  660.53   18.10
  -5   3  -1  645.04   17.80
   5  -3   1  666.73   17.80
   5  -3   1  662.13   17.70
   5  -3   1  644.04   17.50
   5  -3   1  655.53   17.60
   5  -3   1  646.34   17.90
   5  -3   1  625.54   17.80
   5  -3   1  649.43   21.50
   5  -3   1  664.73   17.70
   5  -3   1  647.24   17.70
   5  -3   1  635.74   17.70
   5  -3   1  660.93   19.50
   6  -3   1   61.49    2.30
   6  -3   1   60.29    2.30
   6  -3   1   59.39    2.30
   6  -3   1   58.09    2.00
   6  -3   1   59.29    2.40
   6  -3   1   58.79    2.40
   6  -3   1   65.59    6.20
   7  -3   1   89.49    3.70
   7  -3   1  101.69    3.40
   7  -3   1  115.49    4.90
   7  -3   1  101.89    8.30
   7  -3   1  103.69    4.50
  -8   3  -1    2.50    0.80
   8  -3   1    1.30    1.10
   8  -3   1    2.80    1.20
   8  -3   1    1.80    0.90
   8  -3   1    1.50    1.00
   8  -3   1    2.10    0.70
   9  -3   1    0.70    0.90
   9  -3   1    1.90    0.70
   9  -3   1    1.60    0.80
   9  -3   1    1.60    1.10
   8   2  -1    1.90    0.70
   8   2  -1    1.80    1.00
   8   2  -1    2.10    0.80
   7   2  -1   61.59    2.30
   7   2  -1   64.79    2.30
   7   2  -1   60.99    2.40
   7   2  -1   63.39    2.80
   7   2  -1   63.29    2.50
  -7  -2   1   59.49    2.20
   6   2  -1  388.46   10.50
   6   2  -1  386.56   10.70
   6   2  -1  369.06   10.50
   6   2  -1  380.46   10.90
   6   2  -1  361.26   15.60
   6   2  -1  377.26   10.60
  -6  -2   1  376.36   10.40
   5   2  -1   62.39    2.50
   5   2  -1   63.59    2.30
   5   2  -1   65.19    5.80
   5   2  -1   65.19    2.30
   5   2  -1   60.99    5.90
   5   2  -1   65.39    2.20
   5   2  -1   64.79    2.20
   5   2  -1   66.99    2.50
  -5  -2   1   61.59    2.50
  -5  -2   1   63.89    2.70
  -5  -2   1   65.79    2.10
   4   2  -1    1.10    1.80
   4   2  -1    0.60    0.40
   4   2  -1    0.40    0.50
   4   2  -1    0.10    0.30
   4   2  -1    0.70    0.50
   4   2  -1    0.90    0.30
   4   2  -1   -0.40    0.50
   4   2  -1    1.30    1.90
   4   2  -1    0.60    0.40
   4   2  -1    0.80    0.40
   4   2  -1    0.70    0.40
   4   2  -1    1.20    0.50
  -4  -2   1    2.00    0.50
  -4  -2   1    0.90    0.30
  -4  -2   1    1.10    0.50
   3   2  -1   53.99    1.90
   3   2  -1   53.69    1.70
   3   2  -1   56.29    3.90
   3   2  -1   52.59    1.80
   3   2  -1   57.19    1.90
   3   2  -1   51.39    1.80
   3   2  -1   55.09    1.80
   3   2  -1   52.99    1.70
   3   2  -1   55.69    1.80
   3   2  -1   54.39    3.70
  -3  -2   1   55.49    1.90
  -3  -2   1   55.79    2.40
  -3  -2   1   56.89    1.80
  -3  -2   1   53.39    1.70
   2   2  -1    2.10    0.20
   2   2  -1    2.20    0.30
   2   2  -1    2.10    0.30
   2   2  -1    2.20    0.40
   2   2  -1    1.60    1.00
   2   2  -1    1.50    0.30
   2   2  -1    2.40    1.20
  -2  -2   1    3.10    0.40
  -2  -2   1    2.20    0.30
  -2  -2   1    1.40    0.30
  -2  -2   1    2.10    0.20
   1   2  -1 2253.77   61.19
  -1  -2   1 2230.78   61.19
   1  -2   1 1299.17   35.70
   1  -2   1 1339.37   35.90
  -2   2  -1 1163.28   30.30
  -2   2  -1 1161.78   30.30
  -2   2  -1 1145.39   30.30
   2  -2   1  998.60   32.40
   2  -2   1 1131.69   30.30
   2  -2   1 1131.99   30.30
   2  -2   1 1204.98   31.60
   2  -2   1 1157.18   30.90
   2  -2   1 1168.38   30.30
  -3   2  -1 3164.68   88.49
  -3   2  -1 3366.56   88.49
  -3   2  -1 3380.36   88.49
  -3   2  -1 3097.39   88.49
   3  -2   1 3335.67   90.39
   3  -2   1 3708.43   88.69
   3  -2   1 3331.47   89.59
  -4   2  -1  397.56   10.80
  -4   2  -1  410.16   10.80
  -4   2  -1  409.76   11.00
   4  -2   1  394.56   10.90
   4  -2   1  396.96   10.90
   4  -2   1  380.46   10.90
   4  -2   1  384.46   13.60
   4  -2   1  400.26   10.80
   4  -2   1  409.76   11.00
   4  -2   1  392.46   11.00
   4  -2   1  394.66   10.90
   4  -2   1  403.06   12.70
   4  -2   1  408.36   11.00
   4  -2   1  395.76   10.90
  -5   2  -1  128.69    4.00
  -5   2  -1  119.69    4.10
   5  -2   1  117.99    3.80
   5  -2   1  124.49    6.10
   5  -2   1  123.69    3.90
   5  -2   1  119.39    3.60
   5  -2   1  123.19    3.80
   5  -2   1  121.39    3.60
   5  -2   1  112.49    6.90
   5  -2   1  127.29    3.80
   5  -2   1  119.99    3.80
   5  -2   1  123.19    3.70
   5  -2   1  122.59    3.90
   6  -2   1   40.20    1.80
   6  -2   1   38.10    1.50
   6  -2   1   38.70    1.80
   6  -2   1   38.80    5.40
   6  -2   1   39.00    1.80
   7  -2   1   25.90    1.50
   7  -2   1   28.80    1.40
   7  -2   1   24.70    1.90
   7  -2   1   26.90    1.50
   7  -2   1   28.30    1.80
   7  -2   1   19.20    4.60
  -8   2  -1   39.80    1.70
   8  -2   1   38.60    1.70
   8  -2   1   42.10    2.00
   8  -2   1   39.60    2.00
   8  -2   1   37.80    2.30
   8   1  -1   14.50    1.60
   8   1  -1   13.20    1.10
   8   1  -1   14.10    1.40
   8   1  -1   11.90    1.20
   7   1  -1   87.29    3.10
   7   1  -1   94.29    3.00
   7   1  -1   91.79    3.30
   7   1  -1   92.99    3.00
   7   1  -1   95.09    3.50
  -7  -1   1   90.49    2.90
   6   1  -1  119.59    3.70
   6   1  -1  120.59    3.80
   6   1  -1  116.29    3.70
   6   1  -1  125.79    8.50
   6   1  -1  120.79    8.30
   6   1  -1  120.89    3.90
  -6  -1   1  115.29    3.60
   5   1  -1  505.85   13.90
   5   1  -1  505.95   14.00
   5   1  -1  501.45   14.00
   5   1  -1  499.45   13.70
   5   1  -1  503.55   13.80
   5   1  -1  488.45   17.70
   5   1  -1  504.05   13.70
   5   1  -1  541.65   18.10
   5   1  -1  497.05   13.80
  -5  -1   1  510.95   14.00
  -5  -1   1  491.55   14.10
   4   1  -1   18.10    1.10
   4   1  -1   24.10    1.10
   4   1  -1   23.50    1.10
   4   1  -1   24.80    1.20
   4   1  -1   21.10    1.00
   4   1  -1   22.10    1.20
   4   1  -1   22.40    1.10
   4   1  -1   23.30    3.20
   4   1  -1   23.80    1.00
   4   1  -1   18.60    3.00
   4   1  -1   24.10    1.10
  -4  -1   1   22.80    1.00
  -4  -1   1   22.10    1.10
  -4  -1   1   22.80    1.20
  -4  -1   1   18.90    1.30
   3   1  -1    3.60    1.60
   3   1  -1    2.90    0.50
   3   1  -1    3.30    0.50
   3   1  -1    3.20    1.50
   3   1  -1    3.50    0.40
   3   1  -1    3.20    0.40
   3   1  -1    2.30    0.40
   3   1  -1    2.10    0.40
   3   1  -1    4.20    0.60
  -3  -1   1    3.30    0.40
  -3  -1   1    3.00    0.40
  -3  -1   1    2.80    0.50
  -3  -1   1    3.00    0.40
   2   1  -1    1.00    0.20
   2   1  -1    0.70    1.00
   2   1  -1    1.30    0.90
   2   1  -1    1.90    0.30
  -2  -1   1    1.00    0.30
  -2  -1   1    2.00    0.30
  -2  -1   1    1.60    0.20
  -2  -1   1    1.00    0.30
   1   1  -1  246.38    7.40
   1   1  -1  250.97    7.50
   1   1  -1  247.28    6.50
   1   1  -1  246.58    6.60
   1   1  -1  243.98    6.50
  -1  -1   1  242.68    6.60
  -1  -1   1  239.08    6.60
  -1  -1   1  241.38    6.50
  -1  -1   1  244.88    6.60
  -1  -1   1  245.28    6.50
  -1   1  -1  162.28    4.20
  -1   1  -1  158.88    4.30
  -1   1  -1  159.48    4.30
  -1   1  -1  161.58    4.30
  -1   1  -1  158.38    4.20
  -1   1  -1  163.98    4.30
   1  -1   1  155.58    4.30
   1  -1   1  159.68    4.20
   1  -1   1  161.18    4.20
   1  -1   1  152.58    4.50
   1  -1   1  157.18    4.30
   1  -1   1  151.58    4.30
   1  -1   1  156.28    5.00
  -2   1  -1  432.06   11.40
  -2   1  -1  432.16   11.30
  -2   1  -1  412.76   11.40
  -2   1  -1  434.26   11.30
  -2   1  -1  415.76   11.40
   2  -1   1  436.06   11.30
   2  -1   1  435.06   11.30
   2  -1   1  409.26   12.20
   2  -1   1  401.86   12.60
   2  -1   1  419.76   11.40
   2  -1   1  410.36   11.40
  -3   1  -1 3094.39   83.29
  -3   1  -1 3042.50   83.19
   3  -1   1 3126.79   83.19
   3  -1   1 3425.36   84.89
   3  -1   1 3027.40   85.19
   3  -1   1 3356.56   83.29
   3  -1   1 2906.31   83.09
  -4   1  -1 1247.08   33.60
  -4   1  -1 1316.27   33.40
  -4   1  -1 1293.97   33.30
   4  -1   1 1219.18   33.40
   4  -1   1 1242.68   35.60
   4  -1   1 1287.57   33.50
   4  -1   1 1228.88   33.50
   4  -1   1 1266.37   33.40
   4  -1   1 1271.87   33.40
   4  -1   1 1211.78   33.30
   4  -1   1 1138.19   33.90
   4  -1   1 1249.07   33.40
   4  -1   1 1232.88   33.30
   4  -1   1 1332.47   33.40
   4  -1   1 1243.98   33.40
   4  -1   1 1234.48   36.40
  -5   1  -1   64.59    2.60
  -5   1  -1   68.09    2.10
  -5   1  -1   73.39    2.50
   5  -1   1   70.79    2.20
   5  -1   1   66.59    2.50
   5  -1   1   69.09    2.40
   5  -1   1   71.09    2.60
   5  -1   1   65.29    5.40
   5  -1   1   69.69    2.50
   5  -1   1   71.09    5.10
   5  -1   1   68.89    2.40
   5  -1   1   67.99    2.20
   5  -1   1   65.69    2.30
   5  -1   1   69.59    2.40
   6  -1   1  549.35   15.20
   6  -1   1  538.85   15.20
   6  -1   1  550.74   15.00
   6  -1   1  539.35   14.90
   6  -1   1  555.44   15.30
   6  -1   1  546.85   15.20
   6  -1   1  561.64   20.30
  -7   1  -1    5.80    0.70
   7  -1   1   10.20    4.10
   7  -1   1    5.40    1.10
   7  -1   1    5.70    0.70
   7  -1   1    6.40    1.00
   7  -1   1    3.90    0.90
   7  -1   1    5.80    1.00
  -8   1  -1    2.60    0.80
   8  -1   1    2.50    1.20
   8  -1   1    2.30    1.00
   8  -1   1    2.50    1.00
   8  -1   1    2.70    0.70
   8   0  -1   97.89    3.10
   8   0  -1   96.39    3.70
   8   0  -1   96.29    3.50
   8   0  -1   95.69    3.40
   7   0  -1   48.40    2.10
   7   0  -1   45.60    2.00
   7   0  -1   46.80    2.30
   7   0  -1   48.40    1.80
  -7   0   1   37.40    2.30
   6   0  -1    2.70    3.00
   6   0  -1    2.10    0.70
   6   0  -1    1.90    0.60
   6   0  -1    2.20    0.50
   6   0  -1    2.40    0.60
   6   0  -1    1.90    3.50
   6   0  -1    1.00    0.60
   6   0  -1    3.70    0.90
   5   0  -1 1221.18   33.40
   5   0  -1 1294.67   33.50
   5   0  -1 1245.88   33.30
   5   0  -1 1206.88   36.90
   5   0  -1 1226.28   33.50
   5   0  -1 1232.48   33.40
   5   0  -1 1262.97   33.30
   5   0  -1 1262.77   37.50
   5   0  -1 1251.77   33.40
  -5   0   1 1241.38   33.40
  -5   0   1 1263.47   33.70
   4   0  -1 1110.29   29.80
   4   0  -1 1130.09   30.10
   4   0  -1 1133.89   30.00
   4   0  -1 1107.19   32.70
   4   0  -1 1130.19   30.00
   4   0  -1 1144.49   33.00
   4   0  -1 1111.79   29.90
   4   0  -1 1075.39   29.80
   4   0  -1 1159.18   29.90
   4   0  -1 1093.79   29.80
  -4   0   1 1103.89   29.80
  -4   0   1 1080.99   29.90
  -4   0   1 1133.79   29.90
  -4   0   1 1140.69   30.10
   3   0  -1  458.05   12.40
   3   0  -1  468.55   12.30
   3   0  -1  465.55   12.50
   3   0  -1  456.65   14.30
   3   0  -1  419.66   14.20
   3   0  -1  457.75   12.40
  -3   0   1  430.76   12.40
  -3   0   1  473.15   12.20
  -3   0   1  473.35   12.40
  -3   0   1  458.65   12.40
  -3   0   1  465.85   12.50
   2   0  -1  853.11   25.40
   2   0  -1  969.90   25.30
   2   0  -1  860.51   24.00
   2   0  -1  917.61   24.10
   2   0  -1  903.61   24.00
  -2   0   1  907.41   23.90
  -2   0   1  929.31   23.90
  -2   0   1  887.81   24.00
  -2   0   1  888.01   24.00
  -2   0   1  905.71   24.10
  -2   0   1  903.61   24.10
   1   0  -1  368.06   10.10
   1   0  -1  378.36   10.00
   1   0  -1  382.36   10.20
   1   0  -1  380.66   10.00
   1   0  -1  364.46   10.60
   1   0  -1  371.16   10.10
   1   0  -1  362.56   10.80
  -1   0   1  377.26   10.10
  -1   0   1  375.86   10.10
  -1   0   1  366.36   10.00
  -1   0   1  377.16   10.00
   0   0  -1 1799.82   48.10
   0   0   1 1802.12   48.20
  -1   0  -1 2746.13   73.69
  -2   0  -1  106.89    3.00
  -2   0  -1  103.59    3.10
  -2   0  -1  106.89    3.10
  -2   0  -1  112.09    3.10
  -2   0  -1  107.69    3.00
   2   0   1  110.09    3.00
   2   0   1  101.49    4.20
  -3   0  -1 2087.59   53.69
  -3   0  -1 1972.80   53.89
   3   0   1 1911.61   53.69
   3   0   1 1952.50   53.69
   3   0   1 1940.51   53.79
   3   0   1 2072.09   53.79
   3   0   1 1918.41   53.79
   3   0   1 2058.59   53.79
   3   0   1 2054.69   55.69
   3   0   1 2064.59   53.79
   3   0   1 2155.28   56.09
   3   0   1 2125.99   53.79
  -4   0  -1  701.53   19.80
  -4   0  -1  752.02   19.60
  -4   0  -1  681.03   19.40
   4   0   1  736.23   19.60
   4   0   1  732.33   19.70
   4   0   1  687.63   19.60
   4   0   1  727.23   19.50
   4   0   1  754.62   22.80
   4   0   1  731.93   19.50
   4   0   1  720.33   19.60
   4   0   1  738.23   19.70
   4   0   1  730.43   19.70
   4   0   1  743.13   19.60
   4   0   1  745.63   19.60
   4   0   1  746.23   22.30
  -5   0  -1   64.59    2.30
  -5   0  -1   59.29    2.30
  -5   0  -1   57.49    2.40
   5   0   1   59.39    2.10
   5   0   1   58.19    5.40
   5   0   1   57.39    2.10
   5   0   1   58.59    2.20
   5   0   1   58.29    2.00
   5   0   1   59.79    2.40
   5   0   1   59.29    5.10
   5   0   1   56.99    2.20
   5   0   1   57.89    2.00
   5   0   1   59.29    2.10
   6   0   1  692.73   19.10
   6   0   1  703.93   19.10
   6   0   1  693.63   23.20
   6   0   1  695.03   19.20
   6   0   1  674.43   24.20
   6   0   1  707.33   18.90
   6   0   1  706.53   19.30
   6   0   1  703.83   18.90
  -7   0  -1   34.50    1.50
   7   0   1   33.90    1.50
   7   0   1   23.50    5.20
   7   0   1   37.00    2.10
   7   0   1   33.70    1.60
   7   0   1   33.90    1.80
   7   0   1   31.60    1.70
  -8   0  -1   71.49    2.40
   8   0   1   69.09    3.00
   8   0   1   69.69    2.70
   8   0   1   70.69    2.60
   8   0   1   73.69    2.50
   9  -1  -1   55.39    2.10
   9  -1  -1   54.09    1.90
   9  -1  -1   52.49    2.20
   8  -1  -1   60.09    2.20
   8  -1  -1   57.59    2.50
   8  -1  -1   60.49    2.40
   8  -1  -1   57.29    2.70
   7  -1  -1   19.40    1.60
   7  -1  -1   16.30    1.30
   7  -1  -1   18.00    1.60
   7  -1  -1   14.70    1.70
   7  -1  -1   16.50    1.90
  -7   1   1   16.10    1.10
   6  -1  -1    9.00    0.90
   6  -1  -1    8.00    3.20
   6  -1  -1   13.80    4.00
   6  -1  -1    9.50    0.80
   6  -1  -1    7.70    0.90
   6  -1  -1    9.40    0.90
   6  -1  -1    9.70    1.00
   6  -1  -1   11.20    1.00
   5  -1  -1  354.46    9.50
   5  -1  -1  352.26    9.80
   5  -1  -1  347.97   12.70
   5  -1  -1  343.57    9.70
   5  -1  -1  343.57    9.70
   5  -1  -1  347.57    9.50
   5  -1  -1  341.17   13.30
   5  -1  -1  356.16    9.80
   5  -1  -1  335.17    9.80
  -5   1   1  350.96    9.90
  -5   1   1  349.37    9.70
   4  -1  -1   32.10    1.30
   4  -1  -1   27.10    2.90
   4  -1  -1   30.90    1.30
   4  -1  -1   29.10    1.10
   4  -1  -1   33.20    1.30
   4  -1  -1   33.40    1.30
   4  -1  -1   32.00    1.20
   4  -1  -1   30.80    1.30
   4  -1  -1   32.40    1.30
   4  -1  -1   32.90    3.20
   4  -1  -1   33.80    1.30
  -4   1   1   32.50    1.20
  -4   1   1   29.00    1.40
  -4   1   1   31.10    1.40
  -4   1   1   31.30    1.20
   3  -1  -1 2761.92   78.39
   3  -1  -1 2914.81   78.49
  -3   1   1 3010.50   76.69
  -3   1   1 2918.71   76.69
  -3   1   1 2870.91   76.69
   1  -1  -1  532.15   15.40
   1  -1  -1  553.54   15.50
   1  -1  -1  600.94   15.40
  -1   1   1  546.05   14.90
  -1   1   1  573.04   14.90
  -1   1   1  556.14   14.90
   0  -1  -1 1893.51   51.39
   0   1   1 1930.71   51.39
  -1  -1  -1  308.57    8.40
  -1  -1  -1  320.27    8.50
  -1  -1  -1  298.27    8.50
  -1  -1  -1  318.37    8.40
   1   1   1  302.17    8.40
   1   1   1  318.57    8.50
   1   1   1  327.07    9.30
   1   1   1  309.17    8.40
   1   1   1  306.27    8.40
   1   1   1  315.47    8.40
  -2  -1  -1  435.96   11.80
  -2  -1  -1  432.86   11.80
  -2  -1  -1  433.56   11.70
  -2  -1  -1  449.46   11.70
   2   1   1  440.46   11.80
   2   1   1  438.46   11.70
   2   1   1  415.16   11.80
   2   1   1  432.26   11.70
   2   1   1  437.26   13.20
  -3  -1  -1 2069.19   54.09
   3   1   1 1979.70   53.99
   3   1   1 2027.10   53.99
   3   1   1 1997.80   54.19
   3   1   1 2054.19   54.19
   3   1   1 2137.09   56.59
   3   1   1 2103.09   54.09
   3   1   1 1994.10   54.09
   3   1   1 2040.20   54.19
   3   1   1 1975.10   54.09
   3   1   1 1982.60   54.09
   3   1   1 2100.39   56.49
  -4  -1  -1  429.06   11.70
  -4  -1  -1  430.46   11.80
  -4  -1  -1  404.06   11.40
   4   1   1  430.16   11.50
   4   1   1  423.86   11.60
   4   1   1  422.06   11.70
   4   1   1  416.06   14.70
   4   1   1  435.16   11.50
   4   1   1  415.26   11.60
   4   1   1  423.76   11.70
   4   1   1  427.36   11.60
   4   1   1  425.66   11.60
   4   1   1  421.96   11.50
   4   1   1  414.86   14.50
  -5  -1  -1  206.58    6.10
  -5  -1  -1  196.98    6.30
   5   1   1  207.48    6.00
   5   1   1  203.88    5.90
   5   1   1  202.48    6.00
   5   1   1  212.48    9.90
   5   1   1  206.08    5.80
   5   1   1  208.18   10.20
   5   1   1  201.88    6.00
   5   1   1  195.68    6.20
   5   1   1  206.68    6.10
   5   1   1  205.38    5.80
  -6  -1  -1    5.20    0.60
   6   1   1    7.10    0.70
   6   1   1    5.90    4.70
   6   1   1    4.60    0.90
   6   1   1    5.00    0.60
   6   1   1    3.30    3.50
   6   1   1    6.70    0.90
   6   1   1    4.40    0.80
  -7  -1  -1   18.30    1.10
   7   1   1   17.70    1.30
   7   1   1   18.20    1.30
   7   1   1   19.60    1.40
   7   1   1   17.50    1.20
   7   1   1   18.40    1.70
  -8  -1  -1   89.19    3.40
   8   1   1   97.99    3.40
   8   1   1  100.39    3.10
   8   1   1   99.59    3.20
   9  -2  -1   90.49    3.20
   9  -2  -1   88.79    3.30
   9  -2  -1   91.79    2.80
   9  -2  -1   94.49    3.10
   8  -2  -1   83.39    2.70
   8  -2  -1   86.09    3.10
   8  -2  -1   81.09    3.30
   7  -2  -1   37.10    1.70
   7  -2  -1   34.20    1.90
   7  -2  -1   34.60    6.30
   7  -2  -1   33.90    1.50
   7  -2  -1   35.70    1.80
   7  -2  -1   32.30    1.90
   6  -2  -1   23.80    1.10
   6  -2  -1   23.40    4.30
   6  -2  -1   24.70    1.50
   6  -2  -1   30.70    1.40
   6  -2  -1   23.10    4.60
   6  -2  -1   26.00    1.40
   6  -2  -1   24.30    1.40
   5  -2  -1  201.38    5.70
   5  -2  -1  199.98    5.80
   5  -2  -1  201.88    5.70
   5  -2  -1  201.78    5.70
   5  -2  -1  191.48    9.00
   5  -2  -1  194.88    5.60
   5  -2  -1  199.18    5.80
   5  -2  -1  197.28    5.80
   5  -2  -1  199.68    8.30
  -5   2   1  195.18    5.90
  -5   2   1  191.78    5.70
   4  -2  -1  126.39    3.70
   4  -2  -1  131.59    3.90
   4  -2  -1  131.29    3.90
   4  -2  -1  129.19    3.80
   4  -2  -1  123.39    3.80
   4  -2  -1  133.09    6.10
   4  -2  -1  123.89    3.70
   4  -2  -1  128.29    3.80
   4  -2  -1  130.39    3.80
   4  -2  -1  131.69    5.70
   4  -2  -1  130.49    3.80
  -4   2   1  136.09    3.80
  -4   2   1  122.79    3.80
  -4   2   1  122.89    3.80
  -4   2   1  134.69    3.90
   3  -2  -1    0.50    1.10
   3  -2  -1    0.60    0.90
   3  -2  -1    0.70    0.30
   3  -2  -1    1.00    0.20
   3  -2  -1    1.10    0.30
  -3   2   1    0.30    0.30
  -3   2   1    0.90    0.20
  -3   2   1    0.70    0.30
  -3   2   1    0.00    0.30
  -3   2   1    0.90    0.30
  -3   2   1    0.80    0.30
  -3   2   1    0.40    0.30
  -3   2   1    0.50    0.30
   2  -2  -1    3.20    0.30
   2  -2  -1    3.00    0.40
   2  -2  -1    3.80    0.40
   2  -2  -1    3.30    0.30
   2  -2  -1    3.70    1.00
   2  -2  -1    3.60    1.00
   2  -2  -1    3.90    0.50
   2  -2  -1    2.30    0.90
  -2   2   1    4.20    0.30
  -2   2   1    3.40    0.30
  -2   2   1    3.40    0.40
  -2   2   1    3.60    0.40
  -2   2   1    3.40    0.30
  -2   2   1    3.60    0.40
  -2   2   1    3.10    0.40
  -2   2   1    3.70    0.30
  -2   2   1    3.80    0.40
  -2   2   1    3.80    0.40
   0  -2  -1 4526.25  119.79
   0   2   1 4434.56  119.79
  -1  -2  -1   96.29    2.70
  -1  -2  -1   98.29    2.70
  -1  -2  -1   95.39    2.70
  -1  -2  -1   93.99    2.70
   1   2   1   93.99    2.70
   1   2   1   96.39    2.70
   1   2   1   91.39    2.70
   1   2   1   94.89    2.70
   1   2   1   95.39    3.60
  -2  -2  -1  246.58    6.70
  -2  -2  -1  254.67    6.90
  -2  -2  -1  243.08    6.80
  -2  -2  -1  239.68    6.80
   2   2   1  255.87    8.40
   2   2   1  239.18    6.80
   2   2   1  243.78    6.80
   2   2   1  251.07    6.80
  -3  -2  -1 1956.30   51.39
  -3  -2  -1 1860.41   51.19
  -3  -2  -1 1935.71   51.29
   3   2   1 1956.80   51.19
   3   2   1 1934.21   51.29
   3   2   1 1894.11   51.19
   3   2   1 1909.41   53.69
   3   2   1 1930.11   51.19
   3   2   1 2021.50   50.99
   3   2   1 1891.51   51.09
   3   2   1 1880.11   51.19
   3   2   1 1956.70   51.29
  -4  -2  -1  384.66   10.40
  -4  -2  -1  394.96   10.80
   4   2   1  357.66   13.80
   4   2   1  376.26   10.50
   4   2   1  393.06   10.80
   4   2   1  382.86   14.00
   4   2   1  387.06   10.80
   4   2   1  385.56   10.70
   4   2   1  386.16   10.50
   4   2   1  393.76   10.60
   4   2   1  390.46   10.70
   4   2   1  384.76   10.60
  -5  -2  -1  137.19    4.20
  -5  -2  -1  140.99    4.60
   5   2   1  152.98    8.40
   5   2   1  141.99    4.30
   5   2   1  139.99    8.50
   5   2   1  150.98    4.50
   5   2   1  147.09    4.40
   5   2   1  142.79    4.30
   5   2   1  142.19    4.40
   5   2   1  141.09    4.50
  -6  -2  -1  109.59    3.40
   6   2   1  113.29    8.50
   6   2   1  108.59    3.50
   6   2   1  115.39    3.60
   6   2   1  114.89    9.30
   6   2   1  111.39    3.90
   6   2   1  108.49    3.70
   6   2   1  109.59    3.50
  -7  -2  -1    3.40    0.70
   7   2   1    2.60    0.70
   7   2   1    2.40    0.90
   7   2   1    3.20    0.80
   7   2   1    1.40    1.10
   7   2   1    3.10    0.80
  -8  -2  -1  156.98    4.80
   8   2   1  165.98    4.80
   8   2   1  167.78    4.90
   8   2   1  160.48    5.00
   9  -3  -1   15.30    1.70
   9  -3  -1   14.10    1.20
   9  -3  -1   15.00    1.40
   9  -3  -1   13.30    1.00
   8  -3  -1  104.79    3.70
   8  -3  -1  102.99    3.70
   8  -3  -1  102.39    3.60
   8  -3  -1   98.79    3.20
   8  -3  -1   99.29    3.40
   7  -3  -1    2.90    3.60
   7  -3  -1    6.10    1.00
   7  -3  -1    8.10    1.10
   7  -3  -1    6.80    1.10
   7  -3  -1    5.20    0.60
   7  -3  -1    7.50    0.90
   6  -3  -1   14.90    1.30
   6  -3  -1   12.50    1.10
   6  -3  -1   12.20    3.50
   6  -3  -1   13.40    1.00
   6  -3  -1   12.30    1.10
   6  -3  -1   10.20    0.80
   6  -3  -1   14.50    5.20
   6  -3  -1   15.30    1.10
  -6   3   1   14.40    2.10
  -6   3   1   15.50    2.20
   5  -3  -1   59.29    2.10
   5  -3  -1   57.99    4.10
   5  -3  -1   59.99    2.10
   5  -3  -1   53.29    4.80
   5  -3  -1   56.89    2.10
   5  -3  -1   60.49    2.10
   5  -3  -1   55.29    2.00
   5  -3  -1   55.79    2.00
   5  -3  -1   56.59    1.90
  -5   3   1   57.39    1.90
  -5   3   1   57.39    2.20
  -5   3   1   58.69    2.30
  -5   3   1   55.99    2.00
   4  -3  -1 1029.80   27.90
   4  -3  -1 1079.19   30.50
   4  -3  -1 1053.39   28.20
   4  -3  -1 1034.20   28.00
   4  -3  -1 1004.30   29.70
   4  -3  -1 1042.30   28.00
   4  -3  -1 1027.10   27.90
   4  -3  -1 1051.09   30.10
   4  -3  -1  977.50   27.90
   4  -3  -1 1027.30   27.80
   4  -3  -1 1040.20   28.00
   4  -3  -1 1039.80   28.00
  -4   3   1 1069.29   27.90
  -4   3   1 1063.19   28.00
  -4   3   1 1078.39   28.10
  -4   3   1 1069.99   27.90
  -4   3   1 1089.39   28.10
   3  -3  -1   42.10    2.50
   3  -3  -1   41.90    2.70
   3  -3  -1   39.50    1.30
   3  -3  -1   41.70    2.80
   3  -3  -1   39.70    1.50
  -3   3   1   37.50    1.30
  -3   3   1   39.20    1.40
  -3   3   1   37.80    1.30
  -3   3   1   37.10    1.40
  -3   3   1   40.90    1.30
  -3   3   1   37.40    1.40
  -3   3   1   42.40    1.40
  -3   3   1   39.90    1.30
  -3   3   1   40.00    1.40
  -3   3   1   38.40    1.50
   2  -3  -1 1756.32   50.39
   2  -3  -1 1946.21   50.39
   2  -3  -1 1923.61   50.09
  -2   3   1 1826.72   49.30
  -2   3   1 1833.82   49.20
  -2   3   1 1842.52   49.20
   0  -3  -1 5774.42  155.08
   0   3   1 5813.52  155.08
  -1  -3  -1   92.49    2.70
  -1  -3  -1   93.19    2.60
  -1  -3  -1   91.49    2.70
  -1  -3  -1   86.69    2.60
  -1  -3  -1   89.59    3.90
  -1  -3  -1   94.59    2.60
  -1  -3  -1   94.89    2.70
   1   3   1   90.69    2.70
   1   3   1   92.79    2.60
   1   3   1   94.59    2.70
   1   3   1   88.99    2.70
  -2  -3  -1 4900.41  129.49
   2   3   1 5029.30  129.89
   2   3   1 4741.33  127.89
   2   3   1 4673.83  127.99
  -3  -3  -1   52.59    1.70
  -3  -3  -1   52.59    1.90
  -3  -3  -1   53.19    1.90
  -3  -3  -1   58.09    3.50
  -3  -3  -1   50.39    1.60
   3   3   1   56.29    4.00
   3   3   1   51.79    1.80
   3   3   1   51.99    1.80
   3   3   1   51.89    1.70
   3   3   1   44.60    2.10
   3   3   1   52.29    1.80
   3   3   1   54.79    1.70
   3   3   1   55.19    1.90
  -4  -3  -1   19.00    0.90
  -4  -3  -1   18.60    1.30
  -4  -3  -1   19.40    1.20
  -4  -3  -1   17.90    0.90
   4   3   1   16.00    1.20
   4   3   1   21.20    3.80
   4   3   1   18.50    1.10
   4   3   1   17.30    1.10
   4   3   1   18.50    1.20
   4   3   1   18.70    3.50
   4   3   1   17.70    1.20
   4   3   1   18.10    1.00
   4   3   1   20.60    1.10
  -5  -3  -1  708.23   18.90
   5   3   1  656.23   23.90
   5   3   1  715.33   19.10
   5   3   1  700.03   19.00
   5   3   1  698.93   18.90
   5   3   1  694.53   19.00
   5   3   1  701.03   23.90
   5   3   1  691.23   18.90
   5   3   1  709.73   19.30
  -6  -3  -1   20.20    1.10
   6   3   1   19.60    1.20
   6   3   1   20.00    1.30
   6   3   1   19.90    1.30
   6   3   1   18.90    2.10
   6   3   1   27.40    6.30
   6   3   1   20.90    1.50
  -7  -3  -1   26.90    1.30
   7   3   1   22.90    1.40
   7   3   1   23.30    1.40
   7   3   1   23.30    1.40
   7   3   1   24.90    1.70
  -8  -3  -1  168.18    4.90
  -8  -3  -1  179.88    5.00
   8   3   1  173.08    5.00
   8   3   1  166.98    5.20
   8   3   1  167.28    5.00
   9  -4  -1   87.79    2.80
   9  -4  -1   91.29    3.70
   9  -4  -1   93.09    3.30
   9  -4  -1   90.29    3.00
   8  -4  -1  101.69    3.40
   8  -4  -1  101.59    3.60
   8  -4  -1   98.79    3.60
   8  -4  -1   98.19    3.50
   8  -4  -1   97.69    3.10
   7  -4  -1  255.87    7.60
   7  -4  -1  260.37    7.50
   7  -4  -1  262.77    7.30
   7  -4  -1  262.07    7.50
   7  -4  -1  254.87    7.60
   7  -4  -1  242.88   12.60
   6  -4  -1  313.67    8.70
   6  -4  -1  317.97    9.00
   6  -4  -1  324.77    8.90
   6  -4  -1  313.87    8.90
   6  -4  -1  309.97   13.20
   6  -4  -1  320.47    9.00
   6  -4  -1  320.27    9.00
  -6   4   1  305.77    9.20
  -6   4   1  306.97    9.40
   5  -4  -1  318.07    8.70
   5  -4  -1  310.27    8.60
   5  -4  -1  309.57    8.60
   5  -4  -1  309.57    8.80
   5  -4  -1  308.97    8.50
   5  -4  -1  317.87    8.80
   5  -4  -1  303.77   11.80
   5  -4  -1  310.57    8.70
   5  -4  -1  316.97    8.50
   5  -4  -1  304.77    8.70
   5  -4  -1  322.37   10.80
  -5   4   1  312.17    8.60
  -5   4   1  311.47    8.70
  -5   4   1  310.97    8.80
  -5   4   1  315.57    8.90
   4  -4  -1 2122.19   56.79
   4  -4  -1 2062.79   56.59
   4  -4  -1 2123.19   56.69
   4  -4  -1 2049.40   56.59
   4  -4  -1 2120.69   56.69
   4  -4  -1 2201.28   58.49
   4  -4  -1 2077.99   56.59
   4  -4  -1 2155.68   59.29
   4  -4  -1 2144.39   56.69
   4  -4  -1 2226.98   59.29
   4  -4  -1 2096.09   56.69
   4  -4  -1 2033.60   56.59
  -4   4   1 2204.78   56.69
  -4   4   1 2189.88   56.69
  -4   4   1 2210.48   56.79
  -4   4   1 2112.89   56.69
  -4   4   1 2173.48   56.79
   3  -4  -1   36.60    1.20
   3  -4  -1   35.40    1.30
   3  -4  -1   35.90    1.30
   3  -4  -1   34.60    1.40
   3  -4  -1   36.60    1.50
   3  -4  -1   36.60    2.30
   3  -4  -1   38.50    2.60
   3  -4  -1   37.10    1.40
   3  -4  -1   35.90    1.10
   3  -4  -1   39.90    2.90
   3  -4  -1   38.80    1.30
  -3   4   1   35.40    1.40
  -3   4   1   37.10    1.30
  -3   4   1   37.10    1.20
  -3   4   1   35.90    1.30
  -3   4   1   37.20    1.30
  -3   4   1   39.00    1.30
  -3   4   1   34.50    1.20
  -3   4   1   38.60    1.40
  -3   4   1   34.20    1.40
   2  -4  -1   72.09    2.90
   2  -4  -1   68.89    3.50
   2  -4  -1   70.29    2.10
   2  -4  -1   69.39    2.00
   2  -4  -1   74.09    3.10
   2  -4  -1   69.89    2.20
   2  -4  -1   66.99    2.00
  -2   4   1   67.59    2.10
  -2   4   1   72.59    2.20
  -2   4   1   71.79    2.10
  -2   4   1   68.19    2.10
  -2   4   1   69.79    2.00
  -2   4   1   69.59    2.00
  -2   4   1   71.19    2.10
  -2   4   1   71.79    2.30
   1  -4  -1 9999.00  265.87
   0  -4  -1  237.88    6.90
   0  -4  -1  259.17    8.30
   0  -4  -1  259.47    6.90
   0  -4  -1  263.17    6.80
   0  -4  -1  249.38    6.90
   0   4   1  257.67    7.00
   0   4   1  256.27    7.00
   0   4   1  256.37    6.90
   0   4   1  245.58    6.90
  -1  -4  -1    2.00    0.30
  -1  -4  -1    1.10    0.30
  -1  -4  -1    1.40    0.30
  -1  -4  -1    1.70    0.30
  -1  -4  -1    1.80    1.10
  -1  -4  -1    2.20    0.30
   1   4   1    2.10    0.30
   1   4   1    2.20    0.40
   1   4   1    1.90    0.40
   1   4   1    3.10    0.40
  -2  -4  -1  651.13   18.20
  -2  -4  -1  715.63   18.40
  -2  -4  -1  670.03   18.20
  -2  -4  -1  697.13   20.00
  -2  -4  -1  679.73   18.40
  -2  -4  -1  707.53   18.30
  -2  -4  -1  686.23   18.30
   2   4   1  686.93   18.30
   2   4   1  638.84   18.20
   2   4   1  712.63   18.20
   2   4   1  680.73   18.30
   2   4   1  661.23   18.20
   2   4   1  684.23   20.40
   2   4   1  658.43   18.40
  -3  -4  -1  195.38    5.50
  -3  -4  -1  205.78    7.50
  -3  -4  -1  199.78    5.60
  -3  -4  -1  196.98    5.80
  -3  -4  -1  194.98    5.80
  -3  -4  -1  191.58    5.50
   3   4   1  199.68    5.80
   3   4   1  197.98    5.70
   3   4   1  213.28    8.50
   3   4   1  198.58    5.60
   3   4   1  199.68    5.60
   3   4   1  190.48    5.80
   3   4   1  195.38    5.60
   3   4   1  192.38    5.60
  -4  -4  -1  300.07    8.40
  -4  -4  -1  307.47    8.40
  -4  -4  -1  298.37    8.80
  -4  -4  -1  300.97    8.80
   4   4   1  307.17    8.50
   4   4   1  258.37    8.80
   4   4   1  333.97   13.50
   4   4   1  305.47    8.50
   4   4   1  307.67    8.50
   4   4   1  314.87    8.50
   4   4   1  305.27    8.80
   4   4   1  300.07    8.70
   4   4   1  307.97    8.60
  -5  -4  -1  158.18    4.70
   5   4   1  160.38    4.90
   5   4   1  157.98    4.80
   5   4   1  161.58    4.80
   5   4   1  166.98    5.20
   5   4   1  165.98    5.00
   5   4   1  152.78   10.00
   5   4   1  162.68    4.80
  -6  -4  -1    6.50    0.80
   6   4   1    6.40    0.80
   6   4   1    6.10    1.10
   6   4   1    6.10    0.90
   6   4   1    6.60    0.90
   6   4   1    3.00    5.90
  -7  -4  -1  139.29    4.30
   7   4   1  149.09    4.40
   7   4   1  143.09    4.40
   7   4   1  147.39    4.40
   7   4   1  144.59    4.60
   9  -5  -1    2.80    1.00
   9  -5  -1    3.30    0.90
   9  -5  -1    1.70    1.10
   9  -5  -1    3.50    0.70
   8  -5  -1   72.79    2.40
   8  -5  -1   72.79    2.80
   8  -5  -1   74.19    2.70
   8  -5  -1   73.19    3.00
   8  -5  -1   71.59    2.90
   7  -5  -1    0.30    0.50
   7  -5  -1   -0.40    0.70
   7  -5  -1    1.20    0.70
   7  -5  -1    1.20    0.80
   7  -5  -1    1.70    1.20
   7  -5  -1    0.40    4.00
   7  -5  -1    0.10    0.80
   6  -5  -1  209.18    6.00
   6  -5  -1  208.48    6.10
   6  -5  -1  205.68    6.10
   6  -5  -1  205.68    6.10
   6  -5  -1  199.48    5.80
   6  -5  -1  210.68    5.90
   6  -5  -1  205.38    6.00
   6  -5  -1  186.28    9.80
   5  -5  -1  349.37    9.30
   5  -5  -1  357.06   11.50
   5  -5  -1  337.87    9.50
   5  -5  -1  339.67    9.50
   5  -5  -1  351.36    9.60
   5  -5  -1  341.47    9.70
   5  -5  -1  337.37    9.40
   5  -5  -1  347.07   12.80
   5  -5  -1  340.07    9.40
   5  -5  -1  336.07    9.60
   5  -5  -1  356.96   12.80
   5  -5  -1  339.87    9.60
  -5   5   1  326.07    9.60
  -5   5   1  349.37    9.70
  -5   5   1  354.86    9.50
   4  -5  -1 1639.74   43.90
   4  -5  -1 1625.14   43.90
   4  -5  -1 1618.04   43.90
   4  -5  -1 1617.74   43.80
   4  -5  -1 1762.12   45.70
   4  -5  -1 1637.84   44.00
   4  -5  -1 1633.04   46.90
   4  -5  -1 1689.83   46.40
   4  -5  -1 1602.94   43.80
   4  -5  -1 1625.94   43.80
   4  -5  -1 1600.74   44.00
   4  -5  -1 1629.54   44.00
  -4   5   1 1687.03   44.00
  -4   5   1 1697.93   44.00
  -4   5   1 1693.53   43.90
  -4   5   1 1657.63   44.00
  -4   5   1 1650.23   43.90
   3  -5  -1  174.58    6.00
   3  -5  -1  163.58    4.70
   3  -5  -1  161.98    4.50
   3  -5  -1  164.58    6.10
   3  -5  -1  157.48    4.60
   3  -5  -1  170.58    4.80
   3  -5  -1  159.38    6.80
   3  -5  -1  159.98    4.60
   3  -5  -1  166.48    4.50
   3  -5  -1  159.98    4.70
   3  -5  -1  164.48    4.70
  -3   5   1  166.88    4.60
  -3   5   1  157.78    4.80
  -3   5   1  160.48    4.60
  -3   5   1  171.08    4.60
  -3   5   1  168.68    4.50
   2  -5  -1  103.39    3.20
   2  -5  -1  111.99    3.40
   2  -5  -1  106.59    3.30
   2  -5  -1  118.69    5.10
   2  -5  -1  112.79    3.30
   2  -5  -1  117.49    3.30
   2  -5  -1  123.29    4.10
   2  -5  -1  109.89    3.30
  -2   5   1  117.29    3.30
  -2   5   1  119.69    3.20
  -2   5   1  112.09    3.30
  -2   5   1  116.39    3.20
  -2   5   1  119.79    3.30
  -2   5   1  103.59    3.50
  -2   5   1  106.79    3.40
   1  -5  -1    4.50    0.50
   1  -5  -1    4.60    0.40
   1  -5  -1    5.00    1.30
   1  -5  -1    5.90    0.40
   1  -5  -1    5.00    0.50
  -1   5   1    5.10    0.40
  -1   5   1    4.70    0.40
  -1   5   1    5.00    0.70
  -1   5   1    4.70    0.50
   0  -5  -1    9.50    0.40
   0  -5  -1   10.80    1.70
   0  -5  -1    9.20    0.60
   0  -5  -1    8.90    0.50
   0  -5  -1    9.80    0.60
   0   5   1    9.20    0.50
   0   5   1    7.80    0.70
  -1  -5  -1  220.08    6.20
  -1  -5  -1  209.38    6.00
  -1  -5  -1  203.18    6.10
  -1  -5  -1  230.48    7.80
  -1  -5  -1  227.78    6.00
  -1  -5  -1  230.98    6.10
  -1  -5  -1  213.58    6.00
   1   5   1  217.48    6.10
   1   5   1  213.78    6.00
   1   5   1  214.38    6.00
   1   5   1  212.08    6.10
  -2  -5  -1   11.70    0.90
  -2  -5  -1   11.60    0.70
  -2  -5  -1   12.70    0.80
  -2  -5  -1   11.40    2.10
  -2  -5  -1   11.50    0.70
   2   5   1   11.50    0.70
   2   5   1   12.50    0.80
   2   5   1   11.60    0.80
   2   5   1   12.50    0.80
   2   5   1   11.40    0.70
  -3  -5  -1   30.80    1.40
  -3  -5  -1   32.10    1.20
  -3  -5  -1   32.20    1.50
  -3  -5  -1   31.30    1.60
  -3  -5  -1   31.50    3.20
  -3  -5  -1   32.50    1.20
   3   5   1   37.40    1.40
   3   5   1   33.20    1.50
   3   5   1   31.10    1.50
   3   5   1   30.50    1.30
   3   5   1   29.60    1.30
   3   5   1   30.80    1.50
   3   5   1   29.90    1.30
  -4  -5  -1   -0.20    0.50
  -4  -5  -1   -0.10    0.40
   4   5   1    0.40    0.60
   4   5   1    1.10    0.80
   4   5   1   -0.10    0.40
   4   5   1    0.60    3.30
   4   5   1   -0.50    0.50
   4   5   1    0.40    0.50
   4   5   1    1.50    0.60
  -5  -5  -1  532.25   14.30
   5   5   1  521.05   14.30
   5   5   1  526.65   14.40
   5   5   1  519.45   14.30
   5   5   1  520.75   14.30
   5   5   1  500.25   20.50
   5   5   1  516.05   14.40
  -6  -5  -1   69.79    2.50
   6   5   1   51.99    9.80
   6   5   1   74.99    2.60
   6   5   1   74.39    2.60
   6   5   1   70.69    2.50
   6   5   1   71.89    2.80
  -7  -5  -1  101.39    3.20
  -7  -5  -1  103.89    3.20
   7   5   1   98.09    3.30
   7   5   1   98.59    3.20
   9  -6  -1    7.20    1.30
   9  -6  -1    4.90    1.10
   9  -6  -1    5.40    0.90
   8  -6  -1   53.99    2.20
   8  -6  -1   52.69    1.90
   8  -6  -1   51.39    2.30
   8  -6  -1   55.29    2.40
   8  -6  -1   54.69    2.50
   7  -6  -1   48.50    2.80
   7  -6  -1   53.19    2.50
   7  -6  -1   54.99    7.50
   7  -6  -1   52.59    3.10
   7  -6  -1   53.79    1.90
   6  -6  -1   38.80    1.70
   6  -6  -1   41.10    1.80
   6  -6  -1   40.50    1.80
   6  -6  -1   38.50    1.40
   6  -6  -1   34.00    5.40
   6  -6  -1   38.30    1.70
   6  -6  -1   40.00    1.90
   6  -6  -1   39.80    1.90
   5  -6  -1  110.09    3.50
   5  -6  -1  114.79    3.60
   5  -6  -1  107.79    7.20
   5  -6  -1  111.19    3.50
   5  -6  -1  109.39    3.50
   5  -6  -1  114.29    6.40
   5  -6  -1  110.59    3.20
   5  -6  -1  115.69    3.50
   5  -6  -1  114.19    3.60
  -5   6   1  110.49    3.60
  -5   6   1  112.59    3.50
   4  -6  -1    1.30    2.10
   4  -6  -1    2.90    1.70
   4  -6  -1    3.20    0.60
   4  -6  -1    3.80    0.40
   4  -6  -1    4.40    0.60
   4  -6  -1    4.10    0.70
   4  -6  -1    4.20    0.60
   4  -6  -1    4.20    0.50
   4  -6  -1    6.80    0.70
   4  -6  -1    3.90    0.60
  -4   6   1    3.50    0.50
  -4   6   1    4.60    0.70
  -4   6   1    3.40    0.40
  -4   6   1    5.30    0.70
  -4   6   1    4.20    0.50
   3  -6  -1  311.97    8.50
   3  -6  -1  294.77    8.40
   3  -6  -1  310.17    8.50
   3  -6  -1  302.97    8.60
   3  -6  -1  279.67    8.40
   3  -6  -1  307.67    8.50
   3  -6  -1  322.27    9.90
   3  -6  -1  329.17   11.30
   3  -6  -1  301.97    8.40
   3  -6  -1  312.97    8.50
  -3   6   1  292.77    8.50
  -3   6   1  297.47    8.50
  -3   6   1  321.87    8.50
  -3   6   1  325.77    8.40
  -3   6   1  300.87    8.40
   2  -6  -1  260.87    7.20
   2  -6  -1  251.67    9.40
   2  -6  -1  250.27    7.20
   2  -6  -1  264.17    7.10
   2  -6  -1  244.48    7.10
   2  -6  -1  270.27    8.00
   2  -6  -1  245.68    7.10
   2  -6  -1  259.67    7.20
   2  -6  -1  258.47    7.30
   2  -6  -1  257.47    7.10
  -2   6   1  271.27    7.10
  -2   6   1  266.57    7.20
  -2   6   1  249.68    7.20
  -2   6   1  272.67    7.10
   1  -6  -1   67.99    2.20
   1  -6  -1   69.89    2.20
   1  -6  -1   70.69    2.20
   1  -6  -1   78.49    2.80
   1  -6  -1   72.29    4.00
   1  -6  -1   69.99    2.30
   1  -6  -1   72.69    2.20
   1  -6  -1   77.19    2.20
   1  -6  -1   69.39    2.20
   1  -6  -1   73.89    2.20
  -1   6   1   66.69    2.30
  -1   6   1   72.49    2.20
  -1   6   1   76.79    2.20
   0  -6  -1  440.96   11.70
   0  -6  -1  424.96   11.60
   0  -6  -1  403.06   11.60
   0  -6  -1  447.06   11.50
   0  -6  -1  424.46   11.60
   0  -6  -1  445.36   13.80
   0  -6  -1  421.86   11.60
   0   6   1  439.46   11.70
   0   6   1  427.66   11.80
   0   6   1  416.56   11.60
  -1  -6  -1   77.39    2.30
  -1  -6  -1   77.79    2.40
  -1  -6  -1   82.09    2.50
  -1  -6  -1   89.49    4.40
  -1  -6  -1   78.19    2.40
  -1  -6  -1   80.79    2.40
   1   6   1   78.89    2.40
   1   6   1   74.49    2.50
   1   6   1   81.59    2.50
   1   6   1   76.99    2.60
   1   6   1   81.49    2.50
  -2  -6  -1  464.25   13.40
  -2  -6  -1  481.85   15.20
  -2  -6  -1  497.85   13.20
  -2  -6  -1  475.75   13.00
  -2  -6  -1  479.55   13.20
  -2  -6  -1  481.45   13.20
   2   6   1  491.25   13.10
   2   6   1  485.95   13.10
   2   6   1  485.65   13.10
   2   6   1  473.05   13.20
  -3  -6  -1   70.39    2.50
  -3  -6  -1   67.89    2.50
  -3  -6  -1   71.09    2.20
  -3  -6  -1   68.09    4.50
  -3  -6  -1   64.99    2.70
  -3  -6  -1   66.39    2.20
   3   6   1   69.19    2.20
   3   6   1   66.89    2.30
   3   6   1   68.19    2.40
   3   6   1   65.49    2.70
   3   6   1   68.49    2.60
   3   6   1   69.79    2.30
  -4  -6  -1   41.70    1.60
  -4  -6  -1   40.50    1.60
   4   6   1   37.60    6.40
   4   6   1   44.30    1.60
   4   6   1   40.10    1.70
   4   6   1   40.50    1.70
   4   6   1   40.30    1.70
  -5  -6  -1   45.10    1.90
   5   6   1   41.70    2.10
   5   6   1   39.40    1.80
   5   6   1   41.80    7.80
  -6  -6  -1    0.50    0.60
  -6  -6  -1    0.00    0.60
   6   6   1   -0.10    0.70
   6   6   1    3.50    8.00
   6   6   1   -0.20    0.60
  -7  -6  -1  101.09    3.10
  -7  -6  -1   95.09    3.10
   7   6   1   98.69    3.10
   7   6   1   96.19    3.10
   9  -7  -1   50.39    3.60
   9  -7  -1   56.19    2.30
   9  -7  -1   56.99    2.10
   9  -7  -1   54.89    2.50
   8  -7  -1  467.15   13.20
   8  -7  -1  471.15   13.10
   8  -7  -1  456.25   12.60
   8  -7  -1  474.25   12.90
   8  -7  -1  464.65   13.00
   7  -7  -1  135.09   10.10
   7  -7  -1  150.88    4.70
   7  -7  -1  147.99    4.80
   7  -7  -1  144.79    4.60
   7  -7  -1  155.58    4.90
   7  -7  -1  146.79    4.30
   7  -7  -1  150.98    4.70
   7  -7  -1  147.09    4.60
   6  -7  -1   32.90    1.70
   6  -7  -1   30.00    1.50
   6  -7  -1   28.50    1.60
   6  -7  -1   30.70    5.60
   6  -7  -1   30.90    1.60
   6  -7  -1   29.70    1.20
   6  -7  -1   32.60    1.60
   6  -7  -1   31.40    1.70
   5  -7  -1  218.78    9.40
   5  -7  -1  234.48   10.70
   5  -7  -1  230.18    6.60
   5  -7  -1  225.28    6.40
   5  -7  -1  229.68    6.50
   5  -7  -1  219.28    6.20
   5  -7  -1  220.08    6.50
   5  -7  -1  226.38    6.60
   5  -7  -1  222.88    6.50
  -5   7   1  220.58    6.50
  -5   7   1  223.98    6.80
   4  -7  -1  625.34   17.30
   4  -7  -1  606.94   16.80
   4  -7  -1  622.84   20.90
   4  -7  -1  622.34   17.00
   4  -7  -1  636.04   17.10
   4  -7  -1  618.14   17.00
   4  -7  -1  656.13   17.70
   4  -7  -1  615.44   16.90
   4  -7  -1  635.74   17.10
   4  -7  -1  656.63   19.30
  -4   7   1  618.24   17.10
  -4   7   1  626.44   17.00
  -4   7   1  642.14   17.00
  -4   7   1  618.84   17.20
   3  -7  -1 1328.77   38.40
   3  -7  -1 1454.75   38.40
   3  -7  -1 1433.66   38.40
   3  -7  -1 1556.44   39.90
   3  -7  -1 1393.26   38.30
   3  -7  -1 1511.75   42.10
   3  -7  -1 1437.46   38.50
   3  -7  -1 1445.16   38.40
   3  -7  -1 1418.26   38.40
   3  -7  -1 1449.06   38.50
   3  -7  -1 1421.16   38.70
  -3   7   1 1449.15   38.40
  -3   7   1 1457.05   38.50
   2  -7  -1 1507.15   40.40
   2  -7  -1 1461.05   40.40
   2  -7  -1 1447.86   40.30
   2  -7  -1 1466.85   40.30
   2  -7  -1 1486.75   40.30
   2  -7  -1 1448.85   40.40
   2  -7  -1 1540.75   40.30
   2  -7  -1 1560.34   41.10
   2  -7  -1 1500.35   40.30
   2  -7  -1 1505.95   40.60
   2  -7  -1 1577.34   43.70
  -2   7   1 1515.85   40.40
  -2   7   1 1661.83   40.50
  -2   7   1 1551.24   40.30
   1  -7  -1  227.08    6.60
   1  -7  -1  217.38    6.00
   1  -7  -1  218.58    6.00
   1  -7  -1  215.78    6.00
   1  -7  -1  221.58    5.90
   1  -7  -1  195.18    8.20
   1  -7  -1  209.38    6.00
   1  -7  -1  207.18    6.00
   1  -7  -1  218.58    6.20
   1  -7  -1  215.68    6.00
  -1   7   1  206.98    5.90
  -1   7   1  214.08    6.00
   0  -7  -1   70.69    2.20
   0  -7  -1   73.89    2.10
   0  -7  -1   71.79    2.30
   0  -7  -1   74.89    2.30
   0  -7  -1   76.29    2.30
   0  -7  -1   80.09    4.40
   0  -7  -1   75.29    2.50
   0  -7  -1   73.99    2.30
   0   7   1   74.79    2.30
  -1  -7  -1    0.40    0.40
  -1  -7  -1    0.00    0.30
  -1  -7  -1    0.20    0.50
  -1  -7  -1    0.60    0.50
  -1  -7  -1    0.50    0.40
  -1  -7  -1    0.40    0.30
  -1  -7  -1    1.70    1.60
   1   7   1    0.10    0.40
   1   7   1    0.90    0.40
   1   7   1    0.50    0.60
   1   7   1   -0.10    0.40
  -2  -7  -1  100.39    5.30
  -2  -7  -1  100.39    3.00
  -2  -7  -1  100.69    3.30
  -2  -7  -1  101.49    3.20
  -2  -7  -1  103.99    3.00
  -2  -7  -1  103.49    3.10
   2   7   1  101.19    3.30
   2   7   1  101.69    3.10
   2   7   1   99.99    3.30
   2   7   1  103.79    3.20
   2   7   1   97.79    3.10
  -3  -7  -1    0.60    0.50
  -3  -7  -1    0.80    0.40
  -3  -7  -1    1.00    1.00
   3   7   1    0.80    0.50
   3   7   1    1.40    0.50
   3   7   1    0.40    1.10
   3   7   1    1.00    0.60
   3   7   1    0.70    0.50
  -4  -7  -1   74.59    2.60
  -4  -7  -1   73.89    2.50
  -4  -7  -1   73.39    2.50
   4   7   1   76.29    2.50
   4   7   1   72.89    2.60
   4   7   1   73.89    2.60
   4   7   1   74.89    8.00
   4   7   1   73.99    2.70
  -5  -7  -1  109.69    3.50
  -5  -7  -1  109.89    3.40
   5   7   1  112.09    3.50
   5   7   1  106.99    3.50
   5   7   1   99.09   10.10
  -6  -7  -1   66.19    2.30
  -6  -7  -1   64.09    2.30
   6   7   1   61.29    2.40
   6   7   1   64.19    2.30
   8  -8  -1    2.60    1.20
   8  -8  -1    2.80    1.40
   8  -8  -1    1.60    1.00
   8  -8  -1    1.70    0.90
   8  -8  -1   -1.50    1.10
   7  -8  -1   17.40    1.50
   7  -8  -1   15.90    1.30
   7  -8  -1   12.70    1.40
   7  -8  -1   14.00    1.50
   7  -8  -1   14.80    1.50
   7  -8  -1   15.40    1.70
   6  -8  -1    3.80    0.80
   6  -8  -1    4.00    0.80
   6  -8  -1    3.50    0.80
   6  -8  -1    1.00    0.80
   6  -8  -1    3.20    0.80
   6  -8  -1    3.90    0.80
   5  -8  -1  211.18    6.00
   5  -8  -1  200.98   10.50
   5  -8  -1  205.98    5.90
   5  -8  -1  205.58    6.00
   5  -8  -1  208.78    5.90
   5  -8  -1  206.68    6.10
  -5   8   1  185.58    6.00
  -5   8   1  184.58    7.50
   4  -8  -1  223.98    6.30
   4  -8  -1  222.98    6.30
   4  -8  -1  212.18    6.60
   4  -8  -1  218.88    6.40
   4  -8  -1  217.38    6.30
   4  -8  -1  223.08    6.40
   4  -8  -1  210.68   10.10
  -4   8   1  210.88    6.50
  -4   8   1  226.48    6.30
   3  -8  -1  483.85   13.80
   3  -8  -1  509.95   13.50
   3  -8  -1  494.05   13.50
   3  -8  -1  474.75   13.50
   3  -8  -1  499.45   13.40
   3  -8  -1  500.15   13.60
   3  -8  -1  483.55   13.50
   3  -8  -1  495.25   17.60
  -3   8   1  504.55   13.50
  -3   8   1  499.75   13.40
   2  -8  -1  581.04   15.50
   2  -8  -1  546.75   18.70
   2  -8  -1  556.94   15.50
   2  -8  -1  578.84   15.50
   2  -8  -1  584.64   15.40
   2  -8  -1  561.34   15.50
   2  -8  -1  585.64   15.80
   2  -8  -1  578.84   15.50
   2  -8  -1  571.54   15.50
  -2   8   1  583.24   15.40
  -2   8   1  589.04   15.60
  -2   8   1  548.05   15.40
   1  -8  -1    5.70    1.80
   1  -8  -1    8.80    0.70
   1  -8  -1    8.20    0.90
   1  -8  -1    6.80    0.70
   1  -8  -1    7.00    0.70
   1  -8  -1    8.30    0.60
   1  -8  -1    9.30    0.70
  -1   8   1    8.10    0.70
  -1   8   1    7.60    0.70
   0  -8  -1  171.48    5.00
   0  -8  -1  181.38    5.10
   0  -8  -1  177.58    5.00
   0  -8  -1  174.28    5.30
   0  -8  -1  176.58    7.80
   0  -8  -1  174.18    5.00
   0  -8  -1  180.08    5.20
   0  -8  -1  174.18    5.10
   0   8   1  177.48    5.00
   0   8   1  178.18    5.10
   0   8   1  188.18    5.20
  -1  -8  -1   17.20    0.90
  -1  -8  -1   17.50    3.00
  -1  -8  -1   16.60    0.90
  -1  -8  -1   17.90    0.90
  -1  -8  -1   16.70    1.00
  -1  -8  -1   17.40    1.30
   1   8   1   16.50    1.20
   1   8   1   16.90    1.20
   1   8   1   18.20    0.90
   1   8   1   18.00    1.00
  -2  -8  -1   49.60    1.80
  -2  -8  -1   51.89    1.90
  -2  -8  -1   52.19    2.30
  -2  -8  -1   51.69    1.80
  -2  -8  -1   55.29    5.30
   2   8   1   47.40    2.30
   2   8   1   50.19    1.90
   2   8   1   50.39    1.90
   2   8   1   51.89    1.80
  -3  -8  -1    0.40    0.50
  -3  -8  -1    0.50    0.50
  -3  -8  -1   -0.20    0.60
   3   8   1    2.10    0.70
   3   8   1   -0.40    0.50
   3   8   1    0.70    0.60
   3   8   1    0.90    0.50
  -4  -8  -1  175.98    5.20
  -4  -8  -1  183.58    5.30
  -4  -8  -1  166.68    5.10
   4   8   1  170.68   11.60
   4   8   1  174.58    5.30
  -5  -8  -1   17.30    1.10
  -5  -8  -1   19.00    1.30
   5   8   1   18.70    1.20
   5   8   1   14.50    6.60
   5   8   1   18.60    1.30
  -6  -8  -1   54.69    2.40
  -6  -8  -1   57.19    2.10
   6   8   1   54.99    2.00
   6   8   1   51.29    2.10
   8  -9  -1   34.00    2.40
   8  -9  -1   35.90    2.00
   8  -9  -1   32.50    1.90
   8  -9  -1   35.60    2.10
   7  -9  -1  130.79    4.30
   7  -9  -1  134.59    4.50
   7  -9  -1  135.59    4.30
   7  -9  -1  136.29    4.40
   7  -9  -1  131.09    4.40
   6  -9  -1   -0.70    0.80
   6  -9  -1    0.80    0.80
   6  -9  -1    0.70    0.90
   6  -9  -1   -2.10    4.60
   6  -9  -1   -0.50    0.70
   6  -9  -1    0.40    0.70
   5  -9  -1  268.77    7.60
   5  -9  -1  259.07    7.70
   5  -9  -1  261.27   12.70
   5  -9  -1  259.37    7.70
   5  -9  -1  258.67    7.60
   5  -9  -1  268.97    7.50
   4  -9  -1    0.70    1.30
   4  -9  -1   -0.20    0.60
   4  -9  -1    0.70    0.60
   4  -9  -1    0.80    0.50
   4  -9  -1    0.70    2.50
   4  -9  -1    0.50    0.50
  -4   9   1   -0.50    0.70
  -4   9   1    0.30    1.00
   3  -9  -1   69.39    2.50
   3  -9  -1   71.09    2.40
   3  -9  -1   74.29    2.40
   3  -9  -1   69.89    5.60
   3  -9  -1   70.89    2.50
   3  -9  -1   73.39    2.40
   3  -9  -1   70.29    2.80
  -3   9   1   70.59    2.50
   2  -9  -1  334.07    9.80
   2  -9  -1  351.66    9.50
   2  -9  -1  341.27   13.30
   2  -9  -1  345.67    9.50
   2  -9  -1  350.66    9.50
   2  -9  -1  345.37    9.50
   2  -9  -1  343.97    9.60
   2  -9  -1  346.17    9.40
   2  -9  -1  339.57    9.50
  -2   9   1  332.57    9.60
   1  -9  -1   83.99    2.70
   1  -9  -1   88.09    2.70
   1  -9  -1   82.39    3.00
   1  -9  -1   90.09    5.60
   1  -9  -1   83.59    2.60
   1  -9  -1   80.39    2.70
   1  -9  -1   85.69    2.70
  -1   9   1   83.79    2.80
  -1   9   1   85.39    2.70
  -1   9   1   83.99    2.60
   0  -9  -1   35.20    1.50
   0  -9  -1   33.80    1.40
   0  -9  -1   35.70    1.80
   0  -9  -1   34.60    1.30
   0  -9  -1   36.50    1.50
   0  -9  -1   34.80    1.40
   0  -9  -1   33.10    3.90
   0  -9  -1   33.10    1.60
   0   9   1   35.10    1.60
   0   9   1   34.40    1.40
   0   9   1   33.10    1.30
  -1  -9  -1  119.19    4.20
  -1  -9  -1  124.89    3.80
  -1  -9  -1  123.49    6.90
  -1  -9  -1  129.69    3.80
  -1  -9  -1  134.09    3.80
   1   9   1  128.39    4.30
   1   9   1  123.69    4.20
   1   9   1  135.99    3.90
   1   9   1  125.49    3.80
  -2  -9  -1   33.70    1.40
  -2  -9  -1   29.30    5.10
  -2  -9  -1   32.90    1.40
  -2  -9  -1   31.70    1.40
   2   9   1   33.10    1.40
   2   9   1   31.30    1.50
   2   9   1   30.20    1.60
   2   9   1   32.50    1.40
  -3  -9  -1    2.60    0.60
  -3  -9  -1    3.00    0.70
  -3  -9  -1    3.40    0.70
   3   9   1    3.40    0.70
   3   9   1    4.00    0.70
   3   9   1    2.50    0.70
  -4  -9  -1   93.29    3.00
  -4  -9  -1   91.69    3.10
   4   9   1   88.79    9.50
   4   9   1   95.89    3.00
   4   9   1   92.69    3.20
   4   9   1   94.69    3.20
  -5  -9  -1    5.10    0.90
  -5  -9  -1    7.60    0.90
   5   9   1    5.90    7.50
   5   9   1    6.70    1.00
   5   9   1    7.50    0.90
   8 -10  -1   44.30    3.30
   8 -10  -1   45.20    2.30
   8 -10  -1   39.20    2.90
   7 -10  -1   24.00    1.70
   7 -10  -1   21.10    1.60
   7 -10  -1   24.90    2.00
   7 -10  -1   21.20    1.70
   7 -10  -1   22.50    1.80
   6 -10  -1   10.20    5.90
   6 -10  -1    8.70    1.20
   6 -10  -1    9.10    1.10
   6 -10  -1   10.30    1.20
   6 -10  -1    8.60    1.00
   6 -10  -1   10.70    1.50
   5 -10  -1  155.78   10.20
   5 -10  -1  159.88    5.00
   5 -10  -1  156.98    5.00
   5 -10  -1  152.58    4.90
   5 -10  -1  157.18    4.80
   4 -10  -1    4.80    3.30
   4 -10  -1    3.10    0.70
   4 -10  -1    2.40    0.70
   4 -10  -1    1.80    0.70
   4 -10  -1    3.10    0.70
   3 -10  -1   27.60    4.60
   3 -10  -1   31.90    1.50
   3 -10  -1   30.00    1.40
   3 -10  -1   28.60    1.40
   3 -10  -1   28.80    1.40
   3 -10  -1   29.70    1.40
   2 -10  -1  755.32   20.80
   2 -10  -1  757.72   20.90
   2 -10  -1  768.62   20.80
   2 -10  -1  793.42   25.50
   2 -10  -1  799.22   21.70
   2 -10  -1  774.32   20.90
   2 -10  -1  769.12   20.80
   2 -10  -1  758.02   20.80
  -2  10   1  761.02   20.80
   1 -10  -1   36.10    1.60
   1 -10  -1   39.50    1.50
   1 -10  -1   37.30    4.40
   1 -10  -1   38.20    1.60
   1 -10  -1   37.60    1.50
   1 -10  -1   34.40    2.20
  -1  10   1   37.50    1.50
  -1  10   1   36.90    1.50
  -1  10   1   36.50    2.40
   0 -10  -1  169.78    8.70
   0 -10  -1  174.78    5.10
   0 -10  -1  177.98    5.20
   0 -10  -1  180.18    5.20
   0 -10  -1  180.78    5.20
   0  10   1  173.68    5.10
   0  10   1  180.58    5.20
  -1 -10  -1  677.83   22.80
  -1 -10  -1  694.93   18.90
  -1 -10  -1  704.53   18.80
  -1 -10  -1  701.93   18.70
   1  10   1  705.03   18.90
   1  10   1  679.73   18.80
  -2 -10  -1   11.20    1.00
  -2 -10  -1   10.40    1.00
  -2 -10  -1    9.50    0.90
  -2 -10  -1   13.20    5.40
   2  10   1   10.10    0.90
   2  10   1    9.80    0.90
   2  10   1   10.00    1.00
   2  10   1   11.40    1.10
  -3 -10  -1    7.90    0.90
  -3 -10  -1    6.80    0.90
  -3 -10  -1    7.30    0.80
   3  10   1    7.20    1.00
   3  10   1    8.10    0.90
   3  10   1    5.50    0.90
   3  10   1   12.80    5.50
  -4 -10  -1  394.46   11.20
  -4 -10  -1  407.26   11.10
   4  10   1  402.36   11.00
   4  10   1  405.66   11.20
   4  10   1  403.76   18.70
   4  10   1  390.96   11.20
  -5 -10  -1   61.59    2.30
  -5 -10  -1   61.79    2.20
   5  10   1   62.99    2.30
   8 -11  -1    6.50    1.40
   8 -11  -1    7.30    1.40
   8 -11  -1    3.30    1.30
   8 -11  -1    6.00    1.20
   7 -11  -1   22.20    2.00
   7 -11  -1   21.00    1.60
   7 -11  -1   19.40    1.80
   7 -11  -1   21.40    1.70
   6 -11  -1  214.58   13.20
   6 -11  -1  222.68    6.90
   6 -11  -1  229.88    6.70
   6 -11  -1  223.48    6.80
   6 -11  -1  224.88    6.70
   5 -11  -1  120.69    4.20
   5 -11  -1  126.59    4.10
   5 -11  -1  131.09    9.80
   5 -11  -1  125.19    4.20
   4 -11  -1   31.50    1.70
   4 -11  -1   31.80    1.60
   4 -11  -1   34.60    1.70
   4 -11  -1   33.40    5.90
   4 -11  -1   33.70    1.60
  -4  11   1   32.80    1.50
   3 -11  -1   88.79    3.00
   3 -11  -1   79.79    7.10
   3 -11  -1   92.49    3.10
   3 -11  -1   91.69    3.00
   3 -11  -1   88.09    3.00
   3 -11  -1   93.49    3.10
  -3  11   1   90.99    2.90
   2 -11  -1  138.79    4.40
   2 -11  -1  136.79    4.30
   2 -11  -1  141.09    4.30
   2 -11  -1  141.19    4.40
   2 -11  -1  140.79    4.30
   2 -11  -1  149.59    8.70
   2 -11  -1  144.49    4.40
  -2  11   1  150.18    4.30
   1 -11  -1   77.19    2.60
   1 -11  -1   75.39    2.60
   1 -11  -1   73.69    2.70
   1 -11  -1   77.79    6.40
   1 -11  -1   76.79    2.60
   1 -11  -1   81.59    2.70
   1 -11  -1   74.39    2.60
  -1  11   1   75.49    2.60
  -1  11   1   75.69    2.50
   0 -11  -1   39.10    1.60
   0 -11  -1   41.30    5.40
   0 -11  -1   41.60    1.70
   0 -11  -1   42.10    1.70
   0 -11  -1   42.40    1.80
   0  11   1   42.80    1.80
   0  11   1   44.30    1.70
  -1 -11  -1   99.19    3.20
  -1 -11  -1   96.99    7.70
  -1 -11  -1  104.39    3.30
  -1 -11  -1  104.89    3.30
  -1 -11  -1  102.39    3.20
   1  11   1   97.39    3.30
   1  11   1   98.99    3.20
  -2 -11  -1   19.70    1.30
  -2 -11  -1   20.20    1.30
  -2 -11  -1   20.40    1.30
   2  11   1   20.80    1.30
   2  11   1   19.90    1.30
   2  11   1   21.70    1.80
  -3 -11  -1    9.80    1.10
  -3 -11  -1    9.10    1.10
  -3 -11  -1    8.00    0.90
   3  11   1    9.00    0.90
   3  11   1   11.60    5.60
   3  11   1   10.50    1.10
  -4 -11  -1   89.49    3.00
  -4 -11  -1   80.59    3.40
   4  11   1   89.09    3.00
   4  11   1   89.69    2.90
   7 -12  -1    2.20    1.20
   7 -12  -1    1.70    1.20
   7 -12  -1    2.00    1.10
   7 -12  -1    0.20    1.00
   6 -12  -1   57.79    2.50
   6 -12  -1   61.79    2.60
   6 -12  -1   48.20    9.40
   6 -12  -1   61.19    2.60
   6 -12  -1   59.69    2.50
   5 -12  -1    0.70    0.80
   5 -12  -1    0.50    0.70
   5 -12  -1    2.60    5.10
   5 -12  -1    2.80    0.90
   5 -12  -1    2.40    1.00
   4 -12  -1  115.79    4.20
   4 -12  -1  120.29    3.90
   4 -12  -1  112.59    9.00
   4 -12  -1  111.39    4.80
   4 -12  -1  117.99    4.20
  -4  12   1  116.99    3.70
   3 -12  -1    9.40    1.00
   3 -12  -1    6.70    3.70
   3 -12  -1    8.70    1.00
   3 -12  -1    8.10    1.00
   3 -12  -1    8.40    1.00
   3 -12  -1    6.70    0.90
  -3  12   1    8.30    0.90
   2 -12  -1   52.99    2.10
   2 -12  -1   50.39    2.10
   2 -12  -1   50.19    2.00
   2 -12  -1   50.29    6.10
   2 -12  -1   50.79    2.00
   2 -12  -1   53.59    2.20
   2 -12  -1   52.09    2.10
  -2  12   1   53.09    2.00
   1 -12  -1   10.10    1.00
   1 -12  -1    9.10    0.90
   1 -12  -1   14.90    4.40
   1 -12  -1    9.70    1.10
   1 -12  -1    9.90    1.00
   1 -12  -1    9.90    0.90
   1 -12  -1    9.40    0.90
  -1  12   1   10.30    1.00
  -1  12   1    8.60    0.90
   0 -12  -1    7.40    3.80
   0 -12  -1    9.50    1.00
   0 -12  -1    8.10    0.90
   0 -12  -1   10.10    0.90
   0  12   1    9.10    0.90
   0  12   1   10.00    1.00
  -1 -12  -1  349.77    9.50
  -1 -12  -1  345.57    9.60
  -1 -12  -1  347.87    9.50
  -1 -12  -1  308.47   14.60
   1  12   1  333.97    9.60
   1  12   1  335.87    9.50
  -2 -12  -1    0.40    0.60
  -2 -12  -1    0.30    0.70
  -2 -12  -1    1.30    0.70
   2  12   1    1.10    0.70
   2  12   1   -2.40    5.10
   2  12   1    0.30    0.70
  -3 -12  -1   21.00    1.50
  -3 -12  -1   20.60    1.40
  -3 -12  -1   18.70    1.20
   3  12   1   17.60    1.30
   3  12   1   27.00    7.20
   3  12   1   17.20    1.40
  -4 -12  -1    0.80    0.80
  -4 -12  -1   -0.20    0.70
   4  12   1   -0.70    0.70
   4  12   1    2.00    1.00
   7 -13  -1    0.80    1.40
   7 -13  -1    0.60    1.00
   7 -13  -1    0.10    0.90
   6 -13  -1    2.10    6.80
   6 -13  -1    6.70    1.10
   6 -13  -1    6.10    1.10
   6 -13  -1    6.20    1.30
   6 -13  -1    8.70    1.30
   5 -13  -1    1.60    1.10
   5 -13  -1   -1.30    4.40
   5 -13  -1    1.40    0.90
   5 -13  -1    1.20    0.80
   5 -13  -1    2.70    0.90
   4 -13  -1   47.20    2.00
   4 -13  -1   47.30    2.20
   4 -13  -1   45.30    7.00
   4 -13  -1   44.50    2.10
   4 -13  -1   41.60    2.00
  -4  13   1   42.40    1.90
   3 -13  -1   19.10    1.30
   3 -13  -1   19.40    1.50
   3 -13  -1   18.90    1.50
   3 -13  -1   23.00    1.50
   3 -13  -1   20.40    1.50
  -3  13   1   19.80    1.30
   2 -13  -1   95.59    3.20
   2 -13  -1   90.89    3.20
   2 -13  -1   93.49    3.30
   2 -13  -1   93.79    3.30
   2 -13  -1   97.09    8.20
   2 -13  -1   94.49    3.20
  -2  13   1   93.69    3.20
   1 -13  -1   80.39    2.90
   1 -13  -1   84.19    3.00
   1 -13  -1   84.09    2.80
   1 -13  -1   78.19    2.90
   1 -13  -1   81.99    2.90
   1 -13  -1   78.39    7.70
   1 -13  -1   86.39    3.20
  -1  13   1   80.19    2.90
   0 -13  -1   28.40    1.50
   0 -13  -1   28.00    1.50
   0 -13  -1   31.80    1.50
   0 -13  -1   34.00    6.30
   0 -13  -1   29.60    1.70
   0  13   1   29.20    1.60
   0  13   1   28.10    1.60
  -1 -13  -1  126.49    4.00
  -1 -13  -1  128.69    3.90
  -1 -13  -1  122.99    3.90
   1  13   1  121.79    3.90
   1  13   1  122.89    3.90
   1  13   1  122.99    4.00
  -2 -13  -1   23.10    1.50
  -2 -13  -1   20.60    1.40
  -2 -13  -1   19.40    1.30
   2  13   1   22.10    1.30
   2  13   1   24.30    1.50
   2  13   1   19.20    6.40
  -3 -13  -1   34.90    1.70
  -3 -13  -1   36.90    1.60
   3  13   1   38.10    1.60
   3  13   1   36.30    1.80
   6 -14  -1    1.00    1.40
   6 -14  -1    1.00    1.00
   6 -14  -1   -1.00    0.90
   6 -14  -1    0.30    0.90
  -6  14   1   -0.70    1.00
   5 -14  -1   11.90    1.30
   5 -14  -1   11.60    1.40
   5 -14  -1   18.50    6.40
   5 -14  -1   14.20    1.50
   5 -14  -1   12.00    1.20
   4 -14  -1    4.30    0.90
   4 -14  -1    3.60    1.00
   4 -14  -1    7.60    5.60
   4 -14  -1    1.90    1.10
   4 -14  -1    4.40    1.00
  -4  14   1    3.20    1.00
   3 -14  -1   26.30    6.10
   3 -14  -1   24.30    1.60
   3 -14  -1   22.50    1.40
   3 -14  -1   24.30    1.60
   3 -14  -1   22.40    1.60
   3 -14  -1   23.00    1.70
  -3  14   1   23.10    1.40
   2 -14  -1   21.90    6.00
   2 -14  -1   17.60    1.40
   2 -14  -1   14.20    1.60
   2 -14  -1   19.80    1.30
   2 -14  -1   20.60    1.50
   2 -14  -1   16.90    1.50
  -2  14   1   17.60    1.30
   1 -14  -1    0.50    0.90
   1 -14  -1   -1.60    5.40
   1 -14  -1   -0.80    1.60
   1 -14  -1   -0.10    0.70
   1 -14  -1   -0.70    0.70
  -1  14   1   -0.20    0.70
   0 -14  -1   72.09    2.70
   0 -14  -1   69.49    2.60
   0 -14  -1   70.69    2.50
   0 -14  -1   57.59    9.40
   0  14   1   69.19    2.50
   0  14   1   68.39    2.60
  -1 -14  -1  108.39    3.60
  -1 -14  -1  112.49    3.70
  -1 -14  -1  112.69    3.50
   1  14   1  111.49    3.50
   1  14   1  114.99    3.60
   1  14   1  107.09    3.50
   1  14   1   75.29   13.10
  -2 -14  -1   75.49    2.90
  -2 -14  -1   86.99    2.70
  -2 -14  -1   83.79    2.80
   2  14   1   80.59    2.80
   2  14   1   79.49    2.70
   6 -15  -1   72.69    2.60
   6 -15  -1   67.89    2.70
   5 -15  -1    6.40    1.10
   5 -15  -1    6.70    1.00
   5 -15  -1    5.80    1.10
   4 -15  -1   55.89    2.40
   4 -15  -1   60.29    2.30
   4 -15  -1   48.90    3.80
   4 -15  -1   58.19    2.40
   3 -15  -1    5.40    1.00
   3 -15  -1    8.00    1.20
   3 -15  -1    7.30    1.10
   3 -15  -1    1.90    5.40
   3 -15  -1    6.40    1.30
   3 -15  -1    6.60    1.00
  -3  15   1    6.00    0.90
   2 -15  -1    7.90    1.20
   2 -15  -1    7.40    1.10
   2 -15  -1    8.30    1.10
   2 -15  -1    5.70    6.10
   2 -15  -1    9.80    1.20
  -2  15   1    7.50    1.00
   1 -15  -1   69.89    2.60
   1 -15  -1   69.59    2.60
   1 -15  -1   70.49    2.70
  -1  15   1   68.09    2.60
  -1  15   1   69.09    2.50
   0 -15  -1   80.89    2.70
   0 -15  -1   80.09    2.80
   0 -15  -1   77.09    2.90
   0  15   1   80.69    2.80
   0  15   1   78.29    3.10
  -1 -15  -1   47.00    1.90
  -1 -15  -1   47.60    1.80
   1  15   1   43.30    1.90
   4 -16  -1   13.00    1.30
   4 -16  -1   13.70    1.30
   4 -16  -1   13.30    1.30
  -4  16   1   11.30    1.10
   3 -16  -1   14.50    1.30
   3 -16  -1   16.40    1.60
   3 -16  -1   13.50    1.40
  -3  16   1   12.60    1.10
  -3  16   1   12.90    1.30
   2 -16  -1   -0.60    1.20
   2 -16  -1   -1.50    1.00
  -2  16   1   -0.10    1.00
  -2  16   1   -0.20    0.80
   1 -16  -1   33.60    1.60
   1 -16  -1   34.50    1.70
  -1  16   1   32.90    1.60
  -1  16   1   32.10    1.50
  -2  17  -2   -0.70    1.00
  -2  17  -2    2.80    0.70
   2 -17   2    2.00    0.90
   2 -17   2    1.10    1.10
   2 -17   2    2.40    0.90
  -3  17  -2   49.90    2.00
   3 -17   2   54.79    2.10
   3 -17   2   53.29    2.30
   1  16  -2   48.60    2.00
   1  16  -2   44.90    2.00
  -1 -16   2   49.80    2.10
  -1 -16   2   47.30    2.00
  -1 -16   2   45.30    2.00
   0  16  -2   14.00    1.30
   0  16  -2   15.50    1.20
   0 -16   2   15.90    1.30
   0 -16   2   16.90    1.50
   0 -16   2   15.30    1.40
  -1  16  -2    5.70    0.90
  -1  16  -2    6.60    1.00
   1 -16   2    6.90    1.00
   1 -16   2    5.90    1.00
   1 -16   2    5.60    1.10
  -2  16  -2   95.79    3.20
  -2  16  -2   97.29    3.20
   2 -16   2  100.59    3.40
   2 -16   2   96.09    3.30
   2 -16   2   98.89    3.30
  -3  16  -2    7.60    1.00
   3 -16   2    5.40    1.40
   3 -16   2    8.80    1.20
   3 -16   2    5.20    1.00
   3 -16   2    9.00    1.20
  -4  16  -2   85.19    2.80
   4 -16   2   80.59    3.00
   4 -16   2   75.49    3.40
   4 -16   2   79.19    3.40
   4 -16   2   79.69    2.90
  -5  16  -2   64.69    2.40
   5 -16   2   72.09    2.60
   5 -16   2   71.69    2.80
   5 -16   2   67.79    2.70
   5 -16   2   68.59    2.70
   2  15  -2    7.90    1.00
  -2 -15   2    7.40    1.00
  -2 -15   2    7.40    1.00
  -2 -15   2   10.20    1.20
   1  15  -2   71.59    2.70
   1  15  -2   74.69    2.60
  -1 -15   2   72.69    2.60
  -1 -15   2   73.99    2.70
  -1 -15   2   76.09    2.80
   0  15  -2   -0.60    0.80
   0  15  -2    1.10    0.90
   0  15  -2    9.60    8.20
   0 -15   2    0.10    0.90
   0 -15   2    0.00    0.70
   0 -15   2    1.80    0.90
  -1  15  -2    0.20    0.70
  -1  15  -2   -0.50    0.70
   1 -15   2    0.20    0.70
   1 -15   2    0.20    0.90
   1 -15   2    2.70    0.90
   1 -15   2   -1.00    6.20
  -2  15  -2  120.09    3.80
   2 -15   2  116.79    4.00
   2 -15   2  118.29    4.10
   2 -15   2  126.29    4.00
   2 -15   2  128.59    3.90
   2 -15   2  120.09    4.00
   2 -15   2  119.39   10.10
  -3  15  -2    0.80    0.90
  -3  15  -2    0.80    0.70
   3 -15   2    1.80    1.00
   3 -15   2    1.50    1.00
   3 -15   2    0.60    1.00
   3 -15   2    1.20    0.80
   3 -15   2   -0.40    4.60
   3 -15   2    1.50    1.00
  -4  15  -2    6.70    0.90
   4 -15   2    8.20    1.30
   4 -15   2    9.40    1.20
   4 -15   2    6.70    1.20
   4 -15   2    7.00    5.60
   4 -15   2    7.30    1.10
  -5  15  -2   10.40    1.00
   5 -15   2    7.90    1.30
   5 -15   2    9.90    1.30
   5 -15   2   10.50    1.20
   5 -15   2    9.80    1.30
   6 -15   2    7.00    1.10
   6 -15   2    7.80    1.10
   6 -15   2    5.50    1.20
   6 -15   2    6.70    1.30
   3  14  -2    2.10    0.90
   3  14  -2    2.20    0.80
  -3 -14   2    3.10    0.80
   2  14  -2   26.60    1.60
   2  14  -2   25.80    1.60
   2  14  -2   22.10    8.50
  -2 -14   2   27.80    1.50
  -2 -14   2   25.50    1.60
  -2 -14   2   28.60    1.80
   1  14  -2   20.80    6.50
   1  14  -2   20.80    1.50
   1  14  -2   22.30    1.40
  -1 -14   2   22.60    1.40
  -1 -14   2   20.70    1.30
  -1 -14   2   18.10    1.40
   0  14  -2    7.10    0.90
   0  14  -2   11.60    6.20
   0  14  -2    7.00    0.90
   0 -14   2    6.30    6.30
   0 -14   2    6.80    1.00
   0 -14   2    8.30    0.90
   0 -14   2    9.30    1.10
  -1  14  -2   58.99    2.30
  -1  14  -2   59.59    2.30
   1 -14   2   59.99    2.40
   1 -14   2   63.49    2.30
   1 -14   2   46.10    8.80
   1 -14   2   62.99    2.70
   1 -14   2   63.49    2.50
  -2  14  -2   32.00    1.60
   2 -14   2   27.00    6.00
   2 -14   2   29.30    1.60
   2 -14   2   30.40    1.70
   2 -14   2   31.90    1.70
   2 -14   2   33.00    1.90
   2 -14   2   33.50    1.80
  -3  14  -2    7.70    1.00
   3 -14   2    7.60    1.10
   3 -14   2    7.20    1.00
   3 -14   2    5.40    0.90
   3 -14   2    5.90    1.00
   3 -14   2    6.40    4.50
   3 -14   2    4.50    0.90
   4 -14   2   41.60    7.60
   4 -14   2   52.59    2.20
   4 -14   2   50.29    2.30
   4 -14   2   45.50    2.20
   4 -14   2   48.00    2.20
  -5  14  -2    1.00    0.80
   5 -14   2    0.80    1.10
   5 -14   2    0.70    0.90
   5 -14   2   -0.30    4.90
   5 -14   2    2.60    1.10
   5 -14   2   -0.20    0.90
   6 -14   2  257.17    7.70
   6 -14   2  260.37    7.60
   6 -14   2  268.37    7.60
   6 -14   2  249.08    7.70
   7 -14   2  179.38    5.40
   7 -14   2  182.78    5.60
   7 -14   2  169.28    5.40
   7 -14   2  180.68    5.40
   4  13  -2    0.50    0.90
   4  13  -2    1.20    0.80
  -4 -13   2    0.10    0.80
  -4 -13   2    2.70    0.80
   3  13  -2   75.29    2.60
   3  13  -2   79.99   10.80
   3  13  -2   74.59    2.80
  -3 -13   2   74.59    2.60
  -3 -13   2   75.49    2.60
  -3 -13   2   77.79    2.70
   2  13  -2   23.90    1.40
   2  13  -2   22.00    1.50
   2  13  -2   23.90    1.50
   2  13  -2   16.60    5.80
  -2 -13   2   21.50    1.30
  -2 -13   2   22.20    1.30
  -2 -13   2   24.70    1.50
   1  13  -2   12.30    1.20
   1  13  -2   11.70    1.10
   1  13  -2   13.30    1.30
   1  13  -2    7.10    6.00
  -1 -13   2   12.90    1.10
  -1 -13   2   13.40    1.10
  -1 -13   2   11.90    1.20
   0  13  -2    1.90    0.70
   0  13  -2    2.20    0.70
   0 -13   2    2.40    1.00
   0 -13   2    3.00    0.90
   0 -13   2    3.70    4.80
   0 -13   2    0.60    0.60
  -1  13  -2   71.79    2.50
   1 -13   2   69.89    2.70
   1 -13   2   73.89    7.20
   1 -13   2   70.09    2.50
   1 -13   2   73.39    2.70
   1 -13   2   72.59    2.50
   1 -13   2   66.69    2.60
   1 -13   2   68.79    2.70
  -2  13  -2    6.90    0.80
   2 -13   2    9.10    1.00
   2 -13   2    9.30    4.30
   2 -13   2    8.40    1.00
   2 -13   2    8.30    0.90
   2 -13   2    7.10    0.90
   2 -13   2    7.00    0.80
  -3  13  -2  378.46   10.50
   3 -13   2  383.26   10.80
   3 -13   2  386.96   10.80
   3 -13   2  380.36   10.70
   3 -13   2  373.86   10.80
   3 -13   2  388.36   10.80
   3 -13   2  362.56   16.70
   4 -13   2  101.29    3.40
   4 -13   2   98.99    8.80
   4 -13   2   97.09    3.50
   4 -13   2   98.39    3.50
   4 -13   2   93.29    3.40
  -5  13  -2   26.40    1.50
   5 -13   2   28.10    1.80
   5 -13   2   28.50    1.80
   5 -13   2   34.70    6.80
   5 -13   2   25.90    1.70
   5 -13   2   26.80    1.70
   6 -13   2  136.09    4.50
   6 -13   2  134.29    4.70
   6 -13   2  138.09    4.60
   6 -13   2  133.99    4.50
   7 -13   2   91.99    3.50
   7 -13   2   91.69    3.30
   7 -13   2   91.89    3.70
   4  12  -2   15.20    1.20
   4  12  -2   14.20    1.40
  -4 -12   2   13.40    1.20
  -4 -12   2   14.70    1.10
   3  12  -2  177.78    5.30
   3  12  -2  176.38    5.40
  -3 -12   2  179.28    5.30
  -3 -12   2  180.68    5.40
  -3 -12   2  175.48    5.20
   2  12  -2   11.50    5.10
   2  12  -2   10.80    1.00
   2  12  -2   11.30    1.20
   2  12  -2   10.50    1.00
  -2 -12   2    8.20    0.90
  -2 -12   2   10.50    1.00
  -2 -12   2   10.80    1.00
  -2 -12   2   12.00    1.10
   1  12  -2   -0.50    0.70
   1  12  -2    1.00    0.60
   1  12  -2   -0.50    0.60
  -1 -12   2   -0.50    4.90
  -1 -12   2   -0.30    0.60
  -1 -12   2    0.80    0.60
  -1 -12   2   -0.90    0.60
  -1 -12   2   -0.80    0.60
   0  12  -2   32.20    1.60
   0 -12   2   36.40    1.50
   0 -12   2   29.80    5.70
   0 -12   2   32.80    1.50
   0 -12   2   35.00    1.60
   0 -12   2   34.80    1.60
  -1  12  -2   84.79    2.90
   1 -12   2   89.69    3.00
   1 -12   2   88.39    2.90
   1 -12   2   83.49    2.80
   1 -12   2   83.79    2.80
   1 -12   2   85.49    2.90
   1 -12   2   81.59    7.10
   1 -12   2   85.29    3.00
  -2  12  -2   21.70    1.20
   2 -12   2   20.80    1.30
   2 -12   2   24.60    1.40
   2 -12   2   20.70    1.40
   2 -12   2   20.30    4.40
   2 -12   2   21.40    1.30
   2 -12   2   21.00    1.20
   2 -12   2   22.80    1.40
  -3  12  -2  302.07    8.70
   3 -12   2  312.07    8.90
   3 -12   2  318.07    9.00
   3 -12   2  308.07    8.90
   3 -12   2  306.87    9.00
   3 -12   2  320.47    9.00
   4 -12   2   65.19    2.50
   4 -12   2   59.19    2.40
   4 -12   2   61.79    2.50
   4 -12   2   60.39    2.50
   5 -12   2   10.30    1.30
   5 -12   2   10.00    1.20
   5 -12   2    9.50    1.10
   5 -12   2   10.50    1.20
   5 -12   2   13.60    6.20
   5 -12   2   14.80    1.60
   6 -12   2   24.10    1.90
   6 -12   2   24.50    1.70
   6 -12   2   21.60    1.60
   6 -12   2   24.80    1.80
   6 -12   2   23.70    1.70
   7 -12   2    3.70    1.20
   7 -12   2    3.10    1.20
   7 -12   2    3.20    1.20
   7 -12   2    2.50    1.30
   7 -12   2    2.50    1.10
   5  11  -2    0.60    0.80
   5  11  -2   -0.60    1.00
  -5 -11   2    0.80    0.70
  -5 -11   2    1.60    0.80
   4  11  -2   19.70    6.40
   4  11  -2   20.10    1.50
   4  11  -2   14.00    1.20
  -4 -11   2   15.80    1.20
  -4 -11   2   16.20    1.30
  -4 -11   2   15.90    1.30
   3  11  -2   12.50    1.10
   3  11  -2   11.20    6.60
   3  11  -2   13.70    1.20
  -3 -11   2   14.70    1.20
  -3 -11   2   14.30    1.10
  -3 -11   2   15.20    1.10
   2  11  -2  287.37    8.30
   2  11  -2  313.17   15.10
   2  11  -2  286.87    8.20
   2  11  -2  301.57    8.40
  -2 -11   2  299.07    8.20
  -2 -11   2  286.07    8.30
  -2 -11   2  283.57    8.20
  -2 -11   2  287.57    8.20
   1  11  -2  269.77    7.80
   1  11  -2  272.47    7.70
   1  11  -2  272.87    7.70
  -1 -11   2  272.27    7.70
  -1 -11   2  268.17    7.70
  -1 -11   2  280.47    7.80
  -1 -11   2  271.97    7.70
  -1 -11   2  276.77   12.20
   0  11  -2  206.18    5.90
   0  11  -2  205.78    6.00
   0 -11   2  210.78    6.00
   0 -11   2  204.08    9.90
   0 -11   2  209.18    6.00
   0 -11   2  206.58    6.10
   0 -11   2  198.78    5.90
   0 -11   2  213.08    5.90
  -1  11  -2    8.70    0.80
   1 -11   2    8.50    0.90
   1 -11   2    9.00    0.80
   1 -11   2    9.60    0.80
   1 -11   2   11.10    1.10
   1 -11   2    9.40    0.90
   1 -11   2    9.40    3.10
   1 -11   2   10.70    1.00
  -2  11  -2   14.40    1.50
  -2  11  -2   15.10    1.00
   2 -11   2   13.70    1.10
   2 -11   2   14.30    1.10
   2 -11   2   15.30    1.10
   2 -11   2   13.20    1.10
   2 -11   2   14.00    3.70
   2 -11   2   14.50    1.10
   2 -11   2   14.30    1.00
  -3  11  -2   67.59    2.40
   3 -11   2   72.99    2.50
   3 -11   2   76.69    6.70
   3 -11   2   69.59    2.60
   3 -11   2   70.69    2.60
   3 -11   2   70.79    2.50
   3 -11   2   70.19    2.60
   3 -11   2   74.39    2.60
   4 -11   2    5.50    0.90
   4 -11   2    3.50    0.80
   4 -11   2    2.00    3.00
   4 -11   2    5.40    0.90
   4 -11   2    4.50    0.80
   4 -11   2    3.20    0.80
   4 -11   2    4.00    1.00
   5 -11   2  238.68    7.20
   5 -11   2  243.28    7.40
   5 -11   2  242.58    7.40
   5 -11   2  248.38    7.10
   5 -11   2  239.28    7.20
   5 -11   2  248.38   13.30
   6 -11   2   16.70    1.70
   6 -11   2   17.10    1.50
   6 -11   2   15.40    1.40
   6 -11   2   16.10    1.50
   6 -11   2   15.30    1.50
   7 -11   2    2.10    1.10
   7 -11   2    2.50    1.30
   7 -11   2    1.30    1.00
   7 -11   2    2.30    1.10
   7 -11   2    2.10    1.10
   8 -11   2   63.89    2.90
   8 -11   2   61.99    2.50
   8 -11   2   66.39    2.60
   8 -11   2   69.69    2.70
   5  10  -2   23.50    6.80
   5  10  -2   27.80    1.50
   5  10  -2   25.00    1.70
  -5 -10   2   28.90    1.50
  -5 -10   2   28.40    1.40
   4  10  -2    1.70    0.80
   4  10  -2    1.10    0.70
   4  10  -2    4.70    5.10
  -4 -10   2    2.40    0.70
  -4 -10   2    2.30    0.70
   3  10  -2   67.79    2.30
   3  10  -2   64.79    2.40
   3  10  -2   56.09    7.70
  -3 -10   2   63.19    2.30
  -3 -10   2   63.29    2.30
   2  10  -2  924.21   24.90
   2  10  -2  927.91   24.70
   2  10  -2  924.71   24.80
  -2 -10   2  917.71   24.80
  -2 -10   2  931.61   24.70
  -2 -10   2  892.01   24.70
   1  10  -2  360.36    9.80
   1  10  -2  329.77    9.90
   1  10  -2  355.36    9.70
  -1 -10   2  367.86    9.70
  -1 -10   2  340.47    9.60
  -1 -10   2  352.76    9.70
  -1 -10   2  347.97    9.80
  -1 -10   2  345.87   13.20
   0  10  -2 1207.78   31.60
   0  10  -2 1174.58   31.70
   0  10  -2 1059.29   31.70
   0 -10   2 1243.68   35.60
   0 -10   2 1133.69   31.80
   0 -10   2 1195.78   31.50
   0 -10   2 1169.48   31.50
   0 -10   2 1202.68   31.60
   0 -10   2 1196.98   31.50
   0 -10   2 1188.68   31.60
   0 -10   2 1196.98   31.50
  -1  10  -2  279.27    7.80
  -1  10  -2  278.27    8.00
  -1  10  -2  280.37    8.00
   1 -10   2  280.77    7.90
   1 -10   2  269.67    8.10
   1 -10   2  278.97    7.90
   1 -10   2  290.47    9.90
   1 -10   2  276.97    7.90
   1 -10   2  283.07    7.80
   1 -10   2  283.97    7.90
   1 -10   2  284.87    7.90
   1 -10   2  280.77   11.60
  -2  10  -2    4.10    0.80
  -2  10  -2    5.50    0.60
  -2  10  -2    5.00    0.80
   2 -10   2    5.00    0.70
   2 -10   2    1.80    2.70
   2 -10   2    7.00    2.20
   2 -10   2    5.60    0.70
   2 -10   2    5.70    0.70
   2 -10   2    5.10    0.70
   2 -10   2    6.50    0.80
   2 -10   2    4.90    0.90
   2 -10   2    4.90    0.60
  -3  10  -2    1.40    0.60
  -3  10  -2    0.80    0.70
  -3  10  -2    1.00    0.70
   3 -10   2    1.30    0.60
   3 -10   2    0.50    1.00
   3 -10   2   -0.80    2.20
   3 -10   2    1.40    0.60
   3 -10   2    1.40    0.60
   3 -10   2   -0.40    2.60
   3 -10   2    1.60    0.60
   3 -10   2    1.60    0.70
   3 -10   2    2.50    0.70
   3 -10   2    2.50    0.60
   4 -10   2   18.80    1.30
   4 -10   2   20.80    3.80
   4 -10   2   21.40    1.30
   4 -10   2   15.70    3.90
   4 -10   2   19.20    1.30
   4 -10   2   19.80    1.30
   4 -10   2   19.40    1.30
   4 -10   2   19.90    1.20
   5 -10   2   69.79    2.80
   5 -10   2   72.09    2.60
   5 -10   2   65.69    6.80
   5 -10   2   71.59    2.70
   5 -10   2   62.79    7.30
   5 -10   2   73.19    2.60
   5 -10   2   68.29    2.70
   6 -10   2   -0.10    0.90
   6 -10   2    2.60    0.90
   6 -10   2    0.20    0.80
   6 -10   2   -0.90    0.80
   6 -10   2    0.40    1.00
   7 -10   2   52.39    2.50
   7 -10   2   55.69    2.30
   7 -10   2   56.19    2.70
   7 -10   2   55.09    2.40
   7 -10   2   51.59    2.40
   8 -10   2   32.70    2.00
   8 -10   2   36.10    2.10
   8 -10   2   33.20    2.00
   6   9  -2   42.60    1.80
   6   9  -2   43.40    1.70
  -6  -9   2   44.10    1.70
  -6  -9   2   42.10    1.80
   5   9  -2    8.60    5.70
   5   9  -2   22.20    1.50
   5   9  -2   22.90    1.40
   5   9  -2   20.50    1.30
  -5  -9   2   21.20    1.30
  -5  -9   2   21.10    1.30
   4   9  -2  334.67    9.20
   4   9  -2  313.57    9.10
   4   9  -2  331.97   16.20
   4   9  -2  305.57    8.90
  -4  -9   2  325.37    9.00
  -4  -9   2  308.47    9.10
   3   9  -2   11.00    0.90
   3   9  -2    9.50    1.00
   3   9  -2   11.80    1.00
   3   9  -2    5.80    3.80
  -3  -9   2   10.00    0.90
  -3  -9   2   10.70    0.90
  -3  -9   2   10.10    1.10
   2   9  -2  336.87    9.70
   2   9  -2  334.67    9.40
   2   9  -2  358.66    9.50
   2   9  -2  346.97    9.40
  -2  -9   2  338.87    9.40
  -2  -9   2  348.77   13.00
  -2  -9   2  306.17    9.70
  -2  -9   2  341.17    9.40
  -2  -9   2  342.97    9.40
   1   9  -2   11.10    0.80
   1   9  -2   11.60    0.80
   1   9  -2    9.20    1.00
  -1  -9   2   10.60    1.10
  -1  -9   2   12.30    0.90
  -1  -9   2   11.10    0.70
  -1  -9   2   12.20    2.70
  -1  -9   2   10.30    1.10
  -1  -9   2    9.80    0.80
   0   9  -2  137.29    4.10
   0   9  -2  137.79    4.10
   0   9  -2  139.59    4.00
   0  -9   2  142.99    6.90
   0  -9   2  135.59    4.30
   0  -9   2  135.79    4.00
   0  -9   2  139.99    4.10
   0  -9   2  141.99    4.00
   0  -9   2  131.69    4.20
   0  -9   2  137.99    4.00
  -1   9  -2    1.50    0.40
  -1   9  -2    1.60    0.50
  -1   9  -2    1.40    0.50
   1  -9   2    1.60    0.50
   1  -9   2    1.10    1.50
   1  -9   2    1.50    0.40
   1  -9   2    1.10    0.50
   1  -9   2    1.40    0.60
   1  -9   2    1.40    0.50
   1  -9   2    0.50    1.90
   1  -9   2    1.80    0.50
   1  -9   2    1.90    0.50
  -2   9  -2    7.90    0.70
  -2   9  -2    8.30    0.80
  -2   9  -2    8.80    0.80
   2  -9   2    9.10    0.80
   2  -9   2   10.90    2.10
   2  -9   2   10.00    0.80
   2  -9   2    8.30    0.70
   2  -9   2    8.60    0.90
   2  -9   2    7.10    0.80
   2  -9   2   12.40    3.20
   2  -9   2    8.50    0.80
   2  -9   2    8.80    0.70
   2  -9   2    9.00    0.80
  -3   9  -2   28.90    1.40
  -3   9  -2   29.80    1.40
  -3   9  -2   27.80    1.30
   3  -9   2   32.30    3.50
   3  -9   2   28.00    1.30
   3  -9   2   29.80    1.30
   3  -9   2   28.60    1.80
   3  -9   2   28.20    1.60
   3  -9   2   28.30    4.20
   3  -9   2   27.10    1.40
   3  -9   2   29.90    1.40
   3  -9   2   27.80    1.40
   3  -9   2   30.50    1.40
   3  -9   2   32.20    1.40
  -4   9  -2    1.30    0.80
  -4   9  -2    1.80    0.80
   4  -9   2    3.50    0.70
   4  -9   2    2.10    0.60
   4  -9   2    1.90    2.90
   4  -9   2    2.10    0.60
   4  -9   2    2.00    0.70
   4  -9   2    2.50    1.20
   4  -9   2    4.00    2.60
   4  -9   2    1.60    0.60
   4  -9   2    2.40    0.70
   4  -9   2    2.90    1.10
   5  -9   2  272.07    7.90
   5  -9   2  270.27    7.80
   5  -9   2  266.17    7.80
   5  -9   2  243.58   12.80
   5  -9   2  288.07   11.70
   5  -9   2  265.27    7.90
   5  -9   2  278.17    7.90
   6  -9   2   76.29    3.00
   6  -9   2   71.89    7.60
   6  -9   2   73.49    2.90
   6  -9   2   74.19    2.80
   6  -9   2   76.09    2.80
   6  -9   2   75.09    2.80
   6  -9   2   73.29    2.60
   7  -9   2   10.10    7.20
   7  -9   2    8.30    1.10
   7  -9   2    8.90    1.30
   7  -9   2    9.40    1.10
   7  -9   2    7.80    1.20
   7  -9   2    7.80    1.10
   7  -9   2   10.20    1.40
   8  -9   2   57.49    2.50
   8  -9   2   58.79    2.50
   8  -9   2   51.69    3.10
   8  -9   2   56.19    2.80
   8  -9   2   55.29    2.40
   6   8  -2   16.20    8.20
   6   8  -2   12.70    1.20
   6   8  -2   11.00    1.00
  -6  -8   2   11.10    1.10
  -6  -8   2   11.20    1.10
   5   8  -2   29.00    1.50
   5   8  -2   26.70    6.20
   5   8  -2   26.70    1.40
   5   8  -2   25.20    1.60
  -5  -8   2   27.30    1.40
  -5  -8   2   28.00    1.40
   4   8  -2   51.29    1.90
   4   8  -2   49.99    2.00
   4   8  -2   60.79    7.50
   4   8  -2   48.10    2.00
  -4  -8   2   49.50    1.90
  -4  -8   2   52.39    1.90
   3   8  -2  541.95   20.70
   3   8  -2  542.65   14.40
   3   8  -2  541.45   14.60
   3   8  -2  544.95   14.60
  -3  -8   2  493.75   14.80
  -3  -8   2  547.55   14.60
  -3  -8   2  524.95   14.40
  -3  -8   2  542.15   14.50
  -3  -8   2  515.85   14.90
   2   8  -2  336.87    9.40
   2   8  -2  345.47    9.50
   2   8  -2  350.96    9.60
   2   8  -2  347.57    9.60
  -2  -8   2  333.57    9.90
  -2  -8   2  335.07    9.70
  -2  -8   2  351.96   11.90
  -2  -8   2  345.27    9.40
  -2  -8   2  348.97    9.50
  -2  -8   2  333.77    9.40
  -2  -8   2  349.27    9.60
   1   8  -2  496.35   13.30
   1   8  -2  495.65   13.30
   1   8  -2  506.55   13.40
   1   8  -2  459.75   13.40
  -1  -8   2  502.05   13.60
  -1  -8   2  489.55   13.30
  -1  -8   2  480.85   13.30
  -1  -8   2  492.95   13.50
  -1  -8   2  484.25   15.80
  -1  -8   2  504.15   13.30
   0   8  -2    1.60    0.50
   0   8  -2    0.20    0.40
   0   8  -2    0.60    0.30
   0   8  -2    0.40    0.40
   0   8  -2    1.10    0.40
   0  -8   2    0.40    0.30
   0  -8   2    1.50    0.60
   0  -8   2    0.40    0.30
   0  -8   2   -0.70    1.50
   0  -8   2    1.60    0.40
   0  -8   2    0.80    0.40
   0  -8   2    0.10    0.50
   0  -8   2    0.70    0.30
  -1   8  -2  419.56   11.60
  -1   8  -2  401.06   11.70
  -1   8  -2  422.86   11.50
   1  -8   2  423.26   11.50
   1  -8   2  420.16   11.40
   1  -8   2  420.96   11.50
   1  -8   2  418.26   11.50
   1  -8   2  424.66   14.40
   1  -8   2  432.76   11.50
   1  -8   2  427.76   11.50
   1  -8   2  431.26   11.70
  -2   8  -2  819.72   21.60
  -2   8  -2  778.72   21.60
  -2   8  -2  838.22   21.60
  -2   8  -2  783.02   21.50
  -2   8  -2  796.22   21.60
   2  -8   2  814.72   21.90
   2  -8   2  801.62   21.70
   2  -8   2  796.32   21.50
   2  -8   2  820.82   21.60
   2  -8   2  809.82   21.60
   2  -8   2  791.92   25.00
   2  -8   2  808.02   21.60
   2  -8   2  808.92   23.40
   2  -8   2  780.22   21.60
   2  -8   2  799.72   21.50
   2  -8   2  797.62   21.60
  -3   8  -2   37.70    1.70
  -3   8  -2   38.70    1.50
   3  -8   2   39.70    1.50
   3  -8   2   30.70    1.80
   3  -8   2   36.60    1.60
   3  -8   2   40.70    1.50
   3  -8   2   34.10    4.10
   3  -8   2   41.00    1.50
   3  -8   2   34.90    1.70
   3  -8   2   39.80    1.90
   3  -8   2   39.90    1.70
   3  -8   2   36.40    3.30
  -4   8  -2  225.48    6.60
  -4   8  -2  228.78    6.60
   4  -8   2  217.68    6.60
   4  -8   2  223.88    6.60
   4  -8   2  226.38    6.50
   4  -8   2  231.48    6.50
   4  -8   2  231.98    6.50
   4  -8   2  219.08   10.50
   4  -8   2  229.28    6.50
   4  -8   2  236.08    6.70
   4  -8   2  211.28    6.90
   4  -8   2  227.08    9.30
  -5   8  -2   12.00    1.50
   5  -8   2   12.50    1.10
   5  -8   2   13.70    3.40
   5  -8   2   14.20    1.10
   5  -8   2   12.50    1.10
   5  -8   2   12.70    1.20
   5  -8   2   12.80    1.10
   5  -8   2   14.30    1.20
   6  -8   2  146.09    4.60
   6  -8   2  147.49    4.80
   6  -8   2  144.99    4.80
   6  -8   2  141.89    9.00
   6  -8   2  146.09    4.70
   6  -8   2  146.29    4.60
   6  -8   2  149.29    4.50
   7  -8   2  280.67    7.60
   7  -8   2  221.08   12.60
   7  -8   2  259.67    7.80
   7  -8   2  272.37    7.80
   7  -8   2  263.77    7.90
   7  -8   2  276.57    8.00
   8  -8   2   40.60    2.60
   8  -8   2   42.90    2.30
   8  -8   2   45.60    2.00
   8  -8   2   43.40    2.10
   8  -8   2   47.20    2.30
   7   7  -2   64.09    2.10
   7   7  -2   63.49    2.30
  -7  -7   2   65.49    2.20
  -7  -7   2   57.09    2.30
   6   7  -2  153.48    4.70
   6   7  -2  149.29    4.50
   6   7  -2  138.69   11.70
  -6  -7   2  147.39    4.50
  -6  -7   2  152.98    4.50
   5   7  -2    0.80    0.70
   5   7  -2    2.30    4.40
   5   7  -2    0.50    0.90
   5   7  -2    1.60    1.00
   5   7  -2    1.80    0.70
  -5  -7   2    3.00    0.90
  -5  -7   2    1.70    0.60
   4   7  -2   32.40    6.10
   4   7  -2   39.10    1.80
   4   7  -2   37.00    1.60
   4   7  -2   37.00    1.50
   4   7  -2   39.60    1.60
  -4  -7   2   35.00    1.50
  -4  -7   2   35.80    1.50
   3   7  -2  312.77    8.60
   3   7  -2  304.17    8.50
   3   7  -2  301.87    8.60
   3   7  -2  295.77    8.80
   3   7  -2  309.07    8.60
   3   7  -2  309.17    8.40
   3   7  -2  279.97   13.30
   3   7  -2  302.57    8.50
  -3  -7   2  294.47    8.40
  -3  -7   2  329.57    8.70
  -3  -7   2  299.27    8.40
  -3  -7   2  295.97    8.90
  -3  -7   2  306.47    8.70
   2   7  -2  268.87    7.90
   2   7  -2  282.87    7.80
   2   7  -2  282.47    7.60
   2   7  -2  275.77    7.70
   2   7  -2  279.37    7.80
   2   7  -2  271.27    7.70
  -2  -7   2  273.07    7.70
  -2  -7   2  279.57    7.90
  -2  -7   2  278.37    8.00
  -2  -7   2  288.57    7.90
  -2  -7   2  292.97    9.70
  -2  -7   2  273.67    7.70
   1   7  -2 1126.19   30.30
   1   7  -2 1176.38   30.40
   1   7  -2 1128.49   30.30
   1   7  -2 1145.49   30.40
   1   7  -2 1171.68   30.40
  -1  -7   2 1114.89   30.30
  -1  -7   2 1093.69   30.30
  -1  -7   2 1141.19   30.50
  -1  -7   2 1127.49   32.50
  -1  -7   2 1178.88   30.40
  -1  -7   2 1113.39   30.40
  -1  -7   2 1147.89   30.60
   0   7  -2   11.20    0.60
   0   7  -2   10.70    0.60
   0   7  -2   11.20    0.70
   0   7  -2   10.70    0.80
   0   7  -2    9.80    0.70
   0  -7   2   10.70    0.70
   0  -7   2   11.20    0.80
   0  -7   2   11.40    2.20
   0  -7   2   10.40    0.70
   0  -7   2    9.70    0.60
   0  -7   2   12.80    0.80
   0  -7   2   11.00    0.60
   0  -7   2   11.20    0.70
  -1   7  -2 1328.47   34.80
  -1   7  -2 1367.86   34.80
  -1   7  -2 1288.57   34.70
  -1   7  -2 1303.57   34.80
   1  -7   2 1278.17   34.80
   1  -7   2 1349.36   37.50
   1  -7   2 1332.87   34.90
   1  -7   2 1290.57   34.70
   1  -7   2 1338.07   35.00
   1  -7   2 1259.47   34.70
   1  -7   2 1270.97   34.70
   1  -7   2 1274.57   34.70
   1  -7   2 1289.37   34.80
  -2   7  -2  775.62   21.50
  -2   7  -2  845.32   21.60
  -2   7  -2  830.52   21.60
   2  -7   2  785.92   21.50
   2  -7   2  793.52   21.60
   2  -7   2  801.52   21.50
   2  -7   2  781.52   21.50
   2  -7   2  788.92   21.60
   2  -7   2  805.72   21.60
   2  -7   2  786.92   24.50
   2  -7   2  788.72   21.60
   2  -7   2  816.82   21.80
   2  -7   2  846.62   23.40
   2  -7   2  801.92   21.60
  -3   7  -2  133.19    3.80
  -3   7  -2  129.89    3.80
   3  -7   2  124.69    3.90
   3  -7   2  125.39    6.60
   3  -7   2  128.69    3.80
   3  -7   2  126.49    3.80
   3  -7   2  131.79    3.90
   3  -7   2  127.99    3.80
   3  -7   2  127.29    3.80
   3  -7   2  127.09    3.80
   3  -7   2  122.69    5.70
   3  -7   2  123.19    4.10
   3  -7   2  122.79    3.80
  -4   7  -2   35.60    1.50
  -4   7  -2   34.30    1.50
   4  -7   2   35.20    1.60
   4  -7   2   33.60    4.20
   4  -7   2   33.50    1.80
   4  -7   2   34.60    1.50
   4  -7   2   33.10    1.60
   4  -7   2   34.60    1.50
   4  -7   2   30.90    1.40
   4  -7   2   33.00    1.40
   4  -7   2   34.80    1.50
   4  -7   2   36.40    1.50
   4  -7   2   35.80    3.80
  -5   7  -2  146.99    4.70
  -5   7  -2  149.29    4.80
   5  -7   2  148.99    4.60
   5  -7   2  151.78    8.00
   5  -7   2  154.38    4.70
   5  -7   2  150.68    4.60
   5  -7   2  159.08    4.70
   5  -7   2  155.68    4.50
   5  -7   2  137.69    5.10
   5  -7   2  151.08    4.60
   6  -7   2    4.40    0.90
   6  -7   2    2.80    0.80
   6  -7   2    5.70    0.90
   6  -7   2    5.60    0.90
   6  -7   2    4.60    3.50
   6  -7   2    3.00    0.80
   6  -7   2    3.70    0.70
   7  -7   2    9.70    1.00
   7  -7   2   11.40    1.20
   7  -7   2   10.10    1.20
   7  -7   2   11.00    4.80
   7  -7   2    9.10    1.20
   7  -7   2    9.90    1.40
   8  -7   2   90.49    3.30
   8  -7   2   87.89    3.40
   8  -7   2   90.49    3.30
   8  -7   2   87.49    3.60
   8  -7   2   89.19    3.10
   8  -7   2   72.79   10.50
   7   6  -2   78.89    2.60
   7   6  -2   81.59    2.70
  -7  -6   2   81.09    2.70
  -7  -6   2   73.39    3.10
   6   6  -2   37.70    1.60
   6   6  -2   36.50    1.70
   6   6  -2   36.20    2.00
   6   6  -2   43.60    7.60
  -6  -6   2   36.00    1.60
  -6  -6   2   36.30    1.60
   5   6  -2  278.57    8.00
   5   6  -2  281.57    7.90
   5   6  -2  271.97    7.80
   5   6  -2  283.07    8.00
   5   6  -2  277.07   14.20
   5   6  -2  280.77    8.10
  -5  -6   2  275.57    7.90
   4   6  -2  367.76   10.20
   4   6  -2  360.06   10.50
   4   6  -2  367.56   10.30
   4   6  -2  352.96   15.80
   4   6  -2  360.56   10.20
   4   6  -2  371.26   10.10
   4   6  -2  366.76   10.20
  -4  -6   2  368.66   10.20
  -4  -6   2  398.46   11.70
   3   6  -2  531.55   14.50
   3   6  -2  532.05   14.50
   3   6  -2  527.55   19.30
   3   6  -2  548.35   14.70
   3   6  -2  521.25   14.50
   3   6  -2  525.25   14.70
   3   6  -2  537.45   14.50
   3   6  -2  531.85   14.40
  -3  -6   2  540.65   14.70
  -3  -6   2  537.75   14.40
  -3  -6   2  519.85   14.80
   2   6  -2 1610.54   43.70
   2   6  -2 1665.43   43.70
   2   6  -2 1695.23   43.80
   2   6  -2 1593.14   43.60
   2   6  -2 1622.94   43.60
   2   6  -2 1633.24   43.80
   2   6  -2 1704.33   43.70
   2   6  -2 1522.05   43.80
  -2  -6   2 1667.63   43.90
  -2  -6   2 1669.03   45.20
  -2  -6   2 1701.43   43.70
  -2  -6   2 1691.13   44.00
  -2  -6   2 1649.44   43.60
  -2  -6   2 1588.24   43.60
   1   6  -2  147.29    4.40
   1   6  -2  169.08    4.40
   1   6  -2  142.79    4.50
   1   6  -2  160.58    4.30
   1   6  -2  147.69    4.30
   1   6  -2  159.68    4.40
  -1  -6   2  146.09    4.40
  -1  -6   2  158.58    4.40
  -1  -6   2  155.68    4.40
  -1  -6   2  156.08    4.60
  -1  -6   2  161.08    6.00
  -1  -6   2  157.78    4.40
  -1  -6   2  152.08    4.30
   0   6  -2  771.12   20.40
   0   6  -2  768.02   20.40
   0   6  -2  819.12   20.40
   0   6  -2  720.73   20.30
   0   6  -2  772.52   20.30
   0  -6   2  712.13   20.40
   0  -6   2  760.02   20.40
   0  -6   2  728.13   20.30
   0  -6   2  719.03   22.10
   0  -6   2  805.82   20.40
   0  -6   2  780.42   20.40
  -1   6  -2  159.38    4.30
  -1   6  -2  153.78    4.50
  -1   6  -2  158.98    4.30
  -1   6  -2  159.28    4.40
   1  -6   2  145.09    4.30
   1  -6   2  146.99    4.30
   1  -6   2  151.08    4.40
   1  -6   2  151.28    4.50
   1  -6   2  150.88    4.50
   1  -6   2  154.78    6.30
  -2   6  -2    1.10    0.30
  -2   6  -2    0.70    0.30
  -2   6  -2    0.40    0.30
   2  -6   2    1.00    0.40
   2  -6   2    1.50    0.30
   2  -6   2    0.90    0.40
   2  -6   2    0.40    0.30
   2  -6   2    2.40    0.40
   2  -6   2   -0.10    0.30
   2  -6   2    0.70    0.50
   2  -6   2    0.40    0.40
   2  -6   2    1.60    1.40
   2  -6   2    1.20    1.10
  -3   6  -2  263.27    7.00
  -3   6  -2  272.97    7.00
  -3   6  -2  263.07    7.20
  -3   6  -2  261.87    7.20
   3  -6   2  255.07    9.20
   3  -6   2  250.07    7.20
   3  -6   2  260.67    7.20
   3  -6   2  258.37    7.20
   3  -6   2  251.07    7.20
   3  -6   2  246.18    9.90
   3  -6   2  256.77    7.20
   3  -6   2  255.47    7.20
   3  -6   2  253.37    7.20
   3  -6   2  258.37    7.40
  -4   6  -2   28.20    1.30
  -4   6  -2   29.00    1.30
  -4   6  -2   28.20    1.10
   4  -6   2   28.60    1.20
   4  -6   2   27.00    1.50
   4  -6   2   26.80    3.60
   4  -6   2   27.80    3.30
   4  -6   2   29.70    1.30
   4  -6   2   27.90    1.30
   4  -6   2   28.60    1.30
   4  -6   2   24.70    1.50
   4  -6   2   29.00    1.60
   4  -6   2   27.40    1.20
   4  -6   2   29.80    1.30
  -5   6  -2   19.30    1.50
  -5   6  -2   18.20    1.30
   5  -6   2   20.60    1.20
   5  -6   2   20.10    1.30
   5  -6   2   20.60    3.90
   5  -6   2   20.30    1.20
   5  -6   2   18.20    1.80
   5  -6   2   19.20    1.00
   5  -6   2   20.30    1.20
   5  -6   2   19.80    1.20
   5  -6   2   20.80    1.30
   6  -6   2    0.40    3.10
   6  -6   2    0.90    0.90
   6  -6   2    2.80    0.90
   6  -6   2    1.20    0.70
   6  -6   2    0.90    0.70
   6  -6   2    1.60    0.70
   6  -6   2    2.70    0.60
   6  -6   2    2.40    0.60
   7  -6   2   81.39    3.10
   7  -6   2   75.49    7.80
   7  -6   2   83.89    3.20
   7  -6   2   81.69    2.60
   7  -6   2   80.89    2.90
   7  -6   2   78.59    3.00
   7  -6   2   82.09    3.00
   8  -6   2  315.77    8.90
   8  -6   2  320.57    9.00
   8  -6   2  314.97    9.10
   8  -6   2  263.87   14.90
   8  -6   2  315.07    8.80
   8  -6   2  306.17    8.60
   7   5  -2  182.88    5.50
   7   5  -2  188.28    5.60
   7   5  -2  191.58    5.50
   7   5  -2  184.18    5.70
  -7  -5   2  184.38    5.40
  -7  -5   2  188.58    5.50
   6   5  -2    8.50    1.10
   6   5  -2    9.00    0.90
   6   5  -2   12.80    5.40
   6   5  -2    8.70    0.90
   6   5  -2    7.40    0.90
  -6  -5   2    8.50    0.90
   5   5  -2  221.58    6.40
   5   5  -2  223.58    6.40
   5   5  -2  230.08    6.50
   5   5  -2  230.58    6.60
   5   5  -2  224.68    6.50
   5   5  -2  202.78   11.80
  -5  -5   2  225.18    6.40
   4   5  -2   22.40    1.50
   4   5  -2   17.00    3.90
   4   5  -2   24.70    1.20
   4   5  -2   24.20    1.30
   4   5  -2   23.00    1.50
   4   5  -2   22.30    1.10
   4   5  -2   23.60    1.10
   4   5  -2   25.40    1.20
  -4  -5   2   21.10    1.50
  -4  -5   2   23.70    1.50
  -4  -5   2   22.80    1.10
   3   5  -2    2.40    0.60
   3   5  -2    2.30    0.40
   3   5  -2    1.70    0.50
   3   5  -2    0.90    2.00
   3   5  -2    1.60    0.40
   3   5  -2    1.30    0.40
   3   5  -2    1.50    0.50
   3   5  -2    1.30    0.50
   3   5  -2    1.50    0.50
   3   5  -2    1.60    0.40
  -3  -5   2    2.10    0.40
  -3  -5   2    2.40    0.60
  -3  -5   2    2.30    0.60
   2   5  -2  388.66   10.70
   2   5  -2  396.26   10.70
   2   5  -2  389.26   10.70
   2   5  -2  380.16   10.70
   2   5  -2  397.46   10.70
   2   5  -2  380.06   10.60
   2   5  -2  412.16   10.80
   2   5  -2  384.36   10.70
  -2  -5   2  421.66   11.90
  -2  -5   2  399.86   10.90
  -2  -5   2  372.36   10.60
  -2  -5   2  391.66   10.80
  -2  -5   2  395.96   10.60
   1   5  -2  223.98    5.80
   1   5  -2  210.28    5.90
   1   5  -2  202.18    6.00
   1   5  -2  211.28    5.90
   1   5  -2  200.78    6.10
   1   5  -2  217.98    5.90
  -1  -5   2  218.38    5.90
  -1  -5   2  231.28    7.20
  -1  -5   2  212.98    5.90
  -1  -5   2  215.38    6.00
  -1  -5   2  202.58    6.00
   0   5  -2   10.50    0.60
   0   5  -2    9.00    0.50
   0   5  -2    8.60    0.50
   0   5  -2    9.30    0.50
   0  -5   2    8.70    1.60
   0  -5   2    9.40    0.50
   0  -5   2    8.60    0.60
   0  -5   2    8.90    0.60
  -1   5  -2 7446.35  197.18
   1  -5   2 7290.67  197.38
  -2   5  -2   38.60    1.10
  -2   5  -2   38.30    1.10
  -2   5  -2   34.70    1.30
  -2   5  -2   34.30    1.40
  -2   5  -2   37.80    1.30
  -2   5  -2   38.10    1.10
  -2   5  -2   37.10    1.30
   2  -5   2   35.50    1.40
   2  -5   2   37.80    1.40
   2  -5   2   34.00    2.40
   2  -5   2   35.10    2.80
   2  -5   2   36.10    1.30
  -3   5  -2  374.86    9.80
  -3   5  -2  348.27    9.90
  -3   5  -2  385.56    9.80
  -3   5  -2  356.26   10.00
   3  -5   2  373.76    9.90
   3  -5   2  333.57    9.80
   3  -5   2  378.06   12.60
   3  -5   2  351.96    9.90
   3  -5   2  353.26    9.80
   3  -5   2  352.26    9.90
   3  -5   2  357.56    9.80
   3  -5   2  353.56    9.90
   3  -5   2  370.26   11.90
   3  -5   2  361.76    9.90
   3  -5   2  360.46   10.10
  -4   5  -2  227.78    6.40
  -4   5  -2  230.28    6.70
   4  -5   2  239.08    6.50
   4  -5   2  235.28    6.60
   4  -5   2  234.88    9.20
   4  -5   2  221.38    6.30
   4  -5   2  226.48    6.50
   4  -5   2  225.68    6.40
   4  -5   2  224.68    6.60
   4  -5   2  229.78    6.50
   4  -5   2  232.78    6.50
   4  -5   2  232.78    6.80
  -5   5  -2  129.69    4.30
  -5   5  -2  130.69    4.00
   5  -5   2  123.29    7.20
   5  -5   2  125.89    4.00
   5  -5   2  131.89    4.40
   5  -5   2  128.49    4.00
   5  -5   2  129.99    4.00
   5  -5   2  127.59    4.10
   5  -5   2  130.39    4.00
   5  -5   2  130.29    3.90
   6  -5   2   14.20    1.20
   6  -5   2   12.70    0.90
   6  -5   2   14.10    1.20
   6  -5   2   13.50    1.30
   6  -5   2   12.70    1.20
   6  -5   2   14.00    1.10
   6  -5   2    8.60    3.30
   7  -5   2    7.10    1.10
   7  -5   2    8.40    0.80
   7  -5   2    3.70    3.70
   7  -5   2    9.20    1.50
   7  -5   2    7.60    1.10
   7  -5   2    6.10    1.10
   7  -5   2    7.80    0.90
   8  -5   2  100.29    3.50
   8  -5   2   99.39    3.40
   8  -5   2   97.29    3.60
   8  -5   2   99.69    3.00
   8  -5   2   99.49    3.60
   8  -5   2   75.39    9.40
   9  -5   2   34.80    1.60
   9  -5   2   36.20    2.00
   9  -5   2   34.80    1.80
   8   4  -2   25.80    1.50
   8   4  -2   26.10    1.70
   8   4  -2   25.80    1.30
  -8  -4   2   25.20    1.30
   7   4  -2   95.49    3.10
   7   4  -2   94.59    3.10
   7   4  -2   81.79   10.60
   7   4  -2   87.89    3.30
   7   4  -2   94.99    3.10
  -7  -4   2   90.99    3.00
  -7  -4   2   96.39    3.00
   6   4  -2  158.58    5.00
   6   4  -2  166.18    4.80
   6   4  -2  160.98    4.90
   6   4  -2  161.08   10.80
   6   4  -2  161.68    4.90
  -6  -4   2  157.18    4.80
   5   4  -2   59.79    6.70
   5   4  -2   64.59    2.30
   5   4  -2   64.49    2.30
   5   4  -2   68.09    2.50
   5   4  -2   68.09    2.30
   5   4  -2   70.09    2.70
   5   4  -2   63.89    2.20
  -5  -4   2   65.09    2.20
   4   4  -2  152.68    4.50
   4   4  -2  156.28    4.50
   4   4  -2  153.48    4.50
   4   4  -2  156.38    4.80
   4   4  -2  149.29    8.70
   4   4  -2  152.48    4.70
   4   4  -2  152.58    4.70
   4   4  -2  153.38    4.40
   4   4  -2  154.78    4.60
  -4  -4   2  149.39    4.70
  -4  -4   2  149.19    4.80
  -4  -4   2  151.68    4.40
   3   4  -2    0.30    0.40
   3   4  -2   -0.30    0.30
   3   4  -2   -0.60    0.40
   3   4  -2    0.20    0.50
   3   4  -2   -0.10    1.80
   3   4  -2    0.50    0.40
   3   4  -2    0.60    0.40
   3   4  -2    1.00    0.40
   3   4  -2    0.30    0.30
   3   4  -2   -0.50    0.30
   3   4  -2    0.20    0.40
  -3  -4   2    0.00    0.40
  -3  -4   2    0.10    0.40
  -3  -4   2    0.10    0.40
  -3  -4   2    0.30    0.30
   2   4  -2 2495.45   68.39
   2   4  -2 2473.35   68.39
  -2  -4   2 2777.82   69.19
   1   4  -2   13.00    0.60
   1   4  -2   13.30    0.50
   1   4  -2   13.70    0.70
   1   4  -2   12.50    0.60
   1   4  -2   12.80    0.50
  -1  -4   2   12.60    1.40
  -1  -4   2   14.10    0.60
  -1  -4   2   12.50    0.60
   0   4  -2   55.09    1.60
   0   4  -2   43.50    1.80
   0   4  -2   52.29    1.50
   0   4  -2   53.09    1.60
   0  -4   2   53.49    1.60
   0  -4   2   54.29    1.60
   0  -4   2   50.89    1.60
  -1   4  -2 6495.45  170.08
   1  -4   2 6229.48  170.18
  -2   4  -2 2373.86   63.69
  -2   4  -2 2372.16   63.69
   2  -4   2 2424.56   65.09
   2  -4   2 2440.56   65.69
  -3   4  -2  220.48    6.00
  -3   4  -2  219.38    6.20
  -3   4  -2  224.48    6.00
  -3   4  -2  222.18    6.00
  -3   4  -2  229.38    6.00
   3  -4   2  214.78    6.10
   3  -4   2  212.78    8.20
   3  -4   2  226.98    6.10
   3  -4   2  212.28    6.00
   3  -4   2  214.78    6.20
   3  -4   2  198.28    6.00
   3  -4   2  201.48    6.10
   3  -4   2  222.98    6.00
   3  -4   2  216.28    7.90
   3  -4   2  221.98    6.10
   3  -4   2  221.78    6.10
  -4   4  -2    5.90    1.10
  -4   4  -2    7.80    0.90
  -4   4  -2    8.40    0.70
   4  -4   2    8.30    0.80
   4  -4   2    8.40    0.60
   4  -4   2    8.20    0.80
   4  -4   2    8.40    0.80
   4  -4   2    9.80    2.30
   4  -4   2    7.70    0.80
   4  -4   2    8.40    0.70
   4  -4   2    8.60    0.90
   4  -4   2    8.10    0.70
   4  -4   2    8.00    0.70
   4  -4   2    8.50    0.70
   4  -4   2    8.20    0.80
  -5   4  -2  916.51   25.20
  -5   4  -2  939.61   24.90
   5  -4   2  938.71   24.90
   5  -4   2  909.71   24.60
   5  -4   2  906.51   24.80
   5  -4   2  931.61   24.90
   5  -4   2  905.31   24.80
   5  -4   2  937.01   24.90
   5  -4   2  910.41   25.10
   5  -4   2  911.81   28.80
   5  -4   2  932.61   24.70
   5  -4   2  910.51   24.90
   6  -4   2  167.38    9.50
   6  -4   2  165.28    5.00
   6  -4   2  160.68    5.10
   6  -4   2  162.98    5.00
   6  -4   2  161.78    5.10
   6  -4   2  164.38    5.00
   6  -4   2  160.18    4.70
   7  -4   2   95.79    3.40
   7  -4   2   98.59    3.60
   7  -4   2  101.69    3.50
   7  -4   2  100.99    3.20
   7  -4   2   98.79    3.50
   7  -4   2  102.59    8.40
   8  -4   2   34.30    1.50
   8  -4   2   31.50    2.10
   8  -4   2   33.70    6.70
   8  -4   2   34.40    2.10
   8  -4   2   36.00    1.90
   8  -4   2   35.70    2.00
   8   3  -2   11.10    1.00
   8   3  -2   11.70    1.30
   8   3  -2   10.10    1.20
  -8  -3   2    9.70    0.90
   7   3  -2   88.29    3.00
   7   3  -2   90.29    3.00
   7   3  -2   94.39    3.20
   7   3  -2   74.29    9.60
   7   3  -2   85.79    2.90
  -7  -3   2   90.69    3.00
   6   3  -2  237.78    7.00
   6   3  -2  234.48    7.20
   6   3  -2  237.58    6.80
   6   3  -2  223.38   12.30
   6   3  -2  237.68    6.80
   6   3  -2  239.78    6.90
  -6  -3   2  237.48    6.70
   5   3  -2  140.09    4.10
   5   3  -2  134.29    4.10
   5   3  -2  137.99    4.30
   5   3  -2  128.39    4.50
   5   3  -2  142.09    4.40
   5   3  -2  143.09    4.10
   5   3  -2  131.99    4.60
   5   3  -2  153.48    8.80
   5   3  -2  135.29    4.20
  -5  -3   2  136.59    4.00
  -5  -3   2  133.09    4.50
   4   3  -2    2.30    0.50
   4   3  -2    2.70    0.50
   4   3  -2    2.40    0.40
   4   3  -2    2.20    0.50
   4   3  -2    2.10    2.20
   4   3  -2    3.40    0.60
   4   3  -2    2.50    0.60
   4   3  -2    2.20    0.50
  -4  -3   2    3.40    0.70
  -4  -3   2    3.10    0.60
  -4  -3   2    2.50    0.40
   3   3  -2  762.62   20.20
   3   3  -2  755.92   20.10
   3   3  -2  721.83   23.30
   3   3  -2  745.03   20.30
   3   3  -2  734.73   20.10
   3   3  -2  736.53   20.20
   3   3  -2  729.53   20.10
   3   3  -2  748.63   20.10
   3   3  -2  772.42   20.30
   3   3  -2  775.92   20.20
  -3  -3   2  739.53   20.00
  -3  -3   2  767.62   20.00
  -3  -3   2  766.42   20.40
  -3  -3   2  757.52   20.30
   2   3  -2  117.89    3.40
   2   3  -2  120.09    5.50
   2   3  -2  113.49    3.50
   2   3  -2  115.19    3.70
   2   3  -2  117.89    3.40
  -2  -3   2  123.69    3.40
  -2  -3   2  124.69    3.60
  -2  -3   2  118.89    3.60
  -2  -3   2  120.29    3.70
  -2  -3   2  116.99    3.50
   1   3  -2 4711.03  123.59
  -1  -3   2 4456.85  123.59
   0   3  -2 6092.79  173.98
   0  -3   2 6953.00  174.28
  -1   3  -2 2530.75   69.39
  -2   3  -2  264.37    7.20
  -2   3  -2  259.67    7.10
  -2   3  -2  260.17    7.20
  -2   3  -2  268.97    7.10
  -2   3  -2  251.97    7.10
   2  -3   2  243.38    8.30
   2  -3   2  267.37    7.20
   2  -3   2  266.17    7.10
   2  -3   2  264.27    7.10
   2  -3   2  257.37    8.70
   2  -3   2  265.37    7.10
  -3   3  -2 1517.25   39.20
  -3   3  -2 1575.54   39.10
  -3   3  -2 1490.35   39.40
  -3   3  -2 1535.95   39.10
   3  -3   2 1366.46   39.20
   3  -3   2 1497.55   39.30
   3  -3   2 1467.75   39.30
   3  -3   2 1425.36   39.20
   3  -3   2 1409.16   39.20
   3  -3   2 1394.46   39.20
   3  -3   2 1449.06   39.30
   3  -3   2 1499.45   41.40
   3  -3   2 1544.95   39.80
  -4   3  -2   55.29    1.80
  -4   3  -2   52.89    2.60
  -4   3  -2   58.19    2.00
   4  -3   2   60.89    2.00
   4  -3   2   59.59    2.00
   4  -3   2   57.39    1.90
   4  -3   2   56.39    1.90
   4  -3   2   57.59    2.00
   4  -3   2   56.19    1.90
   4  -3   2   54.19    1.80
   4  -3   2   54.89    4.10
   4  -3   2   53.39    1.90
   4  -3   2   54.49    2.00
   4  -3   2   55.19    1.90
  -5   3  -2   36.20    1.90
  -5   3  -2   36.50    1.70
   5  -3   2   40.10    4.60
   5  -3   2   36.60    1.90
   5  -3   2   35.50    1.70
   5  -3   2   35.70    1.50
   5  -3   2   36.10    1.60
   5  -3   2   38.30    1.70
   5  -3   2   37.00    1.60
   5  -3   2   37.20    1.60
   5  -3   2   37.10    1.40
   5  -3   2   37.00    1.60
  -6   3  -2    1.70    0.60
   6  -3   2    1.80    0.70
   6  -3   2    1.90    0.50
   6  -3   2    1.60    0.70
   6  -3   2    0.60    0.70
   6  -3   2    1.80    0.60
   6  -3   2    1.20    3.10
   6  -3   2    2.20    1.00
   7  -3   2    1.10    0.50
   7  -3   2    0.60    0.70
   7  -3   2    1.40    3.90
   7  -3   2    0.90    0.70
   7  -3   2    0.80    0.80
   7  -3   2   -0.10    0.90
  -8   3  -2   26.40    1.40
   8  -3   2   24.50    6.30
   8  -3   2   27.90    1.70
   8  -3   2   27.30    1.80
   8  -3   2   26.40    2.00
   8  -3   2   29.90    2.00
   8  -3   2   28.10    1.40
   8   2  -2    2.20    0.80
   8   2  -2    0.90    0.70
   8   2  -2    2.70    1.10
  -8  -2   2    1.80    0.70
   7   2  -2  202.88    6.00
   7   2  -2  206.08    6.20
   7   2  -2  198.78    5.90
   7   2  -2  206.58    5.90
   7   2  -2  207.78    6.40
   7   2  -2  186.78   13.20
  -7  -2   2  204.48    5.90
   6   2  -2   99.99    3.20
   6   2  -2  103.19    3.30
   6   2  -2  100.29    3.60
   6   2  -2  101.49    3.30
   6   2  -2  102.69    8.20
   6   2  -2  100.19    3.40
  -6  -2   2  102.29    3.10
   5   2  -2 1311.97   35.70
   5   2  -2 1364.26   35.60
   5   2  -2 1243.88   40.10
   5   2  -2 1342.47   35.40
   5   2  -2 1329.57   35.70
   5   2  -2 1329.87   35.60
   5   2  -2 1324.27   35.90
   5   2  -2 1338.57   35.50
   5   2  -2 1370.36   35.50
  -5  -2   2 1309.57   35.70
  -5  -2   2 1290.87   35.90
  -5  -2   2 1374.56   35.40
   4   2  -2  433.76   11.50
   4   2  -2  426.66   11.60
   4   2  -2  413.96   11.50
   4   2  -2  428.76   11.70
   4   2  -2  408.36   11.60
   4   2  -2  422.16   11.50
   4   2  -2  395.06   14.70
   4   2  -2  429.06   11.60
   4   2  -2  428.26   11.70
   4   2  -2  432.76   11.80
   4   2  -2  432.46   15.20
  -4  -2   2  431.56   11.80
  -4  -2   2  414.06   11.40
   3   2  -2  149.88    4.30
   3   2  -2  150.98    4.30
   3   2  -2  140.69    4.20
   3   2  -2  148.99    4.40
   3   2  -2  146.39    6.70
   3   2  -2  144.19    4.20
   3   2  -2  150.18    4.30
   3   2  -2  147.69    6.40
   3   2  -2  151.58    4.30
   3   2  -2  142.79    4.20
  -3  -2   2  154.08    4.40
  -3  -2   2  154.58    4.10
  -3  -2   2  148.99    4.30
   2   2  -2   -0.10    1.10
   2   2  -2    0.00    0.40
   2   2  -2   -0.40    0.30
   2   2  -2   -0.10    0.20
   2   2  -2    0.70    1.20
   2   2  -2   -0.20    0.20
   2   2  -2    0.00    0.20
  -2  -2   2   -0.20    0.30
  -2  -2   2   -0.10    0.30
  -2  -2   2   -0.10    0.20
  -2  -2   2    0.00    0.30
  -2  -2   2   -0.20    0.10
   1   2  -2    1.30    0.30
   1   2  -2    1.90    0.30
   1   2  -2    1.30    0.20
   1   2  -2    1.70    0.20
   1   2  -2    2.40    1.00
   1   2  -2    1.50    0.20
  -1  -2   2    1.00    0.20
  -1  -2   2    1.70    0.20
  -1  -2   2    1.50    0.20
  -1  -2   2    2.20    0.50
   0   2  -2  408.46   11.00
   0   2  -2  404.56   11.60
   0   2  -2  414.46   11.00
   0  -2   2  424.76   11.00
   0  -2   2  405.06   11.00
   0  -2   2  414.06   11.00
   0  -2   2  408.96   11.00
   0  -2   2  408.16   11.70
  -1   2  -2 3557.54   95.09
  -1   2  -2 3531.75   95.09
  -2   2  -2  263.27    7.20
  -2   2  -2  263.97    7.10
  -2   2  -2  269.27    7.00
  -2   2  -2  262.97    7.10
  -2   2  -2  268.17    7.00
   2  -2   2  249.18    7.10
   2  -2   2  263.07    7.00
   2  -2   2  251.87    7.40
   2  -2   2  256.97    8.40
   2  -2   2  260.57    7.10
   2  -2   2  257.37    7.10
  -3   2  -2  241.98    6.50
  -3   2  -2  223.28    6.40
  -3   2  -2  242.98    6.20
  -3   2  -2  231.78    6.20
   3  -2   2  220.78    6.30
   3  -2   2  224.48    6.50
   3  -2   2  229.68    6.40
   3  -2   2  234.58    6.40
   3  -2   2  225.58    6.30
   3  -2   2  215.68    8.20
   3  -2   2  209.48    6.30
   3  -2   2  233.88    7.40
   3  -2   2  227.48    6.40
   3  -2   2  237.68    6.40
  -4   2  -2  430.56   11.20
  -4   2  -2  409.66   11.40
  -4   2  -2  410.46   11.20
  -4   2  -2  415.66   11.70
   4  -2   2  405.86   11.20
   4  -2   2  424.66   11.30
   4  -2   2  411.26   11.40
   4  -2   2  413.96   11.40
   4  -2   2  414.26   11.40
   4  -2   2  411.96   11.40
   4  -2   2  424.36   13.00
   4  -2   2  420.96   11.40
   4  -2   2  426.16   11.40
   4  -2   2  389.96   14.00
   4  -2   2  410.56   11.40
   4  -2   2  407.16   11.30
  -5   2  -2    1.00    0.80
  -5   2  -2    0.20    0.60
   5  -2   2    1.10    0.50
   5  -2   2    0.90    0.60
   5  -2   2    1.10    0.40
   5  -2   2    0.30    0.50
   5  -2   2    0.80    0.60
   5  -2   2   -1.40    2.30
   5  -2   2    0.10    0.70
   5  -2   2    0.00    0.40
   5  -2   2   -0.30    2.80
   5  -2   2    0.40    0.50
   5  -2   2    0.90    0.80
   6  -2   2  110.39    3.70
   6  -2   2  112.69    7.80
   6  -2   2  113.69    3.70
   6  -2   2  113.59    3.80
   6  -2   2  109.49    3.40
   6  -2   2  112.59    3.60
   6  -2   2  115.39    3.80
   7  -2   2    5.30    1.00
   7  -2   2    5.20    1.10
   7  -2   2    8.00    4.40
   7  -2   2    5.70    0.90
   7  -2   2    6.90    0.80
   7  -2   2    5.70    1.10
  -8   2  -2    3.90    0.80
   8  -2   2    6.70    1.10
   8  -2   2    5.00    0.80
   8  -2   2    3.10    1.00
   8  -2   2    4.00    1.30
   8   1  -2   34.90    1.70
   8   1  -2   35.80    2.00
   8   1  -2   35.90    1.60
   8   1  -2   38.20    2.20
   7   1  -2    0.50    0.80
   7   1  -2   -2.00    5.30
   7   1  -2    0.80    0.60
   7   1  -2    1.10    0.60
   7   1  -2    1.10    1.00
  -7  -1   2    2.30    0.80
   6   1  -2    0.70    0.60
   6   1  -2    1.80    3.50
   6   1  -2    0.10    0.70
   6   1  -2    0.00    0.50
   6   1  -2    0.20    0.60
   6   1  -2   -0.10    0.50
  -6  -1   2    0.20    0.50
   5   1  -2    4.80    0.80
   5   1  -2    4.10    0.70
   5   1  -2    3.50    0.50
   5   1  -2    3.10    0.50
   5   1  -2    3.30    0.60
   5   1  -2    3.30    0.90
   5   1  -2    3.10    0.60
   5   1  -2    1.30    3.60
   5   1  -2    1.00    2.20
   5   1  -2    3.00    0.60
   5   1  -2    3.60    0.70
  -5  -1   2    3.80    0.90
  -5  -1   2    4.40    0.50
  -5  -1   2    3.70    0.80
   4   1  -2  464.25   12.70
   4   1  -2  455.45   12.60
   4   1  -2  461.95   12.60
   4   1  -2  471.55   12.60
   4   1  -2  474.65   12.80
   4   1  -2  460.95   12.70
   4   1  -2  461.05   15.80
   4   1  -2  484.35   12.80
   4   1  -2  464.85   12.70
   4   1  -2  451.45   13.00
   4   1  -2  450.25   15.60
  -4  -1   2  487.25   13.00
  -4  -1   2  465.75   12.50
  -4  -1   2  470.05   12.80
   3   1  -2  974.10   25.30
   3   1  -2  867.31   25.20
   3   1  -2  995.20   25.40
   3   1  -2  896.61   25.30
   3   1  -2  921.11   27.70
   3   1  -2  899.91   25.30
   3   1  -2  898.51   25.20
   3   1  -2  989.20   27.50
   3   1  -2  951.10   25.50
   3   1  -2  917.51   25.30
   3   1  -2  996.60   25.30
  -3  -1   2  967.40   25.40
  -3  -1   2  985.50   25.10
  -3  -1   2  985.50   25.40
   2   1  -2  718.83   18.90
   2   1  -2  679.63   20.60
   2   1  -2  708.63   18.90
   2   1  -2  696.33   19.00
   2   1  -2  694.13   20.30
   2   1  -2  715.23   19.10
  -2  -1   2  728.63   18.90
  -2  -1   2  699.03   19.00
  -2  -1   2  729.53   18.80
  -2  -1   2  718.43   19.00
  -2  -1   2  731.13   19.00
   1   1  -2 1170.78   32.20
   0   1  -2  114.99    3.10
   0   1  -2  109.49    3.20
   0   1  -2  105.89    3.50
   0   1  -2  114.99    3.10
   0   1  -2  115.39    3.10
   0   1  -2  117.89    3.10
   0  -1   2  119.59    3.10
   0  -1   2  117.29    3.10
   0  -1   2  112.69    3.10
   1  -1   2 1101.39   30.00
  -2   1  -2 1090.49   29.60
  -2   1  -2 1061.59   29.60
  -2   1  -2 1113.89   29.60
   2  -1   2 1130.09   29.60
   2  -1   2 1133.19   31.00
   2  -1   2 1121.19   29.60
   2  -1   2 1106.59   29.60
   2  -1   2 1122.99   30.40
  -3   1  -2    8.70    0.70
  -3   1  -2    8.80    0.60
  -3   1  -2    8.50    0.50
   3  -1   2    6.90    0.50
   3  -1   2    7.80    0.70
   3  -1   2    8.20    0.60
   3  -1   2    8.40    0.60
   3  -1   2    6.60    1.50
   3  -1   2    7.10    0.70
   3  -1   2    7.20    0.70
   3  -1   2    9.20    0.60
   3  -1   2    9.20    0.70
   3  -1   2    9.10    1.60
   3  -1   2    8.30    0.60
   3  -1   2    9.70    0.70
  -4   1  -2 1292.87   33.70
  -4   1  -2 1267.77   33.90
   4  -1   2 1244.28   34.00
   4  -1   2 1227.38   37.00
   4  -1   2 1235.38   33.80
   4  -1   2 1303.67   33.80
   4  -1   2 1225.68   33.60
   4  -1   2 1278.77   36.00
   4  -1   2 1252.97   33.80
   4  -1   2 1259.47   33.80
   4  -1   2 1290.67   33.90
   4  -1   2 1220.88   33.70
   4  -1   2 1316.17   33.80
   4  -1   2 1301.77   33.90
   4  -1   2 1260.47   33.80
  -5   1  -2    2.20    0.50
  -5   1  -2    1.60    0.90
  -5   1  -2    2.90    0.80
   5  -1   2    1.70    0.50
   5  -1   2    2.10    2.60
   5  -1   2    3.50    2.70
   5  -1   2    2.40    0.60
   5  -1   2    2.60    0.60
   5  -1   2    2.10    0.90
   5  -1   2    2.30    0.60
   5  -1   2    3.20    0.70
   5  -1   2    3.00    0.80
   5  -1   2    1.50    0.40
   5  -1   2    2.30    0.60
   6  -1   2  264.37    8.00
   6  -1   2  273.07    7.90
   6  -1   2  271.57    7.70
   6  -1   2  271.47    7.90
   6  -1   2  283.47    8.00
   6  -1   2  274.77    7.80
   6  -1   2  267.87    7.60
   6  -1   2  259.67   12.70
  -7   1  -2  114.59    3.50
   7  -1   2  112.59    3.80
   7  -1   2  107.49    4.00
   7  -1   2  113.09    3.50
   7  -1   2  109.69    3.80
   7  -1   2  113.09    9.30
  -8   1  -2  197.28    5.70
   8  -1   2  195.48    6.20
   8  -1   2  191.78    5.90
   8  -1   2  203.18    5.90
   8  -1   2  193.98    5.70
   8   0  -2   28.00    2.10
   8   0  -2   29.80    1.60
   8   0  -2   28.00    1.90
   8   0  -2   28.80    1.50
   7   0  -2    2.90    0.70
   7   0  -2    2.80    1.00
   7   0  -2    4.70    0.90
   7   0  -2    0.40    4.90
   7   0  -2    4.10    0.70
  -7   0   2    5.20    0.80
   6   0  -2   13.50    1.20
   6   0  -2   11.00    1.00
   6   0  -2   10.70    3.90
   6   0  -2   10.70    1.10
   6   0  -2   10.40    0.80
   6   0  -2    9.30    3.30
   6   0  -2   13.20    1.10
   6   0  -2   10.50    0.90
  -6   0   2   10.80    0.90
   5   0  -2  276.67    8.00
   5   0  -2  278.37    7.90
   5   0  -2  285.37   11.40
   5   0  -2  277.67    7.80
   5   0  -2  281.67    8.20
   5   0  -2  277.97    7.90
   5   0  -2  281.97    7.80
   5   0  -2  285.97    8.00
   5   0  -2  294.87   11.70
   5   0  -2  282.17    8.00
  -5   0   2  286.07    8.30
  -5   0   2  272.57    8.00
   4   0  -2   46.80    1.70
   4   0  -2   46.80    3.80
   4   0  -2   45.20    1.70
   4   0  -2   46.40    1.70
   4   0  -2   50.69    3.90
   4   0  -2   44.80    1.60
   4   0  -2   47.70    1.60
   4   0  -2   45.10    1.60
   4   0  -2   50.19    1.80
   4   0  -2   45.30    1.70
   4   0  -2   46.80    1.80
  -4   0   2   46.90    1.80
  -4   0   2   48.20    1.50
  -4   0   2   46.70    1.70
   3   0  -2    4.10    1.40
   3   0  -2    5.00    1.60
   3   0  -2    4.60    0.40
   3   0  -2    4.10    0.50
  -3   0   2    5.20    0.30
  -3   0   2    4.90    0.30
  -3   0   2    5.10    0.60
  -3   0   2    4.10    0.60
  -3   0   2    5.90    0.60
  -3   0   2    5.00    0.50
  -3   0   2    4.70    0.60
  -3   0   2    5.10    0.60
   2   0  -2 2729.63   76.19
   2   0  -2 2921.11   75.99
   1   0  -2   35.80    2.00
   1   0  -2   39.10    1.20
   1   0  -2   35.50    1.20
   1   0  -2   37.10    1.10
   1   0  -2   35.10    1.60
   1   0  -2   37.60    1.20
  -1   0   2   38.10    1.20
  -1   0   2   37.40    1.20
  -1   0   2   37.50    1.20
  -1   0   2   38.50    1.20
  -1   0   2   38.10    1.10
  -1   0   2   40.70    1.10
   0   0  -2 2195.48   58.49
   0   0   2 2142.39   58.49
   1   0   2 1942.61   52.19
  -2   0  -2  511.05   13.80
  -2   0  -2  501.65   13.80
  -2   0  -2  508.55   13.70
  -2   0  -2  518.25   13.80
   2   0   2  526.05   13.70
   2   0   2  518.75   13.90
   2   0   2  497.65   15.20
   2   0   2  518.55   13.70
  -3   0  -2 1160.28   29.10
  -3   0  -2 1052.09   29.10
  -3   0  -2 1114.99   29.30
   3   0   2 1071.59   29.20
   3   0   2 1075.59   29.20
   3   0   2 1116.79   31.10
   3   0   2 1128.09   29.20
   3   0   2 1079.59   31.40
   3   0   2 1080.99   29.10
   3   0   2 1062.49   29.10
   3   0   2 1067.19   29.10
   3   0   2 1098.79   29.20
   3   0   2 1062.09   29.10
   3   0   2 1114.29   29.10
  -4   0  -2  511.75   14.00
  -4   0  -2  501.05   14.30
  -4   0  -2  537.75   14.10
   4   0   2  511.65   14.20
   4   0   2  512.25   14.10
   4   0   2  512.85   16.70
   4   0   2  538.35   14.20
   4   0   2  525.85   14.10
   4   0   2  524.55   14.00
   4   0   2  523.15   14.20
   4   0   2  532.05   14.20
   4   0   2  516.65   14.30
   4   0   2  517.75   17.40
   4   0   2  517.45   14.20
  -5   0  -2    1.80    0.60
  -5   0  -2    1.70    0.80
   5   0   2    0.90    0.80
   5   0   2    2.70    2.50
   5   0   2    4.90    3.10
   5   0   2    1.80    0.60
   5   0   2    1.90    0.60
   5   0   2    2.00    0.70
   5   0   2    2.10    0.40
   5   0   2    2.60    0.50
   5   0   2    2.70    0.60
   5   0   2    1.70    0.70
   6   0   2   73.89    2.80
   6   0   2   72.09    2.40
   6   0   2   68.59    2.40
   6   0   2   76.59    7.10
   6   0   2   72.59    2.60
   6   0   2   67.89    2.60
   6   0   2   73.79    2.60
  -7   0  -2    7.40    0.80
   7   0   2    5.80    4.00
   7   0   2    8.10    1.20
   7   0   2    7.90    0.90
   7   0   2    9.20    1.00
   7   0   2    9.90    1.10
  -8   0  -2   26.60    1.30
   8   0   2   25.50    1.70
   8   0   2   25.70    1.40
   8   0   2   27.30    1.60
   8   0   2   23.60    1.90
   9  -1  -2   67.29    2.40
   9  -1  -2   66.69    2.60
   9  -1  -2   67.79    2.20
  -9   1   2   63.59    2.20
   8  -1  -2  139.19    4.10
   8  -1  -2  128.19    4.40
   8  -1  -2  135.89    4.30
   8  -1  -2  134.89    4.60
   7  -1  -2   17.60    1.70
   7  -1  -2   18.70    1.40
   7  -1  -2   22.20    1.20
   7  -1  -2   22.80    1.60
   6  -1  -2  215.78    6.20
   6  -1  -2  219.28    6.40
   6  -1  -2  209.88    6.30
   6  -1  -2  213.78    6.30
   6  -1  -2  208.48   10.00
   6  -1  -2  223.48    6.50
   6  -1  -2  219.58   10.80
   5  -1  -2   17.60    1.00
   5  -1  -2   18.00    1.00
   5  -1  -2   17.00    0.90
   5  -1  -2   17.90    0.90
   5  -1  -2   18.40    1.10
   5  -1  -2   16.80    1.10
   5  -1  -2   17.80    1.10
   5  -1  -2   20.70    3.50
  -5   1   2   17.80    1.30
  -5   1   2   18.10    1.30
   4  -1  -2   75.99    2.50
   4  -1  -2   77.69    4.70
   4  -1  -2   80.09    2.50
   4  -1  -2   76.59    4.50
   4  -1  -2   78.09    2.40
   4  -1  -2   78.59    2.60
   4  -1  -2   76.89    2.40
   4  -1  -2   83.79    2.60
   4  -1  -2   78.99    2.50
  -4   1   2   81.69    2.40
  -4   1   2   82.29    2.50
  -4   1   2   77.29    2.50
  -4   1   2   81.89    2.70
   3  -1  -2   82.99    2.40
   3  -1  -2   85.59    3.40
   3  -1  -2   80.89    4.00
   3  -1  -2   80.89    4.10
   3  -1  -2   78.59    2.50
  -3   1   2   82.99    2.40
  -3   1   2   77.19    2.50
  -3   1   2   81.89    2.50
  -3   1   2   80.49    2.40
  -3   1   2   85.29    2.60
  -3   1   2   80.99    2.50
  -3   1   2   78.89    2.40
  -3   1   2   79.69    2.50
   0  -1  -2   17.80    0.60
   0  -1  -2   17.30    0.60
   0  -1  -2   17.10    0.60
   0  -1  -2   17.10    0.60
   0   1   2   17.50    0.90
   0   1   2   17.30    0.60
   0   1   2   17.20    0.60
   1   1   2 2009.70   54.09
  -2  -1  -2 1897.91   50.39
  -2  -1  -2 1867.51   50.39
   2   1   2 1989.90   52.09
   2   1   2 1847.22   50.49
  -3  -1  -2   29.10    1.10
  -3  -1  -2   29.20    1.20
  -3  -1  -2   26.10    1.00
   3   1   2   27.30    1.20
   3   1   2   27.70    1.20
   3   1   2   27.10    1.00
   3   1   2   27.80    1.30
   3   1   2   26.60    1.10
   3   1   2   25.20    2.80
   3   1   2   27.70    1.20
   3   1   2   28.00    1.20
   3   1   2   27.40    1.00
   3   1   2   26.60    1.10
  -4  -1  -2   38.90    1.50
  -4  -1  -2   38.70    1.70
  -4  -1  -2   38.70    1.30
   4   1   2   36.80    1.50
   4   1   2   36.20    1.40
   4   1   2   37.70    1.40
   4   1   2   36.30    3.90
   4   1   2   34.10    1.90
   4   1   2   37.10    1.60
   4   1   2   36.30    3.90
   4   1   2   38.40    1.60
   4   1   2   41.60    1.50
   4   1   2   37.60    1.80
  -5  -1  -2   16.00    0.90
   5   1   2   17.70    1.20
   5   1   2   16.10    1.00
   5   1   2   17.60    1.10
   5   1   2   18.40    1.30
   5   1   2   15.70    1.10
   5   1   2   19.40    3.90
   5   1   2   17.50    1.00
   5   1   2   15.70    1.10
   5   1   2   17.30    6.40
  -6  -1  -2   25.00    1.20
   6   1   2   25.70    1.30
   6   1   2   25.80    1.40
   6   1   2   25.40    1.50
   6   1   2   24.20    1.40
   6   1   2   25.30    1.70
   6   1   2   17.40    4.00
   6   1   2   23.70    1.30
  -7  -1  -2   76.89    2.60
   7   1   2   74.19    2.70
   7   1   2   78.39    3.20
   7   1   2   75.69    2.80
   7   1   2   77.29    2.80
   7   1   2   77.69    2.70
  -8  -1  -2   22.60    1.30
   8   1   2   22.30    1.30
   8   1   2   26.90    1.90
   8   1   2   24.00    1.50
   9  -2  -2  103.09    3.00
   9  -2  -2  102.49    3.30
   9  -2  -2   98.79    3.50
   9  -2  -2   97.19    3.40
  -9   2   2   93.59    3.10
   8  -2  -2  113.99    3.70
   8  -2  -2  109.69    3.80
   8  -2  -2  105.39    3.90
   8  -2  -2  110.49    3.40
   7  -2  -2    1.00    0.90
   7  -2  -2    0.10    0.60
   7  -2  -2    0.60    0.70
   7  -2  -2    0.60    0.50
   7  -2  -2    0.30    0.80
   6  -2  -2    8.40    0.90
   6  -2  -2   10.90    3.30
   6  -2  -2    9.10    0.90
   6  -2  -2    7.90    0.70
   6  -2  -2    7.80    0.90
   6  -2  -2    4.50    3.20
   6  -2  -2    9.00    1.00
  -6   2   2    8.70    1.50
   5  -2  -2  552.94   14.80
   5  -2  -2  550.64   14.70
   5  -2  -2  546.05   17.70
   5  -2  -2  543.15   14.70
   5  -2  -2  546.15   14.80
   5  -2  -2  546.85   14.60
   5  -2  -2  540.85   14.70
   5  -2  -2  540.95   14.70
   5  -2  -2  519.55   18.00
  -5   2   2  516.35   14.80
  -5   2   2  550.94   15.00
  -5   2   2  520.95   14.70
   4  -2  -2  626.84   16.60
   4  -2  -2  640.64   16.70
   4  -2  -2  582.14   16.50
   4  -2  -2  625.84   19.10
   4  -2  -2  611.24   16.60
   4  -2  -2  631.84   18.20
   4  -2  -2  620.44   16.60
   4  -2  -2  608.44   16.50
   4  -2  -2  611.94   16.60
   4  -2  -2  616.44   18.90
   4  -2  -2  621.44   16.50
   4  -2  -2  597.74   16.50
  -4   2   2  565.44   16.60
  -4   2   2  611.64   16.70
  -4   2   2  627.14   16.40
  -4   2   2  638.44   16.50
  -4   2   2  605.94   16.60
   3  -2  -2 2578.04   70.59
   3  -2  -2 2544.55   70.39
   3  -2  -2 2745.03   70.19
  -3   2   2 2566.64   68.89
  -3   2   2 2580.54   68.89
  -3   2   2 2570.74   68.89
  -3   2   2 2592.94   68.79
  -3   2   2 2601.24   68.79
   2  -2  -2  159.08    5.20
   2  -2  -2  146.79    5.20
   2  -2  -2  145.39    4.30
   2  -2  -2  156.48    4.30
   2  -2  -2  160.98    5.50
   2  -2  -2  155.78    4.30
  -2   2   2  156.48    4.30
  -2   2   2  151.28    4.30
  -2   2   2  156.18    4.30
  -2   2   2  152.08    4.30
  -2   2   2  157.48    4.20
  -2   2   2  151.78    4.30
  -2   2   2  153.28    4.40
  -2   2   2  149.88    4.30
   0  -2  -2 5479.35  144.79
   0   2   2 5348.27  144.89
  -1  -2  -2    9.70    0.50
  -1  -2  -2    8.90    0.50
  -1  -2  -2    8.90    0.40
  -1  -2  -2    8.60    0.50
   1   2   2    8.90    0.50
   1   2   2    8.20    0.50
   1   2   2    9.20    0.60
   1   2   2    9.60    0.50
   1   2   2   10.50    1.40
  -2  -2  -2  900.11   22.50
  -2  -2  -2  862.71   22.70
  -2  -2  -2  844.42   22.60
  -2  -2  -2  848.92   22.70
  -2  -2  -2  834.72   22.60
   2   2   2  802.12   22.80
   2   2   2  863.31   24.40
   2   2   2  831.22   22.70
   2   2   2  835.72   22.50
   2   2   2  846.02   22.60
  -3  -2  -2  691.73   18.50
  -3  -2  -2  668.13   18.30
  -3  -2  -2  722.63   18.60
  -3  -2  -2  708.43   18.20
   3   2   2  659.03   18.40
   3   2   2  690.43   18.50
   3   2   2  669.23   18.40
   3   2   2  705.63   18.50
   3   2   2  700.53   18.30
   3   2   2  661.53   18.50
   3   2   2  683.83   18.40
   3   2   2  652.93   20.90
  -4  -2  -2  247.28    7.00
  -4  -2  -2  233.28    6.70
  -4  -2  -2  235.18    7.10
   4   2   2  239.88    7.10
   4   2   2  259.97   10.80
   4   2   2  238.48    7.00
   4   2   2  250.97    6.80
   4   2   2  252.67   10.40
   4   2   2  248.98    7.00
   4   2   2  243.98    6.90
   4   2   2  236.98    7.00
  -5  -2  -2   54.49    1.90
  -5  -2  -2   54.19    1.90
   5   2   2   55.39    2.10
   5   2   2   53.99    2.30
   5   2   2   59.39    2.20
   5   2   2   54.79    2.00
   5   2   2   52.89    2.10
   5   2   2   55.99    5.80
   5   2   2   52.39    2.00
   5   2   2   53.09    6.10
  -6  -2  -2  183.28    5.40
   6   2   2  186.08   10.70
   6   2   2  189.98    5.60
   6   2   2  191.58    5.70
   6   2   2  186.28    5.50
   6   2   2  186.68    5.60
   6   2   2  191.38    5.50
   6   2   2  152.18   13.10
   6   2   2  183.28    5.90
  -7  -2  -2  110.99    3.50
   7   2   2  111.09    4.10
   7   2   2  107.29    3.50
   7   2   2  114.79    3.60
   7   2   2  106.59    3.70
   7   2   2  111.49    3.50
  -8  -2  -2  134.09    4.00
   8   2   2  137.99    4.00
   8   2   2  130.99    4.00
   8   2   2  125.69    4.20
   9  -3  -2   75.59    3.70
   9  -3  -2   78.39    3.10
   9  -3  -2   78.89    2.50
   9  -3  -2   77.49    3.00
   8  -3  -2   93.29    3.20
   8  -3  -2   91.29    2.90
   8  -3  -2   92.59    3.40
   8  -3  -2   84.99    3.30
   8  -3  -2   91.29    3.30
   7  -3  -2   26.80    1.20
   7  -3  -2   27.20    1.70
   7  -3  -2   27.00    1.60
   7  -3  -2   25.30    1.70
   7  -3  -2   27.80    5.70
   7  -3  -2   25.00    1.50
   6  -3  -2  532.95   17.70
   6  -3  -2  548.45   14.70
   6  -3  -2  525.85   14.40
   6  -3  -2  531.95   14.60
   6  -3  -2  546.35   14.70
   6  -3  -2  535.35   19.10
   6  -3  -2  546.35   14.70
  -6   3   2  512.55   15.00
  -6   3   2  502.45   15.00
   5  -3  -2  233.98    6.50
   5  -3  -2  224.88    6.50
   5  -3  -2  225.88    6.30
   5  -3  -2  225.28    6.30
   5  -3  -2  219.58    6.50
   5  -3  -2  226.68    6.40
   5  -3  -2  228.88    9.60
   5  -3  -2  228.78    6.50
   5  -3  -2  223.38    6.40
   5  -3  -2  238.58    9.00
  -5   3   2  223.38    6.70
  -5   3   2  226.08    6.60
  -5   3   2  216.28    6.50
  -5   3   2  222.28    6.30
   4  -3  -2  341.17   11.50
   4  -3  -2  348.57    9.50
   4  -3  -2  353.36   11.40
   4  -3  -2  347.87    9.50
   4  -3  -2  335.17    9.40
   4  -3  -2  345.97    9.50
   4  -3  -2  345.27    9.50
   4  -3  -2  333.17    9.40
   4  -3  -2  340.37    9.50
   4  -3  -2  346.17   11.80
   4  -3  -2  337.57    9.40
  -4   3   2  343.17    9.60
  -4   3   2  354.36    9.60
  -4   3   2  350.26    9.50
  -4   3   2  358.16    9.40
  -4   3   2  345.67    9.60
   3  -3  -2    1.20    1.00
   3  -3  -2    0.70    0.30
   3  -3  -2    0.90    0.30
   3  -3  -2   -0.10    1.10
   3  -3  -2    2.20    1.20
  -3   3   2    0.60    0.30
  -3   3   2    0.40    0.30
  -3   3   2    0.40    0.40
  -3   3   2    0.90    0.40
  -3   3   2    1.40    0.50
  -3   3   2    0.50    0.30
  -3   3   2    0.60    0.20
  -3   3   2    1.00    0.30
  -3   3   2    0.40    0.30
   2  -3  -2  421.56   11.50
   2  -3  -2  429.56   12.90
   2  -3  -2  429.66   12.80
   2  -3  -2  433.66   11.60
   2  -3  -2  431.06   11.60
   2  -3  -2  430.86   11.50
   2  -3  -2  452.85   12.40
   2  -3  -2  425.76   11.60
  -2   3   2  430.86   11.60
  -2   3   2  423.96   11.60
  -2   3   2  429.66   11.60
  -2   3   2  417.86   11.60
  -2   3   2  431.26   11.50
  -2   3   2  443.26   11.50
  -2   3   2  423.26   11.60
  -2   3   2  425.66   11.70
   1  -3  -2 5372.86  145.99
  -1   3   2 5568.54  146.29
  -1  -3  -2  819.22   21.10
  -1  -3  -2  791.62   21.10
  -1  -3  -2  791.02   21.00
  -1  -3  -2  792.62   21.00
  -1  -3  -2  788.52   22.80
  -1  -3  -2  766.62   21.10
   1   3   2  783.82   21.10
   1   3   2  784.32   21.10
   1   3   2  789.52   21.10
   1   3   2  802.92   22.30
   1   3   2  765.62   21.20
  -2  -3  -2  430.86   11.70
  -2  -3  -2  431.96   11.80
  -2  -3  -2  454.75   11.90
  -2  -3  -2  406.06   11.60
  -2  -3  -2  444.56   11.60
  -2  -3  -2  435.46   11.70
  -2  -3  -2  405.86   13.50
   2   3   2  432.16   11.80
   2   3   2  423.66   11.70
   2   3   2  430.16   11.80
   2   3   2  434.26   11.80
   2   3   2  438.06   13.60
   2   3   2  450.85   11.60
   2   3   2  443.56   11.80
  -3  -3  -2  614.14   16.30
  -3  -3  -2  606.54   16.60
  -3  -3  -2  577.34   18.60
  -3  -3  -2  618.84   16.60
  -3  -3  -2  605.04   16.30
  -3  -3  -2  609.54   16.40
   3   3   2  612.24   16.60
   3   3   2  605.14   16.40
   3   3   2  584.74   16.40
   3   3   2  618.44   16.40
   3   3   2  639.44   16.50
   3   3   2  599.54   16.40
   3   3   2  595.24   16.60
   3   3   2  626.34   16.30
   3   3   2  619.74   19.30
  -4  -3  -2   79.29    2.40
  -4  -3  -2   78.79    2.80
  -4  -3  -2   77.79    2.80
  -4  -3  -2   80.89    5.20
   4   3   2   77.89    2.60
   4   3   2   74.79    2.50
   4   3   2   75.19    2.70
   4   3   2   76.79    2.50
   4   3   2   76.49    2.60
   4   3   2   78.59    5.70
   4   3   2   76.39    2.80
   4   3   2   78.89    2.60
  -5  -3  -2  304.77    8.30
  -5  -3  -2  302.37    8.40
   5   3   2  310.57    8.80
   5   3   2  292.07    8.50
   5   3   2  318.07   13.40
   5   3   2  292.57    8.60
   5   3   2  300.47    8.50
   5   3   2  296.67    8.50
   5   3   2  297.57    8.50
   5   3   2  291.97   13.50
  -6  -3  -2   17.10    1.10
   6   3   2   21.40    1.40
   6   3   2   18.90    1.70
   6   3   2   17.40    1.20
   6   3   2   18.20    1.20
   6   3   2   17.90    1.40
   6   3   2   15.70    6.80
   6   3   2   19.00    1.50
  -7  -3  -2  259.17    7.30
   7   3   2  251.37    7.40
   7   3   2  252.07    7.50
   7   3   2  264.07    7.40
   7   3   2  261.97    7.40
   9  -4  -2   74.19    3.30
   9  -4  -2   86.69    3.00
   9  -4  -2   81.99    3.10
   9  -4  -2   80.29    2.50
   8  -4  -2    7.40    1.10
   8  -4  -2    7.20    1.20
   8  -4  -2    6.20    0.70
   8  -4  -2    4.00    0.80
   8  -4  -2    7.30    1.30
   7  -4  -2   99.99    3.50
   7  -4  -2   97.49    8.40
   7  -4  -2   99.49    3.50
   7  -4  -2  102.99    3.10
   7  -4  -2  100.99    3.40
   7  -4  -2   95.79    3.40
   6  -4  -2    3.00    2.80
   6  -4  -2    3.70    0.90
   6  -4  -2    2.50    0.50
   6  -4  -2    2.80    0.60
   6  -4  -2    2.40    0.70
   6  -4  -2    1.90    0.70
   6  -4  -2    3.30    0.70
   6  -4  -2    2.50    0.70
   6  -4  -2    2.50    0.80
   6  -4  -2    0.70    3.00
   6  -4  -2    1.80    0.70
   5  -4  -2   66.39    4.30
   5  -4  -2   63.09    2.00
   5  -4  -2   63.99    2.00
   5  -4  -2   66.49    2.30
   5  -4  -2   65.89    2.10
   5  -4  -2   66.49    2.30
   5  -4  -2   67.19    5.00
   5  -4  -2   64.99    2.20
   5  -4  -2   63.49    2.20
   5  -4  -2   66.59    2.20
   5  -4  -2   65.79    2.30
   5  -4  -2   66.89    4.80
  -5   4   2   64.29    2.30
  -5   4   2   63.79    2.40
  -5   4   2   64.09    2.10
  -5   4   2   66.19    2.40
   4  -4  -2  771.22   20.90
   4  -4  -2  766.42   20.90
   4  -4  -2  786.12   23.20
   4  -4  -2  754.62   20.90
   4  -4  -2  776.42   20.90
   4  -4  -2  764.02   20.80
   4  -4  -2  784.92   23.30
   4  -4  -2  774.12   20.80
   4  -4  -2  833.32   23.00
   4  -4  -2  789.92   20.90
   4  -4  -2  775.82   21.00
   4  -4  -2  771.92   20.80
  -4   4   2  751.82   21.00
  -4   4   2  780.42   20.80
  -4   4   2  762.52   20.90
  -4   4   2  792.62   21.00
  -4   4   2  797.02   21.00
   3  -4  -2    2.40    0.40
   3  -4  -2    1.10    0.40
   3  -4  -2    2.80    1.20
   3  -4  -2    0.90    0.30
   3  -4  -2    1.70    1.10
   3  -4  -2    2.10    1.20
   3  -4  -2    1.10    0.30
   3  -4  -2    1.00    0.20
   3  -4  -2    1.20    0.30
   3  -4  -2    0.80    0.40
  -3   4   2    1.00    0.30
  -3   4   2    1.00    0.30
  -3   4   2    1.20    0.40
  -3   4   2   -0.10    0.40
  -3   4   2    1.40    0.30
  -3   4   2    1.10    0.40
  -3   4   2    1.10    0.20
   2  -4  -2    2.70    0.30
   2  -4  -2    3.20    0.40
   2  -4  -2    2.20    0.90
   2  -4  -2    4.90    1.40
   2  -4  -2    2.90    0.30
   2  -4  -2    2.40    0.40
  -2   4   2    3.40    0.40
  -2   4   2    3.70    0.50
  -2   4   2    2.90    0.20
  -2   4   2    3.30    0.40
  -2   4   2    3.20    0.40
  -2   4   2    3.20    0.40
  -2   4   2    2.90    0.40
  -2   4   2    2.60    0.40
  -2   4   2    3.50    0.30
   1  -4  -2 3283.17   86.29
  -1   4   2 3109.29   84.69
   0  -4  -2 1903.61   49.70
   0  -4  -2 1742.73   47.80
   0   4   2 1781.42   47.90
   0   4   2 1790.42   48.00
  -1  -4  -2  480.45   13.40
  -1  -4  -2  507.75   13.60
  -1  -4  -2  495.25   15.40
  -1  -4  -2  507.85   13.50
  -1  -4  -2  525.05   13.50
  -1  -4  -2  509.25   13.50
  -1  -4  -2  471.85   13.40
   1   4   2  522.05   13.60
   1   4   2  516.95   13.50
   1   4   2  478.65   13.50
  -2  -4  -2  237.08    8.40
  -2  -4  -2  218.58    6.40
  -2  -4  -2  213.98    6.10
  -2  -4  -2  219.68    6.20
  -2  -4  -2  226.68    6.20
  -2  -4  -2  223.08    6.20
  -2  -4  -2  217.18    6.30
   2   4   2  223.08    6.20
   2   4   2  220.48    6.30
   2   4   2  225.38    8.20
   2   4   2  228.28    6.30
   2   4   2  223.38    6.30
   2   4   2  226.78    6.20
   2   4   2  225.88    6.20
   2   4   2  216.08    6.30
  -3  -4  -2    5.20    0.50
  -3  -4  -2    4.90    0.50
  -3  -4  -2    5.50    2.20
  -3  -4  -2    4.10    0.60
  -3  -4  -2    4.70    0.80
  -3  -4  -2    5.10    0.60
   3   4   2    4.70    0.50
   3   4   2    4.20    2.10
   3   4   2    7.50    1.00
   3   4   2    4.30    0.70
   3   4   2    4.00    0.60
   3   4   2    5.70    0.70
   3   4   2    3.60    0.70
  -4  -4  -2  125.29    3.80
  -4  -4  -2  127.99    3.70
  -4  -4  -2  120.09    4.20
   4   4   2  127.79    3.80
   4   4   2  135.89    4.70
   4   4   2  127.29    3.80
   4   4   2  122.19    3.80
   4   4   2  126.39    3.80
   4   4   2  125.19    7.50
   4   4   2  128.89    4.10
   4   4   2  123.19    3.90
   4   4   2  124.19    3.90
   4   4   2  125.29    8.20
  -5  -4  -2   24.30    1.20
  -5  -4  -2   22.90    1.10
   5   4   2   20.30    1.30
   5   4   2   23.10    1.30
   5   4   2   21.80    1.20
   5   4   2   21.30    1.20
   5   4   2   20.50    1.40
   5   4   2   19.90    5.20
  -6  -4  -2   68.29    2.40
   6   4   2   55.69   10.00
   6   4   2   70.39    2.70
   6   4   2   68.19    2.50
   6   4   2   65.69    2.50
   6   4   2   71.49    2.50
  -7  -4  -2   14.30    1.10
   7   4   2   17.10    1.60
   7   4   2   17.70    1.30
   7   4   2   15.10    1.20
   9  -5  -2  266.57    7.70
   9  -5  -2  257.27    7.30
   9  -5  -2  268.67    7.50
   9  -5  -2  261.27    7.60
   8  -5  -2    5.80    1.10
   8  -5  -2    7.00    0.80
   8  -5  -2    7.00    1.00
   8  -5  -2    6.10    1.20
   8  -5  -2    6.60    1.20
   7  -5  -2   10.60    1.20
   7  -5  -2    9.00    1.40
   7  -5  -2    7.80    4.30
   7  -5  -2    8.10    1.10
   7  -5  -2    8.60    0.80
   7  -5  -2   10.10    1.10
   7  -5  -2    9.50    1.00
   6  -5  -2   51.69    2.10
   6  -5  -2   51.89    2.00
   6  -5  -2   52.59    2.10
   6  -5  -2   54.59    2.20
   6  -5  -2   54.09    1.80
   6  -5  -2   55.49    4.90
   6  -5  -2   49.99    2.00
   6  -5  -2   51.79    5.80
   6  -5  -2   52.69    2.10
   5  -5  -2   34.30    1.50
   5  -5  -2   32.80    1.40
   5  -5  -2   34.10    1.20
   5  -5  -2   37.90    4.20
   5  -5  -2   33.00    1.50
   5  -5  -2   35.10    3.30
   5  -5  -2   32.80    1.40
   5  -5  -2   31.60    1.20
   5  -5  -2   32.80    1.50
   5  -5  -2   30.40    4.00
   5  -5  -2   32.10    1.40
   5  -5  -2   32.80    1.20
  -5   5   2   33.70    2.00
  -5   5   2   32.60    1.60
  -5   5   2   31.80    1.70
  -5   5   2   33.70    1.50
  -5   5   2   31.20    1.50
   4  -5  -2  173.38    5.00
   4  -5  -2  175.48    5.10
   4  -5  -2  177.18    4.90
   4  -5  -2  180.08    4.90
   4  -5  -2  189.28    6.90
   4  -5  -2  171.98    5.00
   4  -5  -2  176.88    5.10
   4  -5  -2  176.98    5.00
   4  -5  -2  180.28    7.10
   4  -5  -2  177.28    5.10
   4  -5  -2  177.28    7.60
   4  -5  -2  175.58    4.90
  -4   5   2  172.28    5.20
  -4   5   2  174.98    5.00
  -4   5   2  177.88    5.00
  -4   5   2  177.18    5.00
  -4   5   2  174.18    5.20
   3  -5  -2  623.14   17.20
   3  -5  -2  645.34   17.20
   3  -5  -2  601.94   17.20
   3  -5  -2  651.13   17.00
   3  -5  -2  620.04   17.10
   3  -5  -2  676.03   18.90
   3  -5  -2  677.83   18.50
   3  -5  -2  645.94   17.30
   3  -5  -2  635.74   17.10
   3  -5  -2  633.14   17.00
   3  -5  -2  583.04   17.00
   3  -5  -2  655.13   19.60
  -3   5   2  651.73   17.10
  -3   5   2  651.93   17.10
  -3   5   2  606.44   17.20
  -3   5   2  627.64   17.20
  -3   5   2  648.24   17.00
   2  -5  -2  487.05   13.40
   2  -5  -2  495.05   13.40
   2  -5  -2  503.25   13.60
   2  -5  -2  496.95   15.50
   2  -5  -2  474.75   13.40
   2  -5  -2  475.65   13.40
   2  -5  -2  535.85   13.90
   2  -5  -2  468.85   13.40
  -2   5   2  497.05   13.50
  -2   5   2  514.55   13.40
  -2   5   2  513.95   13.40
  -2   5   2  512.05   13.30
   1  -5  -2  361.46    9.70
   1  -5  -2  333.07    9.70
   1  -5  -2  365.06    9.60
   1  -5  -2  344.37    9.60
   1  -5  -2  374.96    9.80
   1  -5  -2  378.06   11.70
  -1   5   2  364.16    9.70
  -1   5   2  334.27    9.80
  -1   5   2  348.47    9.90
  -1   5   2  349.47    9.80
   0  -5  -2 1679.63   45.10
   0  -5  -2 1606.14   45.10
   0  -5  -2 1764.82   47.30
   0  -5  -2 1735.13   45.10
   0  -5  -2 1696.73   45.20
   0   5   2 1727.33   45.20
   0   5   2 1784.22   45.10
   0   5   2 1710.63   45.30
   0   5   2 1589.14   45.10
  -1  -5  -2  372.06   10.30
  -1  -5  -2  383.86   10.30
  -1  -5  -2  398.36   10.40
  -1  -5  -2  407.26   12.60
  -1  -5  -2  358.26   10.40
  -1  -5  -2  359.66   10.30
  -1  -5  -2  395.76   10.40
   1   5   2  394.86   10.40
   1   5   2  381.06   10.50
   1   5   2  381.46   10.50
   1   5   2  361.76   10.40
   1   5   2  378.86   10.30
  -2  -5  -2 2106.89   59.69
  -2  -5  -2 2239.18   59.79
  -2  -5  -2 2273.77   59.89
  -2  -5  -2 2216.18   59.69
  -2  -5  -2 2405.46   62.39
  -2  -5  -2 2179.28   59.69
   2   5   2 2267.77   59.79
   2   5   2 2243.58   59.99
   2   5   2 2266.77   59.79
   2   5   2 2283.77   59.79
   2   5   2 2294.57   59.79
  -3  -5  -2    4.10    2.30
  -3  -5  -2    2.60    0.50
  -3  -5  -2    2.40    0.40
  -3  -5  -2    2.80    0.70
   3   5   2    3.50    0.50
   3   5   2    2.90    0.70
   3   5   2    2.70    0.60
   3   5   2    3.10    0.60
   3   5   2    3.00    0.70
  -4  -5  -2   53.69    1.90
  -4  -5  -2   51.59    1.90
   4   5   2   54.49    1.90
   4   5   2   56.19    2.10
   4   5   2   53.69    2.20
   4   5   2   54.99    2.00
   4   5   2   52.89    2.00
   4   5   2   53.49    2.00
   4   5   2   49.70    6.50
  -5  -5  -2    8.80    0.90
   5   5   2    8.90    1.00
   5   5   2    9.80    1.00
   5   5   2    5.90    5.00
   5   5   2   11.70    1.50
   5   5   2    7.50    0.80
   5   5   2    7.60    0.80
  -6  -5  -2    1.40    0.60
   6   5   2    2.50    0.70
   6   5   2    2.00    0.80
   6   5   2   13.20    8.50
  -7  -5  -2   47.90    2.10
  -7  -5  -2   52.19    1.90
   7   5   2   50.39    1.90
   7   5   2   48.90    2.00
   9  -6  -2  108.69    3.60
   9  -6  -2  104.49    3.20
   9  -6  -2  108.79    3.40
   9  -6  -2  105.79    3.70
   8  -6  -2   45.50    2.30
   8  -6  -2   42.00    2.20
   8  -6  -2   41.90    1.90
   8  -6  -2   45.50    1.60
   8  -6  -2   41.50    2.10
   7  -6  -2  156.98    5.00
   7  -6  -2  150.78    5.70
   7  -6  -2  143.19    5.20
   7  -6  -2  156.48    4.80
   7  -6  -2  148.49    5.30
   6  -6  -2   12.40    1.10
   6  -6  -2   13.10    0.80
   6  -6  -2   14.20    1.10
   6  -6  -2   15.20    1.20
   6  -6  -2   14.80    1.10
   6  -6  -2   13.50    1.10
   6  -6  -2   12.80    3.80
   6  -6  -2   14.70    1.30
   5  -6  -2    4.80    0.70
   5  -6  -2    2.80    0.60
   5  -6  -2    4.50    0.60
   5  -6  -2    4.00    2.50
   5  -6  -2    3.60    0.50
   5  -6  -2    2.30    0.60
   5  -6  -2    3.80    2.00
   5  -6  -2    3.60    0.50
   5  -6  -2    4.70    0.70
   5  -6  -2    3.90    0.80
   5  -6  -2    3.40    0.60
  -5   6   2    3.80    0.70
  -5   6   2    4.80    1.00
   4  -6  -2   37.80    3.90
   4  -6  -2   39.90    1.30
   4  -6  -2   39.00    3.50
   4  -6  -2   36.90    1.30
   4  -6  -2   35.30    1.40
   4  -6  -2   35.50    1.20
   4  -6  -2   37.50    1.70
   4  -6  -2   33.70    1.80
   4  -6  -2   36.30    1.40
   4  -6  -2   38.50    1.60
   4  -6  -2   37.80    1.50
   4  -6  -2   34.60    1.60
  -4   6   2   36.50    1.60
  -4   6   2   37.10    1.40
  -4   6   2   39.90    1.40
  -4   6   2   37.70    1.30
  -4   6   2   37.10    1.60
   3  -6  -2    0.90    1.50
   3  -6  -2    0.30    0.50
   3  -6  -2   -0.20    0.30
   3  -6  -2    1.00    0.30
   3  -6  -2   -0.40    0.40
   3  -6  -2    0.20    0.30
   3  -6  -2   -1.00    0.50
   3  -6  -2    0.70    0.40
   3  -6  -2   -0.10    0.50
   3  -6  -2   -0.10    0.30
  -3   6   2   -0.10    0.30
  -3   6   2    1.40    0.50
  -3   6   2    0.40    0.40
  -3   6   2    0.00    0.20
   2  -6  -2 2872.01   78.79
   2  -6  -2 3162.88   81.69
   2  -6  -2 2942.31   78.79
   2  -6  -2 3026.50   78.99
   2  -6  -2 2787.52   78.79
   2  -6  -2 3047.30   78.79
   2  -6  -2 3085.19   78.79
   2  -6  -2 2994.00   78.79
   2  -6  -2 2793.92   78.79
   2  -6  -2 3047.20   78.79
   1  -6  -2 2560.44   65.89
   1  -6  -2 2490.65   65.89
   1  -6  -2 2519.65   65.79
   1  -6  -2 2498.15   65.79
   1  -6  -2 2477.25   65.99
   1  -6  -2 2487.55   65.79
   1  -6  -2 2467.25   65.79
   1  -6  -2 2478.95   68.49
   1  -6  -2 2480.35   65.79
  -1   6   2 2387.16   65.79
   0  -6  -2  851.61   22.80
   0  -6  -2  892.31   25.30
   0  -6  -2  843.92   22.70
   0  -6  -2  871.21   22.70
   0  -6  -2  820.72   22.70
   0  -6  -2  856.71   22.80
   0  -6  -2  856.71   22.90
   0  -6  -2  830.32   22.80
   0   6   2  871.41   22.90
   0   6   2  828.52   22.80
  -1  -6  -2  180.28    5.10
  -1  -6  -2  170.28    4.90
  -1  -6  -2  171.98    4.90
  -1  -6  -2  183.08    5.00
  -1  -6  -2  178.08    7.20
  -1  -6  -2  175.38    5.00
  -1  -6  -2  180.58    5.00
  -1  -6  -2  179.98    5.00
   1   6   2  180.28    5.00
   1   6   2  178.88    5.00
   1   6   2  175.98    5.20
   1   6   2  164.28    5.20
   1   6   2  175.98    5.10
   1   6   2  183.68    5.00
  -2  -6  -2  320.97    8.80
  -2  -6  -2  309.27    8.60
  -2  -6  -2  328.17   11.20
  -2  -6  -2  328.07    8.80
  -2  -6  -2  325.37    8.70
  -2  -6  -2  289.67    9.00
   2   6   2  298.67    9.10
   2   6   2  310.57    8.90
   2   6   2  316.67    8.80
   2   6   2  322.37    8.70
   2   6   2  318.87    8.80
  -3  -6  -2   78.59    2.90
  -3  -6  -2   77.29    2.50
  -3  -6  -2   80.19    2.60
  -3  -6  -2   78.19    5.10
   3   6   2   80.29    2.60
   3   6   2   81.29    2.60
   3   6   2   76.29    3.00
   3   6   2   79.39    2.70
   3   6   2   77.29    3.10
  -4  -6  -2  166.68    4.90
  -4  -6  -2  165.88    5.00
   4   6   2  175.18    5.10
   4   6   2  179.88    5.10
   4   6   2  164.08   10.60
   4   6   2  168.58    5.20
   4   6   2  172.98    5.10
  -5  -6  -2   15.50    1.10
   5   6   2   17.80    1.20
   5   6   2   16.60    6.10
   5   6   2   18.20    1.30
   5   6   2   18.00    1.20
  -6  -6  -2    2.50    0.80
  -6  -6  -2    2.10    0.70
   6   6   2    2.60    0.70
   6   6   2    2.10    0.80
   9  -7  -2   13.50    1.40
   9  -7  -2   15.30    1.30
   9  -7  -2   16.00    1.80
   8  -7  -2    5.60    0.80
   8  -7  -2    5.60    1.00
   8  -7  -2    7.80    1.20
   8  -7  -2    7.20    1.30
   8  -7  -2    7.40    1.20
   7  -7  -2  433.26   12.50
   7  -7  -2  440.16   12.60
   7  -7  -2  443.56   12.50
   7  -7  -2  456.65   12.60
   7  -7  -2  445.26   12.20
   7  -7  -2  447.36   12.40
   7  -7  -2  469.65   12.70
   6  -7  -2    3.40    0.70
   6  -7  -2    3.10    0.80
   6  -7  -2    3.60    0.80
   6  -7  -2    2.00    0.70
   6  -7  -2    2.80    0.50
   6  -7  -2    3.30    0.80
   6  -7  -2    2.30    4.30
   6  -7  -2    0.80    4.10
   6  -7  -2    2.70    0.80
   5  -7  -2  233.28    6.80
   5  -7  -2  237.78    6.70
   5  -7  -2  237.28    6.80
   5  -7  -2  227.68   10.80
   5  -7  -2  234.18    6.90
   5  -7  -2  234.48    6.50
   5  -7  -2  242.98    9.70
   5  -7  -2  230.78    6.90
   5  -7  -2  234.08    6.70
  -5   7   2  242.88    7.10
  -5   7   2  234.08    6.80
   4  -7  -2  576.54   15.40
   4  -7  -2  562.94   15.50
   4  -7  -2  550.14   15.70
   4  -7  -2  557.24   15.40
   4  -7  -2  551.94   19.90
   4  -7  -2  646.14   18.60
   4  -7  -2  556.54   15.40
   4  -7  -2  545.05   15.80
   4  -7  -2  548.55   15.20
  -4   7   2  568.14   15.40
  -4   7   2  570.74   15.60
  -4   7   2  562.94   15.70
   3  -7  -2    2.10    0.50
   3  -7  -2    3.80    0.50
   3  -7  -2    3.70    0.40
   3  -7  -2    2.30    0.50
   3  -7  -2    3.30    0.70
   3  -7  -2    3.50    0.50
   3  -7  -2    3.50    0.60
   3  -7  -2    4.30    0.60
   3  -7  -2    2.70    1.90
   3  -7  -2    2.90    0.50
  -3   7   2    3.30    0.60
  -3   7   2    3.20    0.50
  -3   7   2    3.30    0.40
   2  -7  -2 3230.08   84.69
   2  -7  -2 2980.80   81.09
   2  -7  -2 3074.69   81.49
   2  -7  -2 3102.29   81.29
   2  -7  -2 3063.79   81.29
   2  -7  -2 3002.10   81.29
   2  -7  -2 3001.60   81.29
   2  -7  -2 3108.59   81.29
   2  -7  -2 3180.88   81.29
   2  -7  -2 2960.80   81.29
   2  -7  -2 3123.99   81.29
  -2   7   2 2983.10   81.19
   1  -7  -2  677.23   18.60
   1  -7  -2  667.23   18.70
   1  -7  -2  712.43   18.60
   1  -7  -2  680.33   21.40
   1  -7  -2  709.43   18.60
   1  -7  -2  705.03   18.60
   1  -7  -2  702.33   18.60
  -1   7   2  671.53   18.60
  -1   7   2  720.03   18.80
   0  -7  -2  597.84   17.10
   0  -7  -2  651.93   17.00
   0  -7  -2  619.74   19.90
   0  -7  -2  660.63   17.20
   0  -7  -2  647.44   17.20
   0  -7  -2  618.54   17.10
   0  -7  -2  640.54   17.20
   0  -7  -2  638.54   17.20
   0   7   2  659.73   17.40
   0   7   2  653.83   17.20
  -1  -7  -2   48.50    1.90
  -1  -7  -2   48.90    1.70
  -1  -7  -2   48.10    1.60
  -1  -7  -2   48.00    1.70
  -1  -7  -2   48.70    1.70
  -1  -7  -2   48.20    1.70
  -1  -7  -2   53.89    4.00
   1   7   2   47.90    1.80
   1   7   2   53.29    2.10
   1   7   2   50.89    1.70
   1   7   2   48.50    1.70
   1   7   2   48.80    1.90
  -2  -7  -2    5.00    0.60
  -2  -7  -2    4.50    0.50
  -2  -7  -2    6.20    2.40
  -2  -7  -2    3.50    0.80
  -2  -7  -2    4.10    0.70
  -2  -7  -2    4.20    0.50
   2   7   2    4.20    0.60
   2   7   2    4.20    0.70
   2   7   2    3.10    0.70
   2   7   2    3.50    0.60
  -3  -7  -2  149.69    4.40
  -3  -7  -2  146.39    4.50
  -3  -7  -2  153.08    7.80
   3   7   2  154.58    4.60
   3   7   2  150.28    4.60
   3   7   2  154.98    4.50
   3   7   2  153.78    4.60
  -4  -7  -2   58.19    2.10
  -4  -7  -2   59.09    2.10
   4   7   2   57.79    2.10
   4   7   2   57.79    2.30
   4   7   2   60.19    2.30
   4   7   2   61.99    2.30
   4   7   2   64.19    7.90
  -5  -7  -2  118.49    3.70
  -5  -7  -2  119.19    3.80
   5   7   2  122.99    3.80
   5   7   2  104.79   10.60
   5   7   2  119.79    3.70
  -6  -7  -2    2.30    0.80
  -6  -7  -2    0.90    0.70
   6   7   2    1.80    0.80
   6   7   2    1.30    0.70
   8  -8  -2    1.00    1.20
   8  -8  -2   -0.40    0.90
   8  -8  -2   -0.40    1.10
   8  -8  -2   -1.40    1.00
   8  -8  -2    0.00    1.40
   7  -8  -2  372.56   10.40
   7  -8  -2  350.36   10.10
   7  -8  -2  361.16   10.20
   7  -8  -2  361.26   10.30
   7  -8  -2  353.36    9.90
   7  -8  -2  359.56   10.30
   7  -8  -2  368.16   10.20
   6  -8  -2   78.69    2.90
   6  -8  -2   75.59    2.60
   6  -8  -2   80.49    2.90
   6  -8  -2   75.99    2.80
   6  -8  -2   67.29    7.80
   6  -8  -2   75.59    2.40
   6  -8  -2   78.59    2.70
   6  -8  -2   76.69    2.70
   5  -8  -2  811.32   21.70
   5  -8  -2  808.62   21.60
   5  -8  -2  785.62   21.20
   5  -8  -2  805.92   21.60
   5  -8  -2  808.82   21.70
   5  -8  -2  787.22   21.50
   5  -8  -2  807.72   26.70
  -5   8   2  748.63   22.00
   4  -8  -2   33.60    1.40
   4  -8  -2   31.30    1.40
   4  -8  -2   30.90    1.20
   4  -8  -2   34.50    4.60
   4  -8  -2   33.90    1.50
   4  -8  -2   33.70    1.60
   4  -8  -2   31.60    2.00
  -4   8   2   31.50    1.50
  -4   8   2   31.60    1.90
   3  -8  -2    2.40    0.60
   3  -8  -2    1.10    0.40
   3  -8  -2    1.60    0.60
   3  -8  -2    2.20    2.30
   3  -8  -2    1.30    0.50
   3  -8  -2    1.20    0.60
   3  -8  -2    1.40    0.50
   3  -8  -2    1.70    0.70
   3  -8  -2    2.20    0.50
   3  -8  -2    2.40    0.60
  -3   8   2    1.80    0.50
  -3   8   2    2.60    0.80
   2  -8  -2   10.90    0.80
   2  -8  -2    9.80    0.90
   2  -8  -2   10.00    0.80
   2  -8  -2    9.80    2.40
   2  -8  -2    9.40    0.70
   2  -8  -2    9.60    1.10
   2  -8  -2    8.50    0.80
   2  -8  -2    9.30    0.90
   2  -8  -2   11.00    0.70
  -2   8   2    9.90    0.80
  -2   8   2    9.30    1.00
  -2   8   2    9.60    0.80
   1  -8  -2   29.00    3.50
   1  -8  -2   31.30    1.20
   1  -8  -2   29.20    1.30
   1  -8  -2   32.50    1.60
   1  -8  -2   32.30    1.30
   1  -8  -2   31.10    1.20
   1  -8  -2   30.30    1.20
   1  -8  -2   29.60    1.20
  -1   8   2   31.10    1.20
  -1   8   2   31.20    1.40
   0  -8  -2    3.50    0.50
   0  -8  -2    3.40    1.80
   0  -8  -2    5.60    0.70
   0  -8  -2    5.20    0.60
   0  -8  -2    4.20    0.60
   0  -8  -2    3.80    0.50
   0  -8  -2    5.80    0.80
   0   8   2    4.30    0.70
   0   8   2    5.40    0.60
   0   8   2    5.30    0.70
  -1  -8  -2  459.65   12.40
  -1  -8  -2  455.85   12.40
  -1  -8  -2  443.36   15.80
  -1  -8  -2  457.75   12.30
  -1  -8  -2  451.45   12.70
  -1  -8  -2  447.96   12.50
   1   8   2  442.86   12.40
   1   8   2  454.05   12.80
   1   8   2  465.85   12.80
   1   8   2  472.75   12.60
   1   8   2  464.45   12.50
  -2  -8  -2    0.50    0.50
  -2  -8  -2    1.40    2.50
  -2  -8  -2    0.30    0.40
  -2  -8  -2    0.40    0.50
   2   8   2    0.00    0.60
   2   8   2    0.10    0.50
   2   8   2    0.90    0.50
  -3  -8  -2  225.58    6.30
  -3  -8  -2  221.38    6.40
  -3  -8  -2  221.08    6.30
   3   8   2  226.88    6.40
   3   8   2  218.68    6.40
   3   8   2  221.48    6.30
   3   8   2  215.28    6.50
  -4  -8  -2  245.68    7.30
  -4  -8  -2  250.97    7.20
  -4  -8  -2  256.67    7.20
   4   8   2  245.98   14.10
   4   8   2  251.37    7.20
   4   8   2  258.37    7.30
   4   8   2  253.97    7.30
  -5  -8  -2    5.80    0.80
  -5  -8  -2    5.90    0.90
   5   8   2    5.30    0.90
   5   8   2    4.90    0.70
   5   8   2    2.40    6.90
  -6  -8  -2   10.10    1.00
  -6  -8  -2   11.90    1.10
   6   8   2   12.60    1.10
   6   8   2   10.10    1.00
   8  -9  -2   10.20    1.50
   8  -9  -2   13.00    1.60
   8  -9  -2   15.00    1.40
   8  -9  -2   14.40    1.50
   7  -9  -2   11.50    1.20
   7  -9  -2    8.80    1.20
   7  -9  -2   11.80    1.20
   7  -9  -2    9.50    1.30
   7  -9  -2    9.80    1.30
   6  -9  -2  125.09    4.20
   6  -9  -2  123.19    4.00
   6  -9  -2  123.79    4.00
   6  -9  -2  127.79    9.90
   6  -9  -2  123.39    4.10
   6  -9  -2  120.59    4.00
   5  -9  -2    0.40    3.50
   5  -9  -2    0.40    0.80
   5  -9  -2   -0.30    0.70
   5  -9  -2    0.00    0.60
   5  -9  -2    0.50    0.60
   4  -9  -2   60.59    6.00
   4  -9  -2   61.59    2.30
   4  -9  -2   55.79    2.10
   4  -9  -2   57.49    2.10
   4  -9  -2   62.09    2.20
  -4   9   2   55.79    2.40
   3  -9  -2    5.70    0.80
   3  -9  -2    4.90    0.60
   3  -9  -2    5.40    0.70
   3  -9  -2    4.40    0.60
   3  -9  -2    6.00    1.10
   3  -9  -2    7.20    2.80
   3  -9  -2    4.70    0.70
   3  -9  -2    5.10    0.60
  -3   9   2    6.10    1.10
  -3   9   2    5.20    0.70
   2  -9  -2  123.49    7.10
   2  -9  -2  120.89    4.10
   2  -9  -2  133.19    3.90
   2  -9  -2  128.99    4.20
   2  -9  -2  131.29    3.90
   2  -9  -2  128.19    3.90
   2  -9  -2  127.59    3.90
   2  -9  -2  128.99    3.80
   2  -9  -2  128.49    3.80
  -2   9   2  127.69    3.70
  -2   9   2  124.79    4.20
  -2   9   2  126.99    4.00
   1  -9  -2  199.98    5.80
   1  -9  -2  195.88    5.70
   1  -9  -2  197.28    6.10
   1  -9  -2  213.08    5.80
   1  -9  -2  198.48    5.70
   1  -9  -2  209.98    5.80
   1  -9  -2  201.38    5.80
   1  -9  -2  186.88    9.00
  -1   9   2  205.98    5.70
  -1   9   2  205.68    6.20
  -1   9   2  196.88    5.90
   0  -9  -2    0.60    0.50
   0  -9  -2    0.80    0.70
   0  -9  -2    0.80    0.50
   0  -9  -2   -0.30    0.60
   0  -9  -2   -0.80    1.90
   0  -9  -2    0.80    0.50
   0  -9  -2    1.90    1.00
   0   9   2    0.10    0.90
   0   9   2    0.90    0.80
   0   9   2    0.50    0.40
  -1  -9  -2  268.97    8.30
  -1  -9  -2  294.97   11.60
  -1  -9  -2  280.07    7.90
  -1  -9  -2  291.07    7.90
  -1  -9  -2  287.97    7.80
  -1  -9  -2  272.37    8.10
  -1  -9  -2  294.77    8.00
   1   9   2  280.67    7.90
   1   9   2  269.37    8.40
   1   9   2  282.77    8.00
  -2  -9  -2   13.90    4.00
  -2  -9  -2    7.00    0.80
  -2  -9  -2    7.10    0.80
  -2  -9  -2    8.90    0.90
   2   9   2    8.00    1.00
   2   9   2    9.10    0.90
   2   9   2    7.50    0.80
  -3  -9  -2   81.79    2.70
  -3  -9  -2   80.49    2.70
   3   9   2   74.69    3.20
   3   9   2   84.49    3.10
   3   9   2   81.49    2.70
  -4  -9  -2    1.70    0.90
  -4  -9  -2    2.10    0.70
  -4  -9  -2    1.00    0.70
   4   9   2    1.20    0.70
   4   9   2    1.10    0.90
   4   9   2    1.70    0.70
   4   9   2    9.30    5.90
  -5  -9  -2   -0.80    0.70
  -5  -9  -2    0.70    0.70
   5   9   2   -0.80    0.80
   5   9   2   -0.10    0.70
   8 -10  -2   51.89    2.30
   8 -10  -2   44.70    2.40
   8 -10  -2   48.90    2.60
   8 -10  -2   42.80    2.40
   7 -10  -2    7.50    1.10
   7 -10  -2    9.60    1.20
   7 -10  -2    7.60    1.30
   7 -10  -2    6.30    1.20
   6 -10  -2  162.38    5.10
   6 -10  -2  163.88    5.00
   6 -10  -2  162.18    5.20
   6 -10  -2  160.78   11.10
   6 -10  -2  164.38    5.20
   5 -10  -2   77.39    2.80
   5 -10  -2   73.29    2.90
   5 -10  -2   74.49    2.80
   5 -10  -2   81.89    2.90
   5 -10  -2   75.49    7.60
   4 -10  -2  368.46   15.30
   4 -10  -2  357.16   10.10
   4 -10  -2  361.86   10.10
   4 -10  -2  351.56   10.20
   4 -10  -2  358.06   10.20
   3 -10  -2   21.60    1.30
   3 -10  -2   21.90    1.20
   3 -10  -2   19.50    1.20
   3 -10  -2   22.40    1.20
   3 -10  -2   21.80    1.20
   3 -10  -2   20.70    1.30
   3 -10  -2   25.20    4.60
   2 -10  -2   25.50    1.40
   2 -10  -2   27.00    1.30
   2 -10  -2   25.00    4.30
   2 -10  -2   25.80    1.30
   2 -10  -2   24.20    1.20
   2 -10  -2   26.40    1.30
   2 -10  -2   24.70    1.30
  -2  10   2   23.80    1.30
   1 -10  -2   41.50    1.70
   1 -10  -2   44.40    1.70
   1 -10  -2   41.30    4.80
   1 -10  -2   41.00    1.70
   1 -10  -2   43.20    1.60
   1 -10  -2   43.00    1.70
  -1  10   2   40.60    1.60
  -1  10   2   45.70    1.70
   0 -10  -2   76.19    2.60
   0 -10  -2   78.29    6.10
   0 -10  -2   76.89    2.60
   0 -10  -2   75.99    2.50
   0 -10  -2   78.49    2.60
   0  10   2   75.99    2.60
   0  10   2   76.49    2.50
  -1 -10  -2  508.05   18.40
  -1 -10  -2  529.45   14.20
  -1 -10  -2  521.75   14.20
   1  10   2  524.35   14.30
   1  10   2  506.05   14.20
  -2 -10  -2   24.30    1.30
  -2 -10  -2   23.80    1.30
  -2 -10  -2   36.60    5.80
  -2 -10  -2   25.40    1.40
   2  10   2   28.10    1.40
   2  10   2   26.40    1.40
   2  10   2   27.90    1.40
  -3 -10  -2  217.08    6.30
  -3 -10  -2  223.18    6.30
  -3 -10  -2  214.88    6.40
   3  10   2  219.98    6.50
   3  10   2  239.48   13.50
   3  10   2  217.68    6.30
   3  10   2  212.28    6.40
  -4 -10  -2    0.10    0.80
  -4 -10  -2    1.60    0.80
   4  10   2    1.00    0.80
   4  10   2    0.50    0.80
   4  10   2   -7.40    6.00
   4  10   2    1.40    1.00
  -5 -10  -2  109.09    3.40
  -5 -10  -2  105.89    3.30
   5  10   2  107.29    3.40
   8 -11  -2   33.40    2.00
   8 -11  -2   33.30    2.00
   8 -11  -2   35.20    2.30
   7 -11  -2    5.50    1.10
   7 -11  -2    6.60    1.30
   7 -11  -2    4.60    1.30
   7 -11  -2    5.30    1.20
   6 -11  -2   91.69    3.30
   6 -11  -2   93.79    3.30
   6 -11  -2   93.89    3.40
   6 -11  -2   95.39    9.80
   6 -11  -2   96.19    3.40
   5 -11  -2   48.30    2.10
   5 -11  -2   52.59    7.30
   5 -11  -2   50.29    2.20
   4 -11  -2  437.06   12.30
   4 -11  -2  434.56   17.90
   4 -11  -2  433.46   12.30
   4 -11  -2  452.75   12.30
   4 -11  -2  431.56   12.20
   3 -11  -2   14.80    1.10
   3 -11  -2   14.90    1.10
   3 -11  -2   16.70    1.20
   3 -11  -2   10.30    3.50
   3 -11  -2   14.00    1.10
   3 -11  -2   15.80    1.30
  -3  11   2   16.50    1.10
   2 -11  -2  355.96   10.10
   2 -11  -2  360.96   10.10
   2 -11  -2  355.26   15.00
   2 -11  -2  360.86   10.20
   2 -11  -2  367.56   10.10
   2 -11  -2  365.96   10.10
   2 -11  -2  360.96   10.20
  -2  11   2  362.46   10.10
   1 -11  -2   12.60    1.00
   1 -11  -2   14.80    1.10
   1 -11  -2   15.00    1.10
   1 -11  -2   10.70    3.80
   1 -11  -2   12.70    1.20
   1 -11  -2   12.20    1.00
  -1  11   2   11.80    1.00
  -1  11   2   12.40    1.00
   0 -11  -2   29.70    1.40
   0 -11  -2   29.80    1.50
   0 -11  -2   25.80    5.00
   0 -11  -2   32.00    1.50
   0 -11  -2   28.70    1.40
   0  11   2   30.20    1.50
   0  11   2   29.60    1.40
  -1 -11  -2    4.70    4.00
  -1 -11  -2   -0.40    0.50
  -1 -11  -2    0.40    0.60
  -1 -11  -2    0.70    0.70
   1  11   2    1.20    0.60
   1  11   2    0.00    0.60
  -2 -11  -2   51.69    2.10
  -2 -11  -2   51.69    2.00
   2  11   2   50.79    2.10
   2  11   2   49.40    2.00
  -3 -11  -2  140.19    4.30
  -3 -11  -2  143.69    4.40
   3  11   2  140.09    4.40
   3  11   2  127.59   11.40
   3  11   2  146.19    4.40
  -4 -11  -2    0.20    0.70
  -4 -11  -2    0.90    0.80
   4  11   2    0.50    1.00
   4  11   2   -1.30    0.70
   7 -12  -2    1.60    1.10
   7 -12  -2    2.80    1.10
   7 -12  -2    3.40    1.00
   6 -12  -2  133.49    4.30
   6 -12  -2  118.79   10.70
   6 -12  -2  131.19    4.30
   6 -12  -2  137.59    4.50
   6 -12  -2  129.99    4.30
   5 -12  -2   10.00    1.30
   5 -12  -2   11.70    5.50
   5 -12  -2    5.20    0.90
   5 -12  -2    5.50    0.90
   5 -12  -2    7.00    1.00
   4 -12  -2   17.20    5.30
   4 -12  -2   16.20    1.60
   4 -12  -2   16.40    1.30
   4 -12  -2   16.50    1.40
   4 -12  -2   16.90    1.30
  -4  12   2   16.60    1.50
   3 -12  -2  408.96   11.60
   3 -12  -2  419.36   11.60
   3 -12  -2  428.06   17.50
   3 -12  -2  410.46   11.60
   3 -12  -2  409.46   11.60
   3 -12  -2  402.96   11.50
  -3  12   2  407.06   11.40
   2 -12  -2   17.00    1.30
   2 -12  -2   24.10    1.40
   2 -12  -2   18.80    1.30
   2 -12  -2   20.30    1.30
   2 -12  -2   18.50    1.20
   2 -12  -2   17.80    1.30
   2 -12  -2   19.50    4.50
  -2  12   2   18.90    1.20
   1 -12  -2   88.79    3.10
   1 -12  -2   89.59    3.00
   1 -12  -2   90.99    3.10
   1 -12  -2   90.39    3.00
   1 -12  -2   90.19    3.00
   1 -12  -2   92.39    3.10
   1 -12  -2   86.29    7.50
  -1  12   2   87.79    3.10
  -1  12   2   89.79    2.90
   0 -12  -2  139.09    4.50
   0 -12  -2  150.98    4.50
   0 -12  -2  142.69    4.50
   0 -12  -2  150.98    9.50
   0  12   2  151.88    4.50
   0  12   2  138.09    4.50
  -1 -12  -2  133.99   10.30
  -1 -12  -2  169.58    4.90
  -1 -12  -2  168.48    4.90
  -1 -12  -2  163.28    5.00
   1  12   2  164.18    4.90
   1  12   2  167.78    5.00
  -2 -12  -2   76.49    2.60
  -2 -12  -2   74.79    2.60
  -2 -12  -2   73.99    2.70
   2  12   2   76.29    2.70
   2  12   2   75.69    2.60
  -3 -12  -2   64.49    2.40
  -3 -12  -2   68.59    2.30
  -3 -12  -2   64.99    2.40
   3  12   2   65.19    2.50
   3  12   2   65.49    2.40
   7 -13  -2    8.20    1.30
   7 -13  -2    3.80    1.00
   7 -13  -2    4.50    1.10
   6 -13  -2   69.29    2.90
   6 -13  -2   69.49    2.70
   6 -13  -2   70.09    2.70
   5 -13  -2    0.30    0.90
   5 -13  -2   -2.90    4.90
   5 -13  -2   -0.60    0.90
   5 -13  -2    0.30    0.90
   5 -13  -2    0.40    1.20
   4 -13  -2    7.10    1.00
   4 -13  -2    7.20    1.20
   4 -13  -2    6.40    1.00
   4 -13  -2    8.20    1.00
   4 -13  -2    8.40    4.80
  -4  13   2    6.30    0.90
   3 -13  -2  325.97    9.30
   3 -13  -2  324.67    9.30
   3 -13  -2  324.47    9.30
   3 -13  -2  316.57    9.20
   3 -13  -2  335.27    9.30
  -3  13   2  326.67    9.20
   2 -13  -2   18.40    1.30
   2 -13  -2   18.20    1.50
   2 -13  -2   19.30    1.20
   2 -13  -2   17.50    1.40
   2 -13  -2   11.90    4.90
   2 -13  -2   17.40    1.40
  -2  13   2   16.80    1.20
   1 -13  -2   22.30    4.80
   1 -13  -2   28.40    1.60
   1 -13  -2   31.00    1.60
   1 -13  -2   33.20    1.80
   1 -13  -2   29.60    1.70
   1 -13  -2   28.50    1.50
  -1  13   2   29.30    1.60
   0 -13  -2  165.48    4.90
   0 -13  -2  164.78    4.90
   0 -13  -2  161.78    5.00
   0 -13  -2  161.78   10.70
   0 -13  -2  160.28    4.90
   0  13   2  152.58    4.90
   0  13   2  156.88    4.80
  -1 -13  -2   -0.80    0.70
  -1 -13  -2    2.50    0.90
  -1 -13  -2    0.30    0.90
  -1 -13  -2    0.20    0.60
   1  13   2    0.30    0.80
   1  13   2   -0.20    0.70
   1  13   2   -1.00    0.80
  -2 -13  -2   37.50    1.80
  -2 -13  -2   39.00    1.70
  -2 -13  -2   42.80    1.70
   2  13   2   39.90    1.90
   2  13   2   39.60    1.70
   6 -14  -2    5.80    1.00
   6 -14  -2    5.90    1.10
   5 -14  -2   28.40    1.80
   5 -14  -2   29.50    1.70
   5 -14  -2   22.00    7.20
   5 -14  -2   26.80    1.80
   4 -14  -2   85.29    3.10
   4 -14  -2   84.49    9.10
   4 -14  -2   92.19    3.10
   4 -14  -2   83.19    3.10
  -4  14   2   84.29    2.90
   3 -14  -2    1.40    0.80
   3 -14  -2    0.20    4.70
   3 -14  -2    1.30    1.20
   3 -14  -2    2.80    1.00
   3 -14  -2    0.90    0.90
   3 -14  -2    3.00    0.90
  -3  14   2    2.50    0.70
   2 -14  -2   42.10    7.50
   2 -14  -2   39.40    2.10
   2 -14  -2   39.60    2.10
   2 -14  -2   39.10    1.90
   2 -14  -2   39.10    1.80
   2 -14  -2   38.80    1.90
  -2  14   2   40.50    1.80
   1 -14  -2   68.59    2.50
   1 -14  -2   71.29    8.50
   1 -14  -2   62.79    2.60
   1 -14  -2   66.89    2.50
   1 -14  -2   62.39    2.60
  -1  14   2   63.29    2.50
   0 -14  -2   18.00    1.40
   0 -14  -2   19.10    1.50
   0 -14  -2   18.10    1.30
   0 -14  -2   19.70    1.70
   0  14   2   19.30    1.40
   0  14   2   19.60    1.30
  -1 -14  -2   19.80    1.20
  -1 -14  -2   17.30    1.30
  -1 -14  -2   17.60    1.40
   1  14   2   16.30    1.40
   1  14   2   15.30    1.30
  -2 -14  -2    5.80    0.80
  -2 -14  -2    6.20    0.90
   2  14   2    4.90    0.90
   2  14   2    5.80    1.00
   5 -15  -2   80.29    3.00
   5 -15  -2   80.39    2.90
   5 -15  -2   75.19    3.10
   4 -15  -2   26.80    1.70
   4 -15  -2   29.00    1.60
   4 -15  -2   23.70    1.70
  -4  15   2   22.70    1.60
   3 -15  -2    0.00    0.80
   3 -15  -2    0.50    1.00
   3 -15  -2   -0.10    0.90
  -3  15   2   -0.70    0.80
   2 -15  -2   14.00    1.30
   2 -15  -2   14.60    1.40
   2 -15  -2   15.80    1.50
  -2  15   2   13.40    1.30
   1 -15  -2    0.80    0.80
   1 -15  -2    0.40    0.90
  -1  15   2    0.70    0.80
   0 -15  -2  232.88    7.40
   0 -15  -2  238.08    6.80
   0  15   2  239.18    7.00
   0  15   2  236.48    6.70
   3 -16  -2    4.90    1.20
   3 -16  -2    6.90    0.90
  -3  16   2    6.90    1.00
   2 -16  -2    1.70    0.80
   2 -16  -2    3.50    1.20
  -2  16   2    0.90    0.80
  -2  16   2    1.90    0.70
  -1  17  -3   13.40    1.10
  -1  17  -3   16.10    1.40
   1 -17   3   16.30    1.30
   1 -17   3   14.30    1.30
   1 -17   3   15.10    1.40
  -2  17  -3  121.69    3.70
  -2  17  -3  112.09    3.70
   2 -17   3  115.29    3.70
   2 -17   3  117.89    3.80
   2 -17   3  119.79    3.80
  -3  17  -3    2.80    0.80
   3 -17   3    1.80    0.90
   3 -17   3   -0.30    1.00
   1  16  -3   20.60    1.50
   1  16  -3   23.90    1.40
  -1 -16   3   23.70    1.50
  -1 -16   3   21.00    1.40
   0  16  -3   21.90    1.40
   0  16  -3   22.40    1.50
   0 -16   3   22.00    1.60
   0 -16   3   22.20    1.50
   0 -16   3   23.20    1.40
  -1  16  -3   14.10    1.20
  -1  16  -3   14.20    1.20
   1 -16   3   12.10    1.10
   1 -16   3   11.80    1.20
   1 -16   3   14.10    1.40
  -2  16  -3   16.80    1.30
  -2  16  -3   16.70    1.40
   2 -16   3   15.00    1.50
   2 -16   3   12.20    1.30
   2 -16   3   16.70    1.30
  -3  16  -3   62.79    2.40
   3 -16   3   66.29    2.60
   3 -16   3   62.89    2.50
   3 -16   3   59.59    2.70
   3 -16   3   63.69    2.60
  -4  16  -3    4.10    0.90
   4 -16   3    4.30    1.00
   4 -16   3    2.20    1.10
   4 -16   3    4.50    1.10
   4 -16   3    3.70    1.10
  -5  16  -3   -2.00    0.90
   5 -16   3   -0.20    1.00
   5 -16   3    0.10    1.10
   5 -16   3   -0.10    1.00
   5 -16   3    0.20    0.90
  -2 -15   3   12.50    1.30
   1  15  -3   -1.00    0.80
   1  15  -3   -0.40    0.80
  -1 -15   3   -0.60    0.80
  -1 -15   3    1.40    0.90
  -1 -15   3    1.60    1.00
   0  15  -3   60.69    2.30
   0  15  -3   63.19   12.40
   0  15  -3   59.79    2.30
   0 -15   3   59.99    2.50
   0 -15   3   57.79    2.20
   0 -15   3   57.29    2.40
  -1  15  -3   98.49    3.20
  -1  15  -3   94.19    3.20
   1 -15   3   97.09    3.30
   1 -15   3   95.89    3.40
   1 -15   3   93.79    3.20
   1 -15   3   77.69   10.00
  -2  15  -3   33.10    1.60
  -2  15  -3   31.00    1.60
   2 -15   3   32.40    1.60
   2 -15   3   34.50    1.80
   2 -15   3   33.10    1.90
   2 -15   3   22.70    6.00
   2 -15   3   32.60    1.80
   2 -15   3   31.10    2.10
  -3  15  -3   26.50    1.50
   3 -15   3   25.40    1.70
   3 -15   3   26.50    1.70
   3 -15   3   26.10    1.70
   3 -15   3   27.60    1.50
   3 -15   3   14.60    5.10
   3 -15   3   30.80    1.80
  -4  15  -3   25.00    1.40
   4 -15   3   23.80    6.30
   4 -15   3   23.10    1.70
   4 -15   3   23.70    1.70
   4 -15   3   25.40    1.60
   4 -15   3   24.50    1.80
  -5  15  -3    0.10    0.80
   5 -15   3    0.30    1.00
   5 -15   3    0.10    1.00
   5 -15   3   -1.20    0.90
   5 -15   3    0.40    1.10
   6 -15   3  140.79    4.60
   6 -15   3  139.19    4.50
   6 -15   3  139.29    4.50
   6 -15   3  139.19    4.50
   3  14  -3    2.40    1.20
   3  14  -3    4.40    1.00
  -3 -14   3    3.50    1.20
  -3 -14   3    3.90    0.90
   2  14  -3   -0.50    0.80
   2  14  -3    4.00    7.20
   2  14  -3    2.00    1.00
   2  14  -3    1.00    1.00
  -2 -14   3    0.60    0.90
  -2 -14   3    2.50    0.80
  -2 -14   3    1.90    0.90
   1  14  -3   37.50    1.80
   1  14  -3   35.00    7.20
   1  14  -3   38.10    1.80
  -1 -14   3   38.90    1.70
  -1 -14   3   37.50    1.70
  -1 -14   3   39.60    1.90
   0  14  -3   66.79    2.60
   0  14  -3   69.69    2.50
   0  14  -3   74.99    9.30
   0 -14   3   67.89    2.60
   0 -14   3   72.29    2.50
   0 -14   3   71.29    2.70
   0 -14   3   73.69    9.70
   0 -14   3   67.29    2.50
  -1  14  -3  137.99    4.30
  -1  14  -3  132.29    4.20
  -1  14  -3  115.09   12.80
   1 -14   3  132.99    4.40
   1 -14   3  140.79    4.30
   1 -14   3  141.89    4.40
   1 -14   3  135.39    4.20
   1 -14   3  140.69    4.50
   1 -14   3  133.09   10.40
  -2  14  -3   21.90    1.40
  -2  14  -3   21.90    1.30
   2 -14   3   24.20    1.60
   2 -14   3   21.80    1.40
   2 -14   3   23.30    1.40
   2 -14   3   21.40    5.10
   2 -14   3   21.50    1.70
   2 -14   3   23.90    1.50
  -3  14  -3  343.27    9.70
  -3  14  -3  352.26    9.70
   3 -14   3  346.67    9.90
   3 -14   3  312.27   16.70
   3 -14   3  341.77    9.80
   3 -14   3  353.86    9.80
   3 -14   3  340.07    9.90
   3 -14   3  343.57    9.80
  -4  14  -3   15.90    1.20
   4 -14   3   15.30    1.40
   4 -14   3   15.50    1.50
   4 -14   3   10.00    4.80
   4 -14   3   18.00    1.50
   4 -14   3   15.60    1.40
  -5  14  -3    9.40    1.00
   5 -14   3   11.60    1.40
   5 -14   3    8.60    1.20
   5 -14   3    9.90    1.20
   5 -14   3    9.70    1.30
   6 -14   3   44.90    2.20
   6 -14   3   44.80    2.20
   6 -14   3   43.60    2.20
   6 -14   3   46.30    2.50
   7 -14   3  143.69    4.50
   7 -14   3  145.19    4.70
   7 -14   3  136.49    4.50
   7 -14   3  147.69    4.60
   4  13  -3   44.60    1.80
   4  13  -3   43.70    1.90
  -4 -13   3   44.70    1.70
  -4 -13   3   42.90    1.90
   3  13  -3  138.99    4.20
   3  13  -3  136.39    4.40
   3  13  -3  146.39   11.70
  -3 -13   3  137.39    4.30
  -3 -13   3  139.59    4.20
   2  13  -3  118.99   10.30
   2  13  -3  110.19    3.60
   2  13  -3  114.29    3.80
   2  13  -3  113.09    3.60
  -2 -13   3  113.79    3.70
  -2 -13   3  110.19    3.60
  -2 -13   3  112.39    3.60
   1  13  -3   -0.10    0.60
   1  13  -3    2.30    4.40
   1  13  -3   -0.30    0.70
   1  13  -3    1.80    0.90
  -1 -13   3   -0.70    0.70
  -1 -13   3    0.40    0.70
  -1 -13   3    0.70    0.60
   0  13  -3    6.80    4.90
   0  13  -3    9.70    1.10
   0  13  -3   10.20    1.00
   0 -13   3   10.00    1.00
   0 -13   3    9.80    1.10
   0 -13   3   13.40    5.20
   0 -13   3    9.80    1.20
  -1  13  -3   79.29    2.70
   1 -13   3   80.89    2.70
   1 -13   3   83.19    7.70
   1 -13   3   75.19    2.90
   1 -13   3   77.99    2.90
   1 -13   3   79.19    2.80
   1 -13   3   79.29    2.90
   1 -13   3   79.09    2.70
  -2  13  -3   93.99    3.10
   2 -13   3   95.69    3.30
   2 -13   3   97.09    8.10
   2 -13   3   97.39    3.20
   2 -13   3   95.19    3.30
   2 -13   3   91.99    3.20
   2 -13   3   92.69    3.20
   2 -13   3   94.49    3.30
  -3  13  -3  841.92   23.00
   3 -13   3  847.12   23.10
   3 -13   3  883.11   23.20
   3 -13   3  802.72   29.50
   3 -13   3  852.01   23.30
   3 -13   3  866.11   23.30
   3 -13   3  859.11   23.30
   3 -13   3  860.91   23.30
  -4  13  -3  100.39    3.30
   4 -13   3  101.89    3.50
   4 -13   3   99.19    3.50
   4 -13   3  102.89    3.60
   4 -13   3  103.49    3.60
   4 -13   3   95.69    9.20
  -5  13  -3   77.09    2.70
   5 -13   3   77.59    3.10
   5 -13   3   77.99    3.10
   5 -13   3   75.59    2.90
   5 -13   3   77.29    3.00
   6 -13   3  216.08    6.60
   6 -13   3  208.58    6.50
   6 -13   3  212.88    6.70
   6 -13   3  216.38    6.50
   7 -13   3   21.90    1.80
   7 -13   3   27.30    2.10
   7 -13   3   28.30    1.80
   7 -13   3   26.30    1.80
   4  12  -3    5.20    0.80
   4  12  -3    1.50    7.20
   4  12  -3    4.80    1.00
  -4 -12   3    5.50    0.90
  -4 -12   3    6.10    0.80
   3  12  -3    0.00    5.00
   3  12  -3   -0.30    0.70
   3  12  -3   -0.10    0.70
  -3 -12   3    0.00    0.70
  -3 -12   3    1.00    0.70
  -3 -12   3    0.90    0.80
   2  12  -3  133.39    4.20
   2  12  -3  136.59    4.10
   2  12  -3  131.79    4.00
   2  12  -3  124.29   10.00
  -2 -12   3  132.79    4.00
  -2 -12   3  126.39    4.00
  -2 -12   3  126.59    4.10
   1  12  -3    2.20    0.70
   1  12  -3    1.90    4.10
   1  12  -3    2.60    0.70
   1  12  -3    3.40    0.80
  -1 -12   3    2.50    0.70
  -1 -12   3    2.10    0.60
  -1 -12   3    1.90    0.60
   0  12  -3   52.49    2.00
   0  12  -3   50.29    1.90
   0 -12   3   46.70    2.20
   0 -12   3   48.70    6.20
   0 -12   3   55.09    2.10
   0 -12   3   50.69    1.90
   0 -12   3   50.79    1.90
  -1  12  -3  508.95   14.10
   1 -12   3  506.75   14.20
   1 -12   3  514.05   14.00
   1 -12   3  522.05   14.30
   1 -12   3  516.35   14.20
   1 -12   3  521.25   19.20
   1 -12   3  508.05   14.10
   1 -12   3  504.65   14.10
  -2  12  -3   28.60    1.40
   2 -12   3   27.70    1.50
   2 -12   3   29.00    1.50
   2 -12   3   27.90    1.50
   2 -12   3   27.30    1.50
   2 -12   3   27.40    1.40
   2 -12   3   27.30    1.50
   2 -12   3   26.50    5.10
  -3  12  -3  343.47    9.70
   3 -12   3  346.87    9.90
   3 -12   3  351.76   10.00
   3 -12   3  353.16   10.00
   3 -12   3  329.07   15.40
   3 -12   3  354.26    9.80
   3 -12   3  344.47    9.90
   3 -12   3  369.86   10.20
   3 -12   3  341.37    9.90
   4 -12   3    1.80    0.80
   4 -12   3    2.80    0.90
   4 -12   3    0.50    3.40
   4 -12   3    2.70    0.80
   4 -12   3    3.40    1.00
   4 -12   3    3.50    0.90
   4 -12   3    4.90    1.00
  -5  12  -3    2.70    0.90
   5 -12   3    3.40    1.00
   5 -12   3    2.00    1.00
   5 -12   3    4.00    0.90
   5 -12   3    2.20    1.00
   5 -12   3    3.30    0.90
   6 -12   3   48.60    2.30
   6 -12   3   48.40    2.40
   6 -12   3   50.79    2.40
   6 -12   3   53.39    2.60
   6 -12   3   49.80    2.20
   7 -12   3    0.10    1.10
   7 -12   3    0.10    1.30
   7 -12   3    0.70    1.10
   7 -12   3   -0.40    1.00
   7 -12   3   -1.50    1.00
   5  11  -3    7.30    0.90
   5  11  -3    7.00    1.10
  -5 -11   3    6.80    0.80
  -5 -11   3    8.10    1.30
   4  11  -3    1.50    0.90
   4  11  -3    8.20    6.30
   4  11  -3    4.80    0.80
  -4 -11   3    2.80    0.70
  -4 -11   3    3.60    0.80
   3  11  -3  691.03   25.70
   3  11  -3  669.03   18.10
   3  11  -3  653.03   18.00
  -3 -11   3  637.34   17.80
  -3 -11   3  633.44   18.00
  -3 -11   3  676.43   18.00
   2  11  -3    0.80    0.70
   2  11  -3    1.20    0.60
   2  11  -3    0.40    4.00
   2  11  -3    1.10    0.60
  -2 -11   3   -0.10    0.80
  -2 -11   3    0.40    0.50
  -2 -11   3    0.10    0.60
  -2 -11   3    0.00    0.50
   1  11  -3    8.40    0.80
   1  11  -3    7.50    0.80
   1  11  -3    9.40    0.90
  -1 -11   3    7.80    0.80
  -1 -11   3    9.00    0.90
  -1 -11   3    8.80    4.10
  -1 -11   3    8.10    0.80
  -1 -11   3    8.80    0.90
   0  11  -3   46.90    1.80
   0 -11   3   47.70    1.80
   0 -11   3   45.90    1.70
   0 -11   3   43.80    1.80
   0 -11   3   43.50    2.00
   0 -11   3   47.10    5.30
   0 -11   3   44.20    1.70
  -1  11  -3  157.18    5.10
  -1  11  -3  161.68    4.80
   1 -11   3  162.68    4.80
   1 -11   3  162.98    4.90
   1 -11   3  160.28    4.70
   1 -11   3  162.78    4.80
   1 -11   3  162.98    4.90
   1 -11   3  155.58    8.80
   1 -11   3  166.78    7.40
  -2  11  -3   41.60    2.10
  -2  11  -3   44.90    1.70
   2 -11   3   49.50    4.70
   2 -11   3   47.70    1.90
   2 -11   3   45.50    1.80
   2 -11   3   45.40    1.80
   2 -11   3   44.90    1.80
   2 -11   3   41.20    5.30
   2 -11   3   47.50    1.90
   2 -11   3   45.00    1.80
   2 -11   3   45.00    1.90
  -3  11  -3  130.99    4.80
  -3  11  -3  137.79    4.10
   3 -11   3  130.69    4.30
   3 -11   3  134.99    4.20
   3 -11   3  138.09    4.20
   3 -11   3  132.79    4.20
   3 -11   3  132.89    4.30
   3 -11   3  133.99    4.20
   3 -11   3  140.39    4.20
   3 -11   3  132.69    8.80
   3 -11   3  139.59    7.40
   4 -11   3  171.28    5.30
   4 -11   3  175.78    5.10
   4 -11   3  175.78    5.10
   4 -11   3  173.68    5.30
   4 -11   3  164.88    5.20
   4 -11   3  165.98    9.00
   4 -11   3  163.78    5.30
   4 -11   3  162.98   10.40
  -5  11  -3   80.49    2.80
   5 -11   3   82.29    3.20
   5 -11   3   83.59    3.00
   5 -11   3   84.39    3.20
   5 -11   3   77.99    3.00
   5 -11   3   82.09    2.90
   6 -11   3  390.26   11.40
   6 -11   3  394.56   11.30
   6 -11   3  409.06   11.20
   6 -11   3  382.16   11.40
   6 -11   3  401.56   11.30
   7 -11   3    0.70    1.20
   7 -11   3    2.40    1.40
   7 -11   3    0.00    1.00
   7 -11   3    4.00    1.20
   7 -11   3    2.20    1.00
   8 -11   3  163.48    5.10
   8 -11   3  159.58    5.30
   8 -11   3  163.18    4.90
   8 -11   3  162.68    5.10
   6  10  -3   43.10    1.70
  -6 -10   3   43.50    1.70
  -6 -10   3   40.60    1.80
   5  10  -3   73.69    2.70
   5  10  -3   75.39    9.70
   5  10  -3   74.79    2.80
  -5 -10   3   74.09    2.60
  -5 -10   3   74.39    2.60
   4  10  -3   -0.50    0.60
   4  10  -3    4.10    5.10
   4  10  -3    0.70    0.80
  -4 -10   3   -0.20    0.60
  -4 -10   3   -0.40    0.60
   3  10  -3  235.38    7.00
   3  10  -3  236.68    6.90
   3  10  -3  253.37   13.60
  -3 -10   3  243.68    6.90
  -3 -10   3  233.18    6.90
   2  10  -3  223.08    6.30
   2  10  -3  212.38   11.80
   2  10  -3  224.38    6.50
   2  10  -3  218.78    6.30
  -2 -10   3  220.78    6.30
  -2 -10   3  220.48    6.30
  -2 -10   3  224.88    6.40
   1  10  -3  143.59    4.60
   1  10  -3  141.79    4.40
   1  10  -3  148.79    4.30
   1  10  -3  149.88    4.30
  -1 -10   3  148.99    4.40
  -1 -10   3  149.09    4.30
  -1 -10   3  141.59    4.30
  -1 -10   3  145.49    4.30
   0  10  -3    8.30    0.80
   0  10  -3    8.30    1.00
   0  10  -3    8.70    0.80
   0 -10   3    7.70    0.70
   0 -10   3   10.10    1.10
   0 -10   3    9.10    1.10
   0 -10   3    7.80    3.30
   0 -10   3    9.00    0.80
   0 -10   3    9.60    0.80
   0 -10   3    7.50    0.70
  -1  10  -3    0.90    0.50
  -1  10  -3    1.30    0.60
  -1  10  -3    0.50    0.60
   1 -10   3   -1.30    2.10
   1 -10   3   -1.30    1.60
   1 -10   3   -0.60    0.40
   1 -10   3    0.00    0.60
   1 -10   3    0.40    0.70
   1 -10   3   -0.10    0.40
   1 -10   3    0.30    0.50
  -2  10  -3  907.11   24.50
  -2  10  -3  925.01   24.70
  -2  10  -3  897.31   24.70
   2 -10   3  889.71   24.80
   2 -10   3  907.11   24.50
   2 -10   3  929.21   27.00
   2 -10   3  900.41   24.60
   2 -10   3  916.61   24.70
   2 -10   3  936.41   24.70
   2 -10   3  918.21   24.60
   2 -10   3  897.51   24.60
   2 -10   3  932.71   24.60
  -3  10  -3  408.56   11.40
  -3  10  -3  388.26   11.30
   3 -10   3  421.16   11.40
   3 -10   3  392.46   11.50
   3 -10   3  411.76   11.20
   3 -10   3  385.26   11.80
   3 -10   3  410.56   11.20
   3 -10   3  410.26   11.30
   3 -10   3  417.46   11.30
   3 -10   3  396.36   16.10
   3 -10   3  436.16   14.20
   3 -10   3  385.96   11.30
   3 -10   3  400.66   11.30
  -4  10  -3   45.10    2.50
   4 -10   3   48.20    2.00
   4 -10   3   45.70    1.90
   4 -10   3   46.90    2.00
   4 -10   3   47.10    2.10
   4 -10   3   50.09    1.90
   4 -10   3   45.80    6.10
   4 -10   3   44.60    5.20
   4 -10   3   44.60    1.90
   5 -10   3  177.18    5.40
   5 -10   3  183.18    5.50
   5 -10   3  181.28    5.50
   5 -10   3  178.08    5.60
   5 -10   3  160.18    9.30
   5 -10   3  178.18    5.60
   6 -10   3  415.26   11.60
   6 -10   3  394.36   16.50
   6 -10   3  413.56   11.70
   6 -10   3  407.36   11.80
   6 -10   3  404.26   11.80
   6 -10   3  425.96   11.70
   7 -10   3   35.40    2.00
   7 -10   3   33.10    2.10
   7 -10   3   36.00    2.30
   7 -10   3   35.10    2.10
   7 -10   3   31.40    1.80
   8 -10   3    8.70    1.70
   8 -10   3    7.30    1.20
   8 -10   3    5.60    1.40
   8 -10   3    4.60    1.10
   6   9  -3   93.19    3.10
   6   9  -3   82.59    2.90
  -6  -9   3   83.29    2.90
  -6  -9   3   85.59    2.80
   5   9  -3   96.29    3.30
   5   9  -3   99.89    3.10
   5   9  -3   92.49    3.20
   5   9  -3   97.29    9.90
  -5  -9   3   98.39    3.10
  -5  -9   3   94.29    3.10
   4   9  -3  600.64   16.40
   4   9  -3  568.34   23.40
   4   9  -3  623.94   16.50
   4   9  -3  611.04   16.00
  -4  -9   3  616.54   16.10
  -4  -9   3  511.45   16.30
   3   9  -3  377.36   17.50
   3   9  -3  415.26   11.50
   3   9  -3  429.06   11.60
   3   9  -3  413.36   11.40
  -3  -9   3  424.26   11.50
  -3  -9   3  420.06   11.40
   2   9  -3   77.59    2.80
   2   9  -3   81.19    7.00
   2   9  -3   75.19    2.60
   2   9  -3   73.69    2.50
   2   9  -3   77.39    2.50
  -2  -9   3   73.69    2.50
  -2  -9   3   76.49    2.50
  -2  -9   3   73.59    2.50
  -2  -9   3   84.99    4.00
  -2  -9   3   72.59    3.00
   1   9  -3  205.08    5.80
   1   9  -3  193.78    5.70
  -1  -9   3  196.68    5.60
  -1  -9   3  199.18    8.50
  -1  -9   3  196.28    5.90
  -1  -9   3  198.98    5.60
  -1  -9   3  200.98    5.70
  -1  -9   3  196.38    6.00
  -1  -9   3  196.48    5.60
   0   9  -3    6.80    0.80
   0   9  -3    7.30    0.70
   0   9  -3    7.20    0.80
   0   9  -3    5.70    0.60
   0   9  -3    6.60    0.70
   0  -9   3    6.30    0.80
   0  -9   3    6.60    0.70
   0  -9   3    6.40    0.70
   0  -9   3    6.20    0.80
   0  -9   3    9.40    2.50
   0  -9   3    6.50    0.60
   0  -9   3    8.50    0.80
   0  -9   3    6.40    0.60
  -1   9  -3   44.30    1.70
  -1   9  -3   45.00    1.70
  -1   9  -3   47.40    1.60
   1  -9   3   49.80    1.90
   1  -9   3   44.80    1.70
   1  -9   3   42.10    1.60
   1  -9   3   38.70    4.10
   1  -9   3   42.50    1.60
   1  -9   3   45.20    1.70
   1  -9   3   43.10    1.70
  -2   9  -3  471.25   13.00
  -2   9  -3  462.35   12.80
  -2   9  -3  472.25   13.00
   2  -9   3  512.45   15.30
   2  -9   3  477.85   13.10
   2  -9   3  467.55   12.90
   2  -9   3  484.35   16.90
   2  -9   3  465.35   12.90
   2  -9   3  456.75   12.90
   2  -9   3  469.05   12.80
   2  -9   3  464.05   12.90
   2  -9   3  477.65   12.90
   2  -9   3  449.86   13.00
   2  -9   3  468.65   13.30
  -3   9  -3   24.60    1.30
  -3   9  -3   26.60    1.30
   3  -9   3   26.30    1.30
   3  -9   3   23.70    1.70
   3  -9   3   25.20    3.40
   3  -9   3   24.00    1.20
   3  -9   3   25.10    4.10
   3  -9   3   23.70    1.20
   3  -9   3   23.10    1.50
   3  -9   3   22.80    1.40
   3  -9   3   26.50    1.20
   3  -9   3   22.20    1.40
   3  -9   3   24.40    1.30
  -4   9  -3  165.38    5.20
  -4   9  -3  163.98    5.20
   4  -9   3  172.78    5.10
   4  -9   3  175.68    5.10
   4  -9   3  171.08    5.20
   4  -9   3  167.18    9.50
   4  -9   3  173.78    8.20
   4  -9   3  165.28    5.10
   4  -9   3  167.08    5.30
   4  -9   3  167.18    5.10
   4  -9   3  172.28    5.20
   5  -9   3   51.39    5.70
   5  -9   3   47.60    2.00
   5  -9   3   48.00    2.00
   5  -9   3   48.80    2.10
   5  -9   3   48.80    2.20
   5  -9   3   50.19    2.00
   5  -9   3   43.10    2.00
   6  -9   3    5.60    1.00
   6  -9   3    4.70    3.80
   6  -9   3    8.20    1.00
   6  -9   3    6.50    0.90
   6  -9   3    4.70    1.00
   6  -9   3    5.90    1.00
   6  -9   3    4.70    1.00
   7  -9   3    2.90    0.90
   7  -9   3    6.20    5.40
   7  -9   3    2.80    1.00
   7  -9   3    1.30    1.10
   7  -9   3    1.80    0.90
   7  -9   3    2.20    1.30
   7  -9   3    3.10    1.00
   8  -9   3   51.79    2.40
   8  -9   3   49.20    2.20
   8  -9   3   48.00    2.10
   8  -9   3   51.19    2.40
   8  -9   3   52.99    2.70
   6   8  -3   19.80    7.20
   6   8  -3   21.90    1.20
   6   8  -3   19.70    1.70
   6   8  -3   23.90    1.40
  -6  -8   3   19.60    1.30
  -6  -8   3   23.00    1.30
   5   8  -3   42.00    1.70
   5   8  -3   36.00    7.80
   5   8  -3   42.00    1.80
   5   8  -3   44.00    2.00
  -5  -8   3   43.40    1.70
  -5  -8   3   42.10    1.80
   4   8  -3  319.57    9.10
   4   8  -3  319.07    8.90
   4   8  -3  329.67    9.10
   4   8  -3  310.67   15.50
  -4  -8   3  315.67    9.00
  -4  -8   3  327.07    9.00
   3   8  -3  158.48    4.70
   3   8  -3  156.38    4.50
   3   8  -3  149.59    9.70
   3   8  -3  157.78    4.60
   3   8  -3  163.48    4.70
  -3  -8   3  150.38    5.10
  -3  -8   3  155.58    4.60
  -3  -8   3  154.88    5.00
  -3  -8   3  161.88    4.60
   2   8  -3  490.05   13.30
   2   8  -3  488.65   13.20
   2   8  -3  477.15   18.20
   2   8  -3  479.85   13.30
   2   8  -3  477.75   13.30
  -2  -8   3  495.75   15.60
  -2  -8   3  479.75   13.20
  -2  -8   3  499.15   13.40
  -2  -8   3  492.55   13.20
  -2  -8   3  468.05   13.60
  -2  -8   3  497.35   13.20
   1   8  -3  158.88    4.40
   1   8  -3  150.58    4.60
   1   8  -3  141.39    4.70
   1   8  -3  157.08    4.50
  -1  -8   3  164.38    6.90
  -1  -8   3  161.28    4.40
  -1  -8   3  156.58    4.50
  -1  -8   3  143.99    4.60
  -1  -8   3  153.58    4.40
  -1  -8   3  155.78    4.70
  -1  -8   3  157.38    4.70
  -1  -8   3  160.58    4.50
   0   8  -3    8.00    1.10
   0   8  -3    9.00    0.70
   0   8  -3   10.70    0.70
   0   8  -3    9.30    0.60
   0   8  -3    9.00    0.80
   0  -8   3    9.30    2.10
   0  -8   3   11.00    0.70
   0  -8   3    8.80    0.80
   0  -8   3   10.00    0.70
   0  -8   3   10.80    0.70
   0  -8   3    9.00    0.80
   0  -8   3    9.50    0.70
   0  -8   3   10.40    0.90
   0  -8   3    9.40    0.80
  -1   8  -3  298.07    8.20
  -1   8  -3  307.77    8.30
   1  -8   3  301.17    8.50
   1  -8   3  306.47   11.20
   1  -8   3  298.57    8.20
   1  -8   3  289.17    8.20
   1  -8   3  289.47    8.20
   1  -8   3  295.47    8.20
   1  -8   3  289.47    8.20
  -2   8  -3  474.75   12.50
  -2   8  -3  472.95   12.50
  -2   8  -3  450.75   12.30
   2  -8   3  462.55   12.40
   2  -8   3  442.16   12.50
   2  -8   3  450.85   14.50
   2  -8   3  463.35   12.50
   2  -8   3  420.86   15.60
   2  -8   3  463.45   12.40
   2  -8   3  457.45   12.50
   2  -8   3  457.45   12.40
   2  -8   3  456.15   12.50
   2  -8   3  448.86   12.70
  -3   8  -3  241.78    6.80
  -3   8  -3  246.98    6.80
   3  -8   3  236.18    6.70
   3  -8   3  234.28    6.70
   3  -8   3  243.58    6.80
   3  -8   3  231.18    7.10
   3  -8   3  236.98    9.10
   3  -8   3  222.28   10.30
   3  -8   3  237.98    6.80
   3  -8   3  237.58    6.80
   3  -8   3  229.08    6.70
   3  -8   3  228.18    6.90
   3  -8   3  240.18    6.80
  -4   8  -3  419.66   11.70
  -4   8  -3  419.46   11.60
   4  -8   3  428.96   11.70
   4  -8   3  422.26   11.60
   4  -8   3  389.86   14.50
   4  -8   3  405.76   12.00
   4  -8   3  421.36   11.50
   4  -8   3  412.76   11.50
   4  -8   3  403.86   11.50
   4  -8   3  412.96   16.00
   4  -8   3  426.56   11.40
   4  -8   3  425.66   11.50
   5  -8   3  185.88    5.70
   5  -8   3  198.68    5.80
   5  -8   3  191.18    5.70
   5  -8   3  175.28    9.30
   5  -8   3  184.88    5.70
   5  -8   3  195.18    5.60
   5  -8   3  193.98    5.80
   6  -8   3  153.88    4.70
   6  -8   3  141.09    9.20
   6  -8   3  158.78    5.00
   6  -8   3  153.78    4.80
   6  -8   3  153.98    4.90
   6  -8   3  153.08    4.80
   6  -8   3  149.49    4.90
   7  -8   3   -2.50    4.40
   7  -8   3    1.40    1.10
   7  -8   3    1.60    0.90
   7  -8   3    1.10    0.90
   7  -8   3   -0.30    0.70
   7  -8   3    0.70    0.80
   8  -8   3   37.00    2.10
   8  -8   3   36.50    2.50
   8  -8   3   34.30    1.90
   8  -8   3   37.40    1.80
   8  -8   3   32.40    2.10
   7   7  -3   31.00    1.40
   7   7  -3   34.50    1.70
  -7  -7   3   31.70    1.40
   6   7  -3   50.39    9.00
   6   7  -3   47.70    1.90
   6   7  -3   50.59    2.10
   6   7  -3   48.40    2.20
  -6  -7   3   48.10    1.90
  -6  -7   3   47.30    1.90
   5   7  -3    0.70    0.80
   5   7  -3   -0.50    0.90
   5   7  -3   -3.20    4.30
   5   7  -3   -0.40    0.60
   5   7  -3    1.60    0.60
  -5  -7   3    0.40    0.50
  -5  -7   3   -0.20    0.60
   4   7  -3   57.59    2.10
   4   7  -3   57.59    2.10
   4   7  -3   57.79    2.30
   4   7  -3   54.29    2.00
   4   7  -3   48.80    6.60
  -4  -7   3   53.79    2.00
  -4  -7   3   56.49    2.00
   3   7  -3  997.80   27.10
   3   7  -3 1003.10   27.00
   3   7  -3 1022.30   26.90
   3   7  -3 1012.90   26.70
   3   7  -3  946.31   32.40
   3   7  -3  980.10   26.70
   3   7  -3 1004.40   26.80
   3   7  -3 1029.20   26.80
  -3  -7   3  998.30   27.10
  -3  -7   3  966.20   27.20
  -3  -7   3  999.20   26.70
  -3  -7   3 1013.50   26.70
   2   7  -3    8.70    2.80
   2   7  -3    8.10    0.70
   2   7  -3    8.00    0.80
   2   7  -3    7.30    0.70
   2   7  -3    9.00    0.80
   2   7  -3    7.70    0.70
  -2  -7   3    7.40    2.20
  -2  -7   3    7.10    0.60
  -2  -7   3    8.40    0.80
  -2  -7   3    7.90    0.90
  -2  -7   3    7.50    0.80
  -2  -7   3    8.90    0.70
   1   7  -3  945.71   25.30
   1   7  -3  961.60   25.30
   1   7  -3  951.40   25.30
   1   7  -3  933.11   25.20
  -1  -7   3  933.51   25.20
  -1  -7   3  945.91   25.50
  -1  -7   3  930.11   25.20
  -1  -7   3  963.10   25.30
  -1  -7   3  949.51   27.30
  -1  -7   3  934.41   25.20
   0   7  -3    1.20    0.40
   0   7  -3    1.10    0.30
   0   7  -3    0.50    0.50
   0  -7   3    1.40    0.40
   0  -7   3    1.80    1.50
   0  -7   3    0.40    0.30
   0  -7   3    0.80    0.20
   0  -7   3    0.40    0.40
   0  -7   3    0.90    0.30
   0  -7   3    0.50    0.40
   0  -7   3    1.80    0.30
   0  -7   3    0.90    0.40
   0  -7   3    0.10    0.50
   0  -7   3    1.10    0.50
  -1   7  -3  944.51   24.40
  -1   7  -3  922.91   24.40
  -1   7  -3  932.91   24.40
  -1   7  -3  910.01   24.30
   1  -7   3  889.81   24.30
   1  -7   3  889.41   24.30
   1  -7   3  889.51   24.30
   1  -7   3  948.71   24.40
   1  -7   3  915.41   24.40
   1  -7   3  864.01   26.90
   1  -7   3  898.21   24.40
   1  -7   3  922.91   24.50
  -2   7  -3   49.40    1.50
  -2   7  -3   48.60    1.70
  -2   7  -3   46.10    1.60
   2  -7   3   47.40    1.80
   2  -7   3   47.90    1.70
   2  -7   3   44.10    1.60
   2  -7   3   47.80    1.60
   2  -7   3   46.50    1.60
   2  -7   3   39.20    3.60
   2  -7   3   47.70    1.70
   2  -7   3   45.20    3.10
   2  -7   3   45.50    1.70
   2  -7   3   45.00    1.60
   2  -7   3   46.80    1.60
  -3   7  -3   95.19    3.00
  -3   7  -3   97.89    3.00
   3  -7   3   95.99    3.00
   3  -7   3   94.59    2.90
   3  -7   3   89.09    2.90
   3  -7   3   95.99    3.00
   3  -7   3  100.09    3.00
   3  -7   3  100.69    3.00
   3  -7   3   95.79    3.20
   3  -7   3   90.89    2.90
   3  -7   3   99.29    3.00
   3  -7   3   87.49    5.70
   3  -7   3   91.39    5.00
   3  -7   3   93.39    2.90
  -4   7  -3   53.99    2.00
  -4   7  -3   54.19    2.10
   4  -7   3   53.29    4.40
   4  -7   3   56.39    2.10
   4  -7   3   55.59    2.10
   4  -7   3   53.39    2.00
   4  -7   3   54.79    2.10
   4  -7   3   55.59    2.00
   4  -7   3   55.59    2.00
   4  -7   3   54.49    2.40
   4  -7   3   55.49    1.90
   4  -7   3   53.69    2.00
   4  -7   3   55.99    2.00
  -5   7  -3   28.00    1.70
  -5   7  -3   26.80    1.80
   5  -7   3   30.00    1.40
   5  -7   3   31.90    1.60
   5  -7   3   29.70    1.50
   5  -7   3   26.70    1.40
   5  -7   3   27.20    2.90
   5  -7   3   29.40    1.60
   5  -7   3   33.80    4.60
   5  -7   3   30.20    1.50
   6  -7   3    7.00    0.90
   6  -7   3    7.90    3.70
   6  -7   3    5.30    0.90
   6  -7   3    8.10    1.10
   6  -7   3    7.90    0.90
   6  -7   3    7.60    1.10
   6  -7   3    8.20    1.00
   7  -7   3   24.20    1.60
   7  -7   3   22.90    1.40
   7  -7   3   21.50    1.80
   7  -7   3   18.70    1.50
   7  -7   3   22.30    1.60
   7  -7   3   14.70    6.20
   8  -7   3   70.79    3.00
   8  -7   3   72.89    2.80
   8  -7   3   59.89   12.60
   8  -7   3   73.89    3.00
   8  -7   3   75.89    2.70
   7   6  -3   24.00    1.40
   7   6  -3   22.70    1.20
  -7  -6   3   21.90    1.30
   6   6  -3    6.70    1.00
   6   6  -3    7.30    0.90
   6   6  -3    6.10    0.70
   6   6  -3    8.00    1.10
   6   6  -3    9.20    5.40
   6   6  -3    7.40    1.10
  -6  -6   3    8.00    0.90
  -6  -6   3    5.60    0.80
   5   6  -3  306.17    8.50
   5   6  -3  309.47    8.80
   5   6  -3  291.47   14.80
   5   6  -3  315.57    8.70
   5   6  -3  305.87    8.50
  -5  -6   3  314.17    8.50
  -5  -6   3  285.67    8.50
   4   6  -3    5.40    0.70
   4   6  -3    3.40    0.90
   4   6  -3    4.30    0.60
   4   6  -3    4.20    0.80
   4   6  -3    3.20    3.50
   4   6  -3    5.20    0.60
   4   6  -3    4.50    0.70
   4   6  -3    4.70    1.10
  -4  -6   3    3.70    0.50
  -4  -6   3    3.00    0.50
  -4  -6   3    4.00    1.10
   3   6  -3    7.40    3.70
   3   6  -3    4.20    0.60
   3   6  -3    6.50    0.60
   3   6  -3    7.10    0.80
   3   6  -3    5.50    0.60
   3   6  -3    5.50    0.70
   3   6  -3    5.80    0.60
   3   6  -3    6.40    0.80
   3   6  -3    8.50    0.90
   3   6  -3    5.50    0.70
  -3  -6   3    5.90    0.60
  -3  -6   3    4.90    0.80
  -3  -6   3    5.10    0.80
  -3  -6   3    7.10    0.80
   2   6  -3  151.58    4.30
   2   6  -3  155.68    4.40
   2   6  -3  157.68    4.40
   2   6  -3  160.68    4.50
   2   6  -3  158.78    4.50
   2   6  -3  161.78    4.40
   2   6  -3  153.58    4.40
   2   6  -3  147.39    7.60
  -2  -6   3  155.28    4.40
  -2  -6   3  153.98    4.40
  -2  -6   3  158.08    4.60
  -2  -6   3  133.19    5.00
  -2  -6   3  158.88    5.80
  -2  -6   3  146.69    4.40
   1   6  -3  883.81   25.60
   1   6  -3  941.91   25.60
   1   6  -3  986.10   25.80
   1   6  -3 1010.90   25.70
   1   6  -3  997.50   25.60
  -1  -6   3  956.60   25.60
  -1  -6   3  938.31   25.80
  -1  -6   3  919.51   25.60
  -1  -6   3  988.20   27.30
  -1  -6   3  978.10   25.70
   0   6  -3  996.10   27.70
   0   6  -3 1042.70   27.60
   0   6  -3 1040.30   27.70
   0   6  -3 1057.19   27.60
   0   6  -3 1098.79   27.70
   0  -6   3  951.10   27.60
   0  -6   3 1083.99   27.70
   0  -6   3 1051.99   29.60
   0  -6   3  992.30   27.60
   0  -6   3 1045.40   27.70
   0  -6   3 1039.20   28.00
  -1   6  -3  112.09    3.40
  -1   6  -3  118.99    3.30
  -1   6  -3  117.09    3.40
  -1   6  -3  122.69    3.30
   1  -6   3  114.69    5.30
   1  -6   3  115.69    3.40
   1  -6   3  114.39    3.30
   1  -6   3  117.29    3.40
   1  -6   3  106.19    3.50
   1  -6   3  108.09    3.30
  -2   6  -3  122.19    3.60
  -2   6  -3  122.79    3.60
   2  -6   3  122.69    3.60
   2  -6   3  112.29    3.50
   2  -6   3  122.09    3.60
   2  -6   3  112.69    3.50
   2  -6   3  120.49    3.70
   2  -6   3  129.29    3.40
   2  -6   3  117.39    3.50
   2  -6   3  113.79    3.50
   2  -6   3  109.19    5.60
   2  -6   3  128.99    5.30
   2  -6   3  122.59    3.50
   2  -6   3  122.99    3.50
  -3   6  -3   12.70    0.80
  -3   6  -3   11.90    0.60
  -3   6  -3   13.00    0.60
   3  -6   3   12.00    0.90
   3  -6   3   13.40    2.30
   3  -6   3   13.10    0.80
   3  -6   3   12.30    0.90
   3  -6   3   11.50    0.80
   3  -6   3   11.60    0.80
   3  -6   3   11.70    0.80
   3  -6   3   13.40    0.90
   3  -6   3   11.40    2.50
   3  -6   3   13.50    0.80
   3  -6   3   12.60    0.80
   3  -6   3   12.80    0.80
  -4   6  -3   42.60    1.80
  -4   6  -3   44.40    1.50
   4  -6   3   42.90    1.70
   4  -6   3   45.50    4.00
   4  -6   3   43.00    1.70
   4  -6   3   43.10    1.60
   4  -6   3   45.90    1.60
   4  -6   3   45.00    1.80
   4  -6   3   44.00    1.60
   4  -6   3   44.70    1.70
   4  -6   3   44.90    2.00
   4  -6   3   35.00    1.90
  -5   6  -3  407.16   11.50
   5  -6   3  390.06   11.70
   5  -6   3  417.76   11.20
   5  -6   3  412.06   11.20
   5  -6   3  411.66   11.40
   5  -6   3  408.96   15.20
   5  -6   3  395.96   11.30
   5  -6   3  407.16   11.20
   5  -6   3  406.96   11.40
   5  -6   3  377.26   11.00
   6  -6   3    2.60    0.60
   6  -6   3    3.00    0.70
   6  -6   3    2.80    0.80
   6  -6   3    1.90    0.90
   6  -6   3    2.80    0.80
   6  -6   3    1.70    0.70
   6  -6   3    3.10    3.30
  -7   6  -3   60.09    2.20
   7  -6   3   62.59    2.20
   7  -6   3   63.29    2.60
   7  -6   3   60.89    2.80
   7  -6   3   67.69    7.50
   7  -6   3   62.59    2.60
   7  -6   3   62.89    2.50
   7  -6   3   62.79    2.50
   8  -6   3   33.00    2.10
   8  -6   3   33.40    1.90
   8  -6   3   30.10    1.70
   8  -6   3   33.10    7.20
   8  -6   3   33.30    2.00
   7   5  -3   99.79    3.40
   7   5  -3   78.19   10.90
   7   5  -3   96.19    3.10
   7   5  -3   95.89    3.20
   7   5  -3   92.49    3.10
  -7  -5   3   95.39    3.10
   6   5  -3   55.39    2.10
   6   5  -3   57.89    2.40
   6   5  -3   53.59    2.20
   6   5  -3   52.79    2.30
   6   5  -3   56.09    8.10
   6   5  -3   55.29    2.00
  -6  -5   3   52.79    2.10
  -6  -5   3   53.59    2.00
   5   5  -3  185.58    5.40
   5   5  -3  189.98   11.20
   5   5  -3  192.18    5.60
   5   5  -3  183.38    5.40
   5   5  -3  183.48    5.50
   5   5  -3  182.18    5.50
  -5  -5   3  184.18    5.40
   4   5  -3   11.20    3.80
   4   5  -3   12.20    1.00
   4   5  -3   11.70    0.90
   4   5  -3   11.70    1.20
   4   5  -3   12.60    0.90
   4   5  -3   14.70    1.20
   4   5  -3   12.90    0.90
   4   5  -3   12.50    0.80
  -4  -5   3   10.00    1.20
  -4  -5   3   12.70    1.30
  -4  -5   3   13.40    0.80
   3   5  -3  126.89    3.80
   3   5  -3  132.59    3.90
   3   5  -3  135.49    4.00
   3   5  -3  133.89    3.90
   3   5  -3  127.79    3.80
   3   5  -3  132.09    4.10
   3   5  -3  129.99    7.30
   3   5  -3  128.89    4.00
   3   5  -3  134.29    3.80
   3   5  -3  130.59    3.80
  -3  -5   3  136.39    4.10
  -3  -5   3  137.29    4.10
  -3  -5   3  135.89    3.80
   2   5  -3  143.09    4.20
   2   5  -3  152.08    7.10
   2   5  -3  147.39    4.30
   2   5  -3  146.99    4.10
   2   5  -3  144.89    4.20
   2   5  -3  140.99    4.20
   2   5  -3  139.89    4.10
  -2  -5   3  154.78    5.10
  -2  -5   3  147.29    4.30
  -2  -5   3  149.09    4.10
  -2  -5   3  146.59    4.10
  -2  -5   3  138.59    4.10
  -2  -5   3  148.89    4.30
  -2  -5   3  137.99    4.20
   1   5  -3   -0.20    0.40
   1   5  -3   -0.30    0.40
   1   5  -3   -0.30    0.30
   1   5  -3   -0.30    0.20
   1   5  -3   -0.20    0.30
   1   5  -3   -0.60    0.30
  -1  -5   3   -0.70    0.20
  -1  -5   3    0.00    0.30
  -1  -5   3   -0.60    0.40
  -1  -5   3   -0.20    0.20
  -1  -5   3   -1.20    0.90
   0   5  -3  504.85   13.80
   0   5  -3  526.45   13.80
   0   5  -3  515.45   13.80
   0   5  -3  539.35   13.90
   0   5  -3  501.25   13.70
   0  -5   3  525.25   15.40
   0  -5   3  507.95   13.80
   0  -5   3  475.35   13.80
   0  -5   3  517.35   13.80
  -1   5  -3 2705.43   72.99
  -1   5  -3 2812.72   72.99
   1  -5   3 2692.63   74.89
   1  -5   3 2809.32   73.09
  -2   5  -3  464.15   11.60
  -2   5  -3  447.66   11.90
  -2   5  -3  461.75   11.90
  -2   5  -3  409.46   11.90
  -2   5  -3  464.85   11.70
  -2   5  -3  410.16   11.90
   2  -5   3  463.05   11.80
   2  -5   3  424.36   11.90
   2  -5   3  448.26   12.00
   2  -5   3  427.76   11.90
   2  -5   3  409.76   11.80
   2  -5   3  430.96   12.00
   2  -5   3  460.25   11.80
   2  -5   3  395.96   14.00
   2  -5   3  439.26   13.50
  -3   5  -3   49.80    1.60
  -3   5  -3   50.79    1.80
  -3   5  -3   55.39    1.60
  -3   5  -3   52.19    1.80
   3  -5   3   48.60    1.70
   3  -5   3   49.80    1.70
   3  -5   3   50.09    1.80
   3  -5   3   48.20    1.70
   3  -5   3   49.40    1.70
   3  -5   3   46.30    3.70
   3  -5   3   57.99    1.90
   3  -5   3   49.20    1.70
   3  -5   3   50.49    1.70
   3  -5   3   50.79    1.70
   3  -5   3   49.70    1.80
   3  -5   3   50.49    1.80
   3  -5   3   49.80    3.50
  -4   5  -3    0.40    0.40
  -4   5  -3   -0.10    0.50
   4  -5   3    0.40    0.40
   4  -5   3   -0.40    1.50
   4  -5   3    0.50    0.50
   4  -5   3    0.00    0.50
   4  -5   3    1.40    0.50
   4  -5   3    0.80    0.40
   4  -5   3    0.50    0.50
   4  -5   3    0.20    0.50
   4  -5   3   -0.10    0.40
   4  -5   3   -0.30    0.40
  -5   5  -3  804.02   22.40
  -5   5  -3  824.82   22.10
   5  -5   3  784.72   22.40
   5  -5   3  827.42   21.80
   5  -5   3  830.32   26.30
   5  -5   3  815.42   22.10
   5  -5   3  824.22   21.90
   5  -5   3  806.52   22.10
   5  -5   3  834.62   22.10
   5  -5   3  791.02   22.10
   5  -5   3  794.62   22.10
   5  -5   3  834.12   22.20
   6  -5   3  309.77    9.10
   6  -5   3  328.27    9.10
   6  -5   3  309.17    9.00
   6  -5   3  316.37    8.70
   6  -5   3  304.77   13.70
   6  -5   3  323.07    9.20
   6  -5   3  312.67    9.10
   7  -5   3   22.70    2.00
   7  -5   3   24.30    1.60
   7  -5   3   17.20    4.40
   7  -5   3   23.20    1.70
   7  -5   3   26.50    1.60
   7  -5   3   25.10    1.30
   7  -5   3   22.50    1.60
   8  -5   3    3.00    5.90
   8  -5   3    1.40    1.00
   8  -5   3    1.10    0.70
   8  -5   3    1.60    1.20
   8  -5   3    0.30    0.90
   8  -5   3    0.80    1.10
   8   4  -3    6.60    1.00
   8   4  -3    8.50    0.90
   8   4  -3    7.00    1.20
  -8  -4   3    9.50    1.00
   7   4  -3  476.35   13.00
   7   4  -3  484.65   13.00
   7   4  -3  432.56   19.50
   7   4  -3  487.05   13.20
   7   4  -3  471.25   13.00
  -7  -4   3  466.05   13.00
   6   4  -3   75.19    2.70
   6   4  -3   75.29    8.20
   6   4  -3   78.69    2.60
   6   4  -3   78.59    2.70
   6   4  -3   78.69    2.90
   6   4  -3   78.29    2.70
  -6  -4   3   76.79    2.60
   5   4  -3  611.34   16.90
   5   4  -3  597.54   22.50
   5   4  -3  613.44   17.00
   5   4  -3  621.94   17.00
   5   4  -3  621.14   17.00
   5   4  -3  643.94   17.20
   5   4  -3  638.24   17.30
  -5  -4   3  643.74   16.90
   4   4  -3  360.56    9.80
   4   4  -3  352.56   10.00
   4   4  -3  365.66    9.60
   4   4  -3  299.67    9.90
   4   4  -3  366.66    9.70
   4   4  -3  357.46    9.80
   4   4  -3  352.76    9.90
   4   4  -3  312.97   14.40
   4   4  -3  364.06    9.70
  -4  -4   3  355.96   10.00
  -4  -4   3  352.86    9.60
  -4  -4   3  350.16   10.00
   3   4  -3   30.70    3.70
   3   4  -3   29.40    1.30
   3   4  -3   30.20    1.20
   3   4  -3   30.20    1.20
   3   4  -3   28.80    1.40
   3   4  -3   30.00    1.20
   3   4  -3   29.40    1.20
   3   4  -3   29.60    1.30
   3   4  -3   29.90    1.10
   3   4  -3   32.40    1.20
  -3  -4   3   29.60    1.30
  -3  -4   3   30.60    1.10
  -3  -4   3   28.30    1.10
  -3  -4   3   31.10    1.40
   2   4  -3 1579.04   43.70
   2   4  -3 1583.74   43.60
   2   4  -3 1731.93   46.70
   2   4  -3 1552.64   43.70
   2   4  -3 1649.73   43.70
  -2  -4   3 1647.44   43.70
  -2  -4   3 1718.53   43.60
  -2  -4   3 1700.33   44.10
   1   4  -3  141.69    4.20
   1   4  -3  148.79    4.30
   1   4  -3  152.88    4.10
   1   4  -3  156.18    4.30
   1   4  -3  149.49    4.20
  -1  -4   3  149.59    4.20
  -1  -4   3  152.68    5.10
  -1  -4   3  147.49    4.10
  -1  -4   3  149.88    4.30
  -1  -4   3  150.98    4.10
   0   4  -3  152.38    4.20
   0   4  -3  149.88    4.20
   0   4  -3  153.68    4.20
   0   4  -3  146.69    4.20
   0  -4   3  146.49    4.30
   0  -4   3  148.49    4.20
   0  -4   3  157.18    4.10
   0  -4   3  150.28    5.40
   0  -4   3  152.08    4.20
  -1   4  -3    0.70    0.20
  -1   4  -3    0.60    0.20
  -1   4  -3   -0.10    0.20
  -1   4  -3    0.20    0.20
  -1   4  -3    0.10    0.20
   1  -4   3    0.00    0.20
   1  -4   3    0.50    0.10
   1  -4   3    0.50    0.20
   1  -4   3    0.30    0.30
   1  -4   3    0.60    0.20
   1  -4   3   -0.10    0.90
  -2   4  -3  386.86   10.80
  -2   4  -3  400.96   10.80
  -2   4  -3  398.56   10.70
  -2   4  -3  395.46   10.90
  -2   4  -3  390.76   10.90
  -2   4  -3  413.16   10.70
   2  -4   3  395.46   12.40
   2  -4   3  403.66   10.90
   2  -4   3  404.26   10.80
   2  -4   3  400.86   12.90
   2  -4   3  403.46   10.70
  -3   4  -3   -0.20    0.40
  -3   4  -3    0.30    0.30
  -3   4  -3    0.10    0.40
  -3   4  -3   -0.20    0.20
   3  -4   3   -0.20    0.30
   3  -4   3   -0.10    0.40
   3  -4   3    0.10    0.30
   3  -4   3    0.10    0.40
   3  -4   3   -0.50    0.40
   3  -4   3    0.60    0.50
   3  -4   3   -0.30    0.30
   3  -4   3    0.00    0.40
   3  -4   3   -0.40    0.40
   3  -4   3    0.40    0.40
   3  -4   3   -0.70    0.30
   3  -4   3    0.40    1.20
   3  -4   3   -0.30    0.30
  -4   4  -3   29.50    1.40
  -4   4  -3   30.00    1.20
   4  -4   3   28.30    3.30
   4  -4   3   30.30    1.30
   4  -4   3   29.20    1.20
   4  -4   3   30.10    1.10
   4  -4   3   28.50    1.30
   4  -4   3   28.30    1.30
   4  -4   3   29.90    1.40
   4  -4   3   29.20    1.30
   4  -4   3   31.70    1.30
   4  -4   3   29.60    1.30
   4  -4   3   29.60    1.30
  -5   4  -3   72.59    2.90
  -5   4  -3   76.09    2.60
   5  -4   3   77.29    2.50
   5  -4   3   70.49    2.50
   5  -4   3   71.49    5.70
   5  -4   3   69.19    2.60
   5  -4   3   73.39    2.60
   5  -4   3   72.29    2.50
   5  -4   3   74.99    2.90
   5  -4   3   75.59    2.60
   5  -4   3   73.79    2.70
   5  -4   3   74.69    2.30
   6  -4   3    8.20    1.00
   6  -4   3    9.50    1.00
   6  -4   3    8.60    1.00
   6  -4   3   10.10    0.80
   6  -4   3    7.90    1.10
   6  -4   3    8.30    0.90
   6  -4   3    4.40    3.10
   7  -4   3  284.07    8.50
   7  -4   3  298.47    8.20
   7  -4   3  294.17    8.70
   7  -4   3  294.37    8.50
   7  -4   3  292.87   14.00
   7  -4   3  292.17    8.60
   8  -4   3   21.20    1.80
   8  -4   3   20.10    1.50
   8  -4   3   18.50    1.60
   8  -4   3   21.90    1.20
   8  -4   3   19.60    1.90
   8  -4   3   12.30    5.70
   8   3  -3    3.50    1.10
   8   3  -3    7.00    0.90
   8   3  -3    5.90    0.80
  -8  -3   3    6.70    0.80
   7   3  -3  391.36   10.80
   7   3  -3  383.36   10.50
   7   3  -3  381.66   10.50
   7   3  -3  378.86   10.60
   7   3  -3  338.87   16.40
   6   3  -3    6.80    1.10
   6   3  -3    9.10    0.90
   6   3  -3    8.00    0.90
   6   3  -3   12.80    4.50
   6   3  -3    6.90    1.00
   6   3  -3    6.90    0.80
  -6  -3   3    8.50    0.80
   5   3  -3  317.07    8.90
   5   3  -3  302.37    8.60
   5   3  -3  301.17    8.80
   5   3  -3  312.17   13.40
   5   3  -3  308.87    8.50
   5   3  -3  310.37    8.60
   5   3  -3  291.27    9.00
   5   3  -3  320.17    8.50
   5   3  -3  307.47    8.70
  -5  -3   3  285.97    8.90
  -5  -3   3  308.97    8.40
   4   3  -3  306.47   12.40
   4   3  -3  306.57    8.80
   4   3  -3  301.47    8.90
   4   3  -3  310.47    8.50
   4   3  -3  309.57    8.70
   4   3  -3  310.17    8.60
   4   3  -3  306.97    8.70
   4   3  -3  311.27    8.60
  -4  -3   3  313.87    8.80
  -4  -3   3  321.97    8.90
  -4  -3   3  305.57    8.40
   3   3  -3  143.99    4.00
   3   3  -3  139.29    4.00
   3   3  -3  141.99    4.10
   3   3  -3  144.29    4.10
   3   3  -3  149.59    7.00
   3   3  -3  141.59    4.10
   3   3  -3  140.89    4.00
   3   3  -3  143.79    4.20
   3   3  -3  139.69    4.10
   3   3  -3  141.19    4.20
  -3  -3   3  141.89    4.30
  -3  -3   3  149.49    4.20
  -3  -3   3  132.89    4.00
   2   3  -3  413.36   11.80
   2   3  -3  429.36   11.70
   2   3  -3  433.36   11.40
   2   3  -3  441.56   13.90
   2   3  -3  425.26   11.50
  -2  -3   3  436.86   11.60
  -2  -3   3  420.66   11.40
  -2  -3   3  426.96   11.60
   1   3  -3  717.73   18.80
   1   3  -3  711.13   18.90
   1   3  -3  705.73   20.40
   1   3  -3  687.23   18.80
   1   3  -3  703.63   18.80
  -1  -3   3  728.33   18.80
  -1  -3   3  714.53   18.70
  -1  -3   3  696.83   18.80
  -1  -3   3  663.83   18.70
  -1  -3   3  712.03   19.40
   0   3  -3 2336.67   63.49
   0  -3   3 2384.86   63.59
  -1   3  -3  866.01   23.20
  -1   3  -3  858.71   23.10
  -1   3  -3  870.41   23.10
  -1   3  -3  839.82   23.20
   1  -3   3  855.91   23.20
   1  -3   3  884.31   24.30
   1  -3   3  868.01   24.70
   1  -3   3  880.31   23.20
  -2   3  -3    1.80    0.30
  -2   3  -3    1.60    0.30
  -2   3  -3    1.30    0.30
  -2   3  -3    1.80    0.30
   2  -3   3    2.20    0.30
   2  -3   3    2.10    0.30
   2  -3   3    2.20    1.00
   2  -3   3    1.80    0.20
  -3   3  -3   19.00    0.80
  -3   3  -3   19.80    1.00
  -3   3  -3   19.80    0.80
  -3   3  -3   18.00    0.90
   3  -3   3   16.40    0.90
   3  -3   3   25.50    2.60
   3  -3   3   17.40    0.90
   3  -3   3   16.60    1.00
   3  -3   3   17.30    0.90
   3  -3   3   18.60    0.90
   3  -3   3   19.20    0.80
   3  -3   3   18.80    0.80
   3  -3   3   19.00    1.00
  -4   3  -3   91.29    3.10
  -4   3  -3   89.29    2.90
   4  -3   3   86.49    2.90
   4  -3   3   90.79    2.90
   4  -3   3   90.99    2.90
   4  -3   3   88.79    5.30
   4  -3   3   91.59    2.80
   4  -3   3   93.09    2.90
   4  -3   3   91.99    2.70
   4  -3   3   92.19    2.90
   4  -3   3   91.99    3.00
   4  -3   3   93.39    3.00
   4  -3   3   92.49    2.90
   4  -3   3   94.89    3.10
  -5   3  -3  220.28    6.60
   5  -3   3  228.28    6.60
   5  -3   3  223.18    6.70
   5  -3   3  234.48    6.50
   5  -3   3  229.18    6.80
   5  -3   3  226.28    6.50
   5  -3   3  226.18    6.60
   5  -3   3  216.08    6.50
   5  -3   3  228.28    6.60
   5  -3   3  222.28   10.40
   5  -3   3  222.18    6.30
  -6   3  -3   34.90    1.40
   6  -3   3   35.90    1.70
   6  -3   3   36.90    1.80
   6  -3   3   37.30    5.50
   6  -3   3   37.60    1.70
   6  -3   3   35.00    2.00
   6  -3   3   36.10    1.60
   6  -3   3   36.20    1.50
   6  -3   3   36.20    1.80
   7  -3   3  165.28    5.20
   7  -3   3  169.48    5.30
   7  -3   3  166.18    4.90
   7  -3   3  169.58    5.40
   7  -3   3  159.78    5.20
   7  -3   3  171.68   10.80
  -8   3  -3  186.28    5.40
   8  -3   3  192.58    5.40
   8  -3   3  168.18   11.70
   8  -3   3  194.88    5.80
   8  -3   3  192.28    6.00
   8  -3   3  188.58    5.70
   8   2  -3   51.29    2.10
   8   2  -3   52.79    2.00
   8   2  -3   48.80    2.30
  -8  -2   3   51.29    1.90
   7   2  -3  173.38    5.00
   7   2  -3  131.49   14.40
   7   2  -3  171.38    5.50
   7   2  -3  173.48    5.10
   7   2  -3  167.28    5.30
   6   2  -3  330.67    9.30
   6   2  -3  337.07    9.50
   6   2  -3  318.87    9.10
   6   2  -3  325.37    9.20
   6   2  -3  323.97   14.30
   6   2  -3  325.27    9.40
  -6  -2   3  323.17    9.00
   5   2  -3   34.10    1.40
   5   2  -3   34.30    1.60
   5   2  -3   33.50    1.70
   5   2  -3   34.10    4.80
   5   2  -3   32.70    1.80
   5   2  -3   30.60    1.30
   5   2  -3   32.90    1.40
   5   2  -3   31.90    1.30
   5   2  -3   31.10    1.50
  -5  -2   3   31.30    1.80
  -5  -2   3   29.40    1.60
  -5  -2   3   31.20    1.70
   4   2  -3  148.19    7.60
   4   2  -3  159.38    4.50
   4   2  -3  153.18    4.70
   4   2  -3  160.78    4.60
   4   2  -3  164.98    4.70
   4   2  -3  155.48    4.50
   4   2  -3  148.39    4.50
   4   2  -3  150.58    4.40
   4   2  -3  155.78    4.50
   4   2  -3  156.88    4.60
  -4  -2   3  160.28    4.80
  -4  -2   3  154.98    4.60
  -4  -2   3  151.68    4.40
   3   2  -3  192.68    5.30
   3   2  -3  178.68    7.80
   3   2  -3  191.38    5.40
   3   2  -3  186.98    5.40
   3   2  -3  194.18    5.50
   3   2  -3  203.38    5.50
   3   2  -3  193.98    5.40
   3   2  -3  192.98    5.40
   3   2  -3  193.98    5.40
   3   2  -3  169.08    5.50
  -3  -2   3  207.08    5.60
  -3  -2   3  201.28    5.50
   2   2  -3  857.11   23.10
   2   2  -3  844.72   23.20
   2   2  -3  865.91   23.30
   2   2  -3  852.41   25.10
   2   2  -3  870.41   23.00
  -2  -2   3  881.51   23.00
  -2  -2   3  867.01   23.10
  -2  -2   3  897.91   23.10
  -2  -2   3  853.61   23.20
   1   2  -3 1320.97   36.50
   0   2  -3 1540.55   41.50
  -1   2  -3  197.08    5.90
  -1   2  -3  208.08    5.80
   1  -2   3  211.28    5.90
   1  -2   3  214.78    5.80
   1  -2   3  219.88    5.80
   1  -2   3  209.88    5.90
   1  -2   3  209.38    5.80
   1  -2   3  209.98    7.00
  -2   2  -3  895.61   24.40
  -2   2  -3  940.81   24.30
  -2   2  -3  914.71   24.40
   2  -2   3  921.71   25.90
   2  -2   3  951.40   24.50
   2  -2   3  920.01   24.40
   2  -2   3  860.91   24.40
   2  -2   3  914.41   24.60
  -3   2  -3 1569.34   41.60
  -3   2  -3 1550.94   41.80
  -3   2  -3 1589.84   41.40
   3  -2   3 1567.54   44.00
   3  -2   3 1508.55   41.60
   3  -2   3 1504.95   41.60
   3  -2   3 1587.94   41.60
   3  -2   3 1560.04   41.60
   3  -2   3 1550.94   41.60
   3  -2   3 1617.44   41.60
   3  -2   3 1540.75   41.60
   3  -2   3 1550.54   41.60
   3  -2   3 1597.24   41.60
   3  -2   3 1585.64   42.40
  -4   2  -3   33.20    1.40
  -4   2  -3   34.90    1.60
   4  -2   3   34.30    1.50
   4  -2   3   34.30    1.50
   4  -2   3   38.10    1.40
   4  -2   3   35.60    1.30
   4  -2   3   35.80    1.50
   4  -2   3   36.30    1.50
   4  -2   3   34.30    1.40
   4  -2   3   35.10    1.40
   4  -2   3   36.10    1.40
   4  -2   3   35.10    1.30
   4  -2   3   35.40    3.00
   4  -2   3   30.20    3.50
  -5   2  -3    2.30    0.90
  -5   2  -3    0.70    0.40
  -5   2  -3    2.00    0.70
   5  -2   3    1.00    0.70
   5  -2   3    1.00    2.40
   5  -2   3    1.10    0.50
   5  -2   3    1.30    0.50
   5  -2   3    1.20    0.50
   5  -2   3    2.40    0.70
   5  -2   3    1.60    0.60
   5  -2   3    2.00    0.90
   5  -2   3    0.90    0.40
   5  -2   3    1.00    0.70
  -6   2  -3   11.20    0.90
   6  -2   3   11.30    1.10
   6  -2   3   11.40    1.20
   6  -2   3   10.50    0.90
   6  -2   3   10.30    1.10
   6  -2   3   10.90    1.10
   6  -2   3    8.70    3.70
   6  -2   3   10.30    1.00
   7  -2   3  633.24   27.40
   7  -2   3  668.33   18.60
   7  -2   3  666.33   18.60
   7  -2   3  687.93   18.50
   7  -2   3  683.23   18.20
   7  -2   3  674.93   18.50
  -8   2  -3  166.08    4.90
   8  -2   3  158.38    5.10
   8  -2   3  172.18    5.20
   8  -2   3  166.38    5.40
   8  -2   3  165.88    4.90
   8   1  -3   47.80    2.00
   8   1  -3   48.10    2.30
   8   1  -3   48.90    1.90
   7   1  -3  360.86    9.80
   7   1  -3  361.66    9.90
   7   1  -3  353.06   10.20
   7   1  -3  300.37   14.80
   7   1  -3  356.56   10.00
   6   1  -3 1186.98   31.30
   6   1  -3 1129.99   31.20
   6   1  -3 1191.78   31.40
   6   1  -3 1187.48   31.10
   6   1  -3 1160.18   31.10
   6   1  -3 1121.69   36.10
  -6  -1   3 1138.39   31.00
   5   1  -3    3.40    0.80
   5   1  -3    3.70    0.70
   5   1  -3    5.00    0.70
   5   1  -3    2.90    0.70
   5   1  -3    3.80    0.60
   5   1  -3    3.90    0.50
   5   1  -3    3.30    0.60
   5   1  -3    4.20    0.80
   5   1  -3    3.20    0.50
   5   1  -3    4.10    2.70
  -5  -1   3    3.50    0.50
  -5  -1   3    3.70    0.80
  -5  -1   3    3.20    0.80
   4   1  -3 1058.29   28.60
   4   1  -3 1105.59   28.90
   4   1  -3 1078.29   31.80
   4   1  -3 1116.09   28.70
   4   1  -3 1098.79   28.70
   4   1  -3 1089.19   28.70
   4   1  -3 1029.60   28.50
   4   1  -3 1110.29   28.60
   4   1  -3  985.90   28.60
   4   1  -3 1035.80   32.00
   4   1  -3 1052.99   28.60
  -4  -1   3 1050.99   28.90
  -4  -1   3 1115.89   28.80
  -4  -1   3 1053.49   28.50
   3   1  -3   75.69    2.30
   3   1  -3   77.69    2.40
   3   1  -3   74.29    2.60
   3   1  -3   82.49    4.30
   3   1  -3   80.09    2.50
   3   1  -3   74.19    2.30
   3   1  -3   74.89    2.40
   3   1  -3   79.69    4.50
   3   1  -3   81.79    2.30
   3   1  -3   69.59    2.30
  -3  -1   3   81.29    2.20
  -3  -1   3   79.59    2.50
  -3  -1   3   78.59    2.20
  -3  -1   3   80.49    2.40
   2   1  -3   30.70    1.00
   2   1  -3   28.30    2.40
   2   1  -3   31.90    1.20
  -2  -1   3   32.60    1.00
  -2  -1   3   31.70    1.10
  -2  -1   3   32.00    1.10
  -2  -1   3   35.10    1.10
  -2  -1   3   32.20    1.00
  -2  -1   3   31.80    1.20
   1   1  -3 3861.31  103.29
   0   1  -3 2174.98   59.29
   0   1  -3 2171.38   59.19
  -1   1  -3  180.98    4.90
  -1   1  -3  173.98    4.90
  -1   1  -3  177.28    4.80
  -1   1  -3  166.98    4.80
   1  -1   3  179.48    4.80
   1  -1   3  166.78    4.80
   1  -1   3  165.48    5.70
   1  -1   3  193.08    4.80
   1  -1   3  191.58    4.90
  -2   1  -3    2.00    0.30
  -2   1  -3    1.30    0.30
  -2   1  -3    2.50    0.40
  -2   1  -3    1.60    0.30
  -2   1  -3    2.00    0.40
   2  -1   3    2.40    0.40
   2  -1   3    1.60    0.30
   2  -1   3    0.40    0.80
   2  -1   3    1.90    0.30
   2  -1   3    1.90    0.30
  -3   1  -3  806.92   21.60
   3  -1   3  797.82   23.90
   3  -1   3  784.62   21.50
   3  -1   3  783.32   21.50
   3  -1   3  820.12   21.50
   3  -1   3  755.82   21.60
   3  -1   3  818.92   21.40
   3  -1   3  817.42   21.60
   3  -1   3  802.92   21.50
   3  -1   3  814.32   21.50
   3  -1   3  829.42   23.00
   3  -1   3  799.02   21.50
   3  -1   3  799.02   21.50
  -4   1  -3  671.63   18.10
  -4   1  -3  666.53   17.80
   4  -1   3  664.83   20.00
   4  -1   3  671.83   17.90
   4  -1   3  672.63   18.10
   4  -1   3  680.43   18.10
   4  -1   3  680.53   18.00
   4  -1   3  624.94   18.00
   4  -1   3  663.53   18.00
   4  -1   3  668.33   18.00
   4  -1   3  657.53   18.00
   4  -1   3  641.94   17.80
   4  -1   3  685.23   21.40
   4  -1   3  659.03   17.90
   4  -1   3  661.43   18.00
  -5   1  -3   36.80    1.90
  -5   1  -3   39.90    1.40
  -5   1  -3   39.00    2.20
   5  -1   3   38.50    1.70
   5  -1   3   37.80    1.90
   5  -1   3   39.60    1.50
   5  -1   3   37.40    1.50
   5  -1   3   38.60    1.70
   5  -1   3   40.70    1.70
   5  -1   3   41.60    1.80
   5  -1   3   40.20    1.70
   5  -1   3   39.60    4.80
  -6   1  -3  101.19    3.10
   6  -1   3  102.19    3.60
   6  -1   3   98.19    3.40
   6  -1   3   95.19    7.60
   6  -1   3  103.69    3.60
   6  -1   3  105.09    3.40
   6  -1   3  102.79    3.40
   6  -1   3  105.19    3.20
  -7   1  -3    9.30    0.90
   7  -1   3    9.70    1.30
   7  -1   3   10.10    1.10
   7  -1   3    6.90    4.50
   7  -1   3   10.70    1.20
   7  -1   3    7.90    0.80
  -8   1  -3    0.50    0.70
   8  -1   3    1.80    0.70
   8  -1   3    0.40    0.90
   8  -1   3   -0.10    0.80
   8  -1   3    1.20    1.20
   9   0  -3   36.00    1.40
   9   0  -3   36.10    1.60
   9   0  -3   34.70    1.80
  -9   0   3   34.70    1.50
   8   0  -3   61.09    2.40
   8   0  -3   59.79    2.20
   8   0  -3   59.09    2.80
   8   0  -3   62.09    2.60
   7   0  -3   -0.50    4.60
   7   0  -3    1.50    1.00
   7   0  -3   -1.10    1.20
   7   0  -3    1.00    0.70
   7   0  -3    1.60    0.90
   6   0  -3  392.96   10.90
   6   0  -3  389.76   11.00
   6   0  -3  392.26   10.90
   6   0  -3  390.06   10.90
   6   0  -3  370.46   15.20
   6   0  -3  393.06   10.70
   5   0  -3    3.60    0.60
   5   0  -3    4.00    0.60
   5   0  -3    4.70    0.50
   5   0  -3    6.90    2.50
   5   0  -3    5.10    0.70
   5   0  -3    4.30    0.70
   5   0  -3    4.20    0.50
   5   0  -3    5.70    2.70
   5   0  -3    6.10    0.90
   5   0  -3    5.60    0.70
   5   0  -3    5.30    0.70
  -5   0   3    3.90    0.80
  -5   0   3    3.70    0.70
   4   0  -3 1108.59   30.60
   4   0  -3 1103.99   33.40
   4   0  -3 1164.28   30.40
   4   0  -3 1134.79   33.30
   4   0  -3 1173.18   30.40
   4   0  -3 1135.49   30.30
   4   0  -3 1144.59   30.40
   4   0  -3 1046.30   30.30
   4   0  -3 1119.79   30.30
   4   0  -3 1197.68   30.40
   4   0  -3 1138.89   30.30
  -4   0   3 1143.19   30.20
  -4   0   3 1149.48   30.50
  -4   0   3 1151.28   30.60
   3   0  -3 1078.39   27.70
   3   0  -3 1092.79   27.60
   3   0  -3 1073.19   27.80
   3   0  -3  956.80   27.50
   3   0  -3 1059.89   29.70
   3   0  -3  975.50   27.60
   3   0  -3  996.70   29.80
  -3   0   3  976.40   27.70
  -3   0   3 1060.69   27.50
  -3   0   3 1057.19   27.80
  -3   0   3  971.60   27.70
  -3   0   3 1088.49   27.50
  -3   0   3 1058.89   27.70
   2   0  -3 1639.14   43.20
   2   0  -3 1573.94   44.40
  -2   0   3 1655.13   42.80
  -2   0   3 1568.04   42.80
  -2   0   3 1625.84   42.80
   1   0  -3 1440.76   39.30
   0   0  -3  404.36   10.70
   0   0  -3  375.46   10.00
   0   0  -3  376.56   10.10
   0   0  -3  361.06   10.00
   0   0  -3  384.06   10.10
   0   0  -3  378.16   10.00
   0   0   3  381.16   10.00
   0   0   3  378.56   10.00
   0   0   3  355.06   10.10
   0   0   3  369.66   10.10
   0   0   3  378.36   10.10
   1   0   3 1969.90   53.09
  -2   0  -3 1126.09   30.80
  -2   0  -3 1176.58   30.80
  -2   0  -3 1180.98   30.80
   2   0   3 1208.58   30.70
   2   0   3 1055.39   32.20
   2   0   3 1159.48   30.80
   2   0   3 1165.38   30.90
  -3   0  -3 2257.27   59.69
  -3   0  -3 2166.38   59.99
   3   0   3 2304.37   59.89
   3   0   3 2371.66   59.89
   3   0   3 2234.38   59.89
   3   0   3 2295.17   59.79
   3   0   3 2307.07   61.89
   3   0   3 2304.97   59.89
   3   0   3 2109.39   59.69
   3   0   3 2190.88   59.89
   3   0   3 2304.77   59.89
   3   0   3 2333.87   59.89
   3   0   3 2071.59   62.09
   3   0   3 2326.67   59.99
  -4   0  -3   64.09    2.30
  -4   0  -3   59.99    2.00
   4   0   3   67.59    2.40
   4   0   3   64.29    4.80
   4   0   3   61.39    2.20
   4   0   3   63.59    2.20
   4   0   3   63.99    2.00
   4   0   3   63.29    2.20
   4   0   3   63.19    2.20
   4   0   3   62.39    4.50
   4   0   3   64.29    2.30
  -5   0  -3   36.40    1.30
   5   0   3   36.20    1.40
   5   0   3   34.40    1.60
   5   0   3   36.30    1.70
   5   0   3   37.90    4.90
   5   0   3   34.50    1.60
   5   0   3   34.30    1.40
   5   0   3   38.20    1.70
   5   0   3   39.60    5.30
   5   0   3   34.80    1.60
  -6   0  -3    0.80    0.70
   6   0   3    0.90    0.60
   6   0   3    0.60    0.60
   6   0   3    1.10    0.70
   6   0   3   -3.10    3.40
   6   0   3    1.30    0.80
   6   0   3    1.30    0.70
   6   0   3    0.20    0.50
  -7   0  -3  219.38    6.40
   7   0   3  226.58    6.70
   7   0   3  218.28    6.50
   7   0   3  220.28   12.30
   7   0   3  227.08    6.90
   7   0   3  225.88    6.60
  -8   0  -3  190.08    5.90
   8   0   3  199.48    6.20
   8   0   3  199.38    5.90
   8   0   3  218.78    6.90
   8   0   3  199.58    5.80
   9  -1  -3   13.00    1.20
   9  -1  -3   13.60    0.90
   9  -1  -3   16.30    1.40
  -9   1   3   15.10    1.40
   8  -1  -3  325.37    9.30
   8  -1  -3  329.27    9.10
   8  -1  -3  324.97    9.40
   8  -1  -3  324.57    9.50
   7  -1  -3   40.10    1.80
   7  -1  -3   36.30    2.00
   7  -1  -3   37.90    1.60
   7  -1  -3   36.60    2.10
   7  -1  -3   38.70    1.90
   7  -1  -3   37.50    6.30
   6  -1  -3 3078.79   91.89
   6  -1  -3 3381.16   87.79
   6  -1  -3 3283.77   87.79
   6  -1  -3 3382.36   87.99
   6  -1  -3 3258.27   87.89
   6  -1  -3 3466.65   87.99
   5  -1  -3   15.80    1.10
   5  -1  -3   14.20    1.10
   5  -1  -3   17.30    1.00
   5  -1  -3   17.50    3.20
   5  -1  -3   16.50    1.10
   5  -1  -3   15.30    1.10
   5  -1  -3   15.40    1.00
   5  -1  -3   14.90    0.80
   5  -1  -3   17.60    3.30
   5  -1  -3   14.40    1.00
  -5   1   3   13.40    1.10
  -5   1   3   16.50    1.30
   4  -1  -3    7.00    0.70
   4  -1  -3    7.60    0.70
   4  -1  -3    7.30    2.10
   4  -1  -3    6.60    0.70
   4  -1  -3    6.80    0.70
   4  -1  -3    6.40    0.60
   4  -1  -3    7.30    2.00
   4  -1  -3    7.10    0.70
   4  -1  -3    8.00    0.60
   4  -1  -3    6.60    0.50
  -4   1   3    6.40    0.70
  -4   1   3    7.20    0.50
  -4   1   3    6.40    0.70
   3  -1  -3   48.60    1.70
   3  -1  -3   47.30    1.60
   3  -1  -3   47.50    3.20
   3  -1  -3   51.69    1.70
   3  -1  -3   52.59    3.20
   3  -1  -3   49.20    1.60
   3  -1  -3   54.39    2.50
  -3   1   3   49.40    1.80
  -3   1   3   47.80    1.70
  -3   1   3   49.60    1.60
  -3   1   3   52.89    1.60
  -3   1   3   51.89    1.40
  -3   1   3   51.99    1.80
  -3   1   3   51.19    1.70
  -3   1   3   52.19    1.80
   2  -1  -3 1816.62   51.39
   2  -1  -3 1903.01   50.69
   2  -1  -3 1917.41   50.99
  -2   1   3 1881.81   49.99
  -2   1   3 1894.31   49.99
   1  -1  -3  103.69    2.80
   1  -1  -3  100.49    2.90
   1  -1  -3  100.69    2.80
   1  -1  -3   96.59    3.80
   1  -1  -3   98.29    3.80
   1  -1  -3  105.19    2.90
  -1   1   3  102.99    2.80
  -1   1   3  105.09    2.80
  -1   1   3  102.19    2.90
  -1   1   3  102.59    2.80
  -1   1   3  103.59    2.80
  -1   1   3  102.39    2.90
   0   1   3 1035.00   28.20
   0   1   3 1083.59   28.50
  -1  -1  -3 1611.74   44.00
   1   1   3 1650.73   44.10
   1   1   3 1719.03   45.10
  -2  -1  -3  146.09    4.00
  -2  -1  -3  137.29    4.00
  -2  -1  -3  135.29    4.00
   2   1   3  138.79    4.00
   2   1   3  141.99    4.00
   2   1   3  137.49    5.50
   2   1   3  130.89    4.10
   2   1   3  139.79    3.80
  -3  -1  -3    4.20    0.60
  -3  -1  -3    3.20    0.40
   3   1   3    3.50    0.60
   3   1   3    3.80    0.50
   3   1   3    3.90    0.70
   3   1   3    3.60    0.50
   3   1   3    3.00    0.60
   3   1   3    4.50    0.50
   3   1   3    3.40    1.70
   3   1   3    4.00    0.50
   3   1   3    3.40    0.40
   3   1   3    3.60    0.60
  -4  -1  -3   82.79    2.50
  -4  -1  -3   81.49    2.90
   4   1   3   82.89    2.60
   4   1   3   83.29    2.90
   4   1   3   82.79    2.70
   4   1   3   79.99    2.60
   4   1   3   82.99    2.80
   4   1   3   79.99    2.70
   4   1   3   81.19    2.80
   4   1   3   87.89    2.70
   4   1   3   74.99    5.50
   4   1   3   85.29    2.70
   4   1   3   91.69    5.60
  -5  -1  -3   22.50    1.10
   5   1   3   23.70    1.50
   5   1   3   27.40    4.50
   5   1   3   30.10    4.90
   5   1   3   23.00    1.30
   5   1   3   23.20    1.30
   5   1   3   22.20    1.10
   5   1   3   24.50    1.20
   5   1   3   24.60    1.30
  -6  -1  -3   37.50    1.60
   6   1   3   38.10    1.80
   6   1   3   37.30    1.80
   6   1   3   36.60    1.60
   6   1   3   40.30    2.10
   6   1   3   35.90    1.60
   6   1   3   34.20    6.20
   6   1   3   38.20    1.80
  -7  -1  -3    3.70    0.70
   7   1   3    3.50    1.20
   7   1   3    4.40    0.80
   7   1   3    3.30    1.00
   7   1   3    3.50    1.30
   7   1   3    3.40    0.90
  -8  -1  -3   70.99    2.40
   8   1   3   72.89    2.50
   8   1   3   67.49    2.60
   8   1   3   71.09    2.40
   9  -2  -3    5.40    0.90
   9  -2  -3    3.80    1.30
   9  -2  -3    5.80    0.70
   9  -2  -3    4.40    1.10
   8  -2  -3   29.60    1.70
   8  -2  -3   28.90    1.40
   8  -2  -3   28.40    1.80
   8  -2  -3   29.60    2.00
   7  -2  -3   14.90    1.30
   7  -2  -3   13.90    1.40
   7  -2  -3   13.20    1.10
   7  -2  -3   14.20    1.00
   7  -2  -3   16.50    4.60
   7  -2  -3   13.90    1.30
   6  -2  -3  174.18    9.30
   6  -2  -3  170.48    5.10
   6  -2  -3  163.48    8.40
   6  -2  -3  168.58    5.20
   6  -2  -3  169.38    4.90
   6  -2  -3  167.98    5.00
  -6   2   3  164.08    5.60
   5  -2  -3  241.18    6.70
   5  -2  -3  253.67    7.10
   5  -2  -3  247.18    7.00
   5  -2  -3  241.18    6.80
   5  -2  -3  245.78    6.90
   5  -2  -3  242.98    6.90
   5  -2  -3  244.98   10.10
   5  -2  -3  249.88    9.90
   5  -2  -3  242.58    6.90
   5  -2  -3  233.98    6.70
  -5   2   3  236.78    7.00
  -5   2   3  235.18    7.10
   4  -2  -3 1887.01   50.99
   4  -2  -3 1875.21   50.89
   4  -2  -3 1952.90   50.99
   4  -2  -3 1969.70   53.59
   4  -2  -3 1944.81   51.09
   4  -2  -3 1931.21   50.99
   4  -2  -3 1823.72   50.89
   4  -2  -3 1893.01   50.99
   4  -2  -3 1925.31   51.19
   4  -2  -3 1957.80   52.59
   4  -2  -3 1923.51   53.59
   4  -2  -3 1814.32   50.89
  -4   2   3 1946.91   50.79
  -4   2   3 1961.30   51.19
  -4   2   3 2016.10   51.39
  -4   2   3 1894.51   51.19
  -4   2   3 1922.51   50.99
   3  -2  -3 1549.84   40.10
   3  -2  -3 1524.35   38.70
   3  -2  -3 1470.15   40.30
   3  -2  -3 1476.85   38.80
   3  -2  -3 1418.16   40.60
   3  -2  -3 1344.47   38.60
   3  -2  -3 1444.46   38.80
  -3   2   3 1502.85   38.70
  -3   2   3 1475.65   38.70
  -3   2   3 1457.05   38.80
  -3   2   3 1451.95   38.80
  -3   2   3 1368.16   38.70
  -3   2   3 1396.46   38.80
  -3   2   3 1482.65   38.60
  -3   2   3 1478.05   38.90
   2  -2  -3   10.30    1.40
   2  -2  -3   10.90    0.60
   2  -2  -3   11.00    0.60
   2  -2  -3   11.90    1.50
   2  -2  -3   11.90    1.60
  -2   2   3   12.00    0.60
  -2   2   3   11.80    0.50
  -2   2   3   11.00    0.60
  -2   2   3   10.70    0.70
  -2   2   3   11.20    0.60
  -2   2   3   11.50    0.50
  -2   2   3   10.80    0.50
  -2   2   3   11.70    0.70
   1  -2  -3  849.12   22.30
   1  -2  -3  754.52   22.40
   1  -2  -3  796.02   21.00
   1  -2  -3  768.72   21.10
   1  -2  -3  764.32   21.00
   1  -2  -3  808.22   21.10
   1  -2  -3  797.62   21.00
  -1   2   3  808.62   21.10
  -1   2   3  778.12   21.00
  -1   2   3  786.22   21.20
  -1   2   3  805.42   21.00
   0  -2  -3 8096.69  216.08
  -1  -2  -3  907.21   23.20
  -1  -2  -3  881.21   23.40
  -1  -2  -3  873.61   23.30
  -1  -2  -3  884.01   23.30
   1   2   3  888.21   23.40
   1   2   3  793.62   25.80
   1   2   3  889.31   23.30
   1   2   3  868.41   23.40
   1   2   3  890.11   23.40
  -2  -2  -3    0.50    0.30
  -2  -2  -3    1.10    0.30
  -2  -2  -3    0.70    0.30
   2   2   3    0.00    0.30
   2   2   3    0.00    0.20
   2   2   3   -0.50    1.00
   2   2   3    0.50    0.40
   2   2   3    0.80    0.40
   2   2   3    0.30    0.30
   2   2   3    0.30    0.20
   2   2   3    0.80    0.40
  -3  -2  -3 1047.30   28.20
  -3  -2  -3 1093.59   28.60
   3   2   3 1081.19   28.30
   3   2   3 1048.80   28.40
   3   2   3 1052.39   28.30
   3   2   3 1070.29   28.50
   3   2   3 1069.29   31.10
   3   2   3 1043.30   28.30
   3   2   3 1038.70   28.50
   3   2   3 1064.99   28.50
  -4  -2  -3  316.47    8.50
  -4  -2  -3  312.27    9.00
   4   2   3  319.17    8.80
   4   2   3  304.47    8.80
   4   2   3  304.77    8.90
   4   2   3  311.07    8.70
   4   2   3  313.17    8.60
   4   2   3  322.47   12.50
   4   2   3  303.67   12.10
  -5  -2  -3  271.87    7.30
  -5  -2  -3  267.97    7.40
   5   2   3  272.77   12.30
   5   2   3  258.57    7.70
   5   2   3  256.67    7.50
   5   2   3  263.17    7.50
   5   2   3  251.97   11.90
   5   2   3  257.07    7.60
   5   2   3  262.17    7.40
   5   2   3  250.47    7.40
  -6  -2  -3  223.68    6.50
   6   2   3  224.98    6.70
   6   2   3  216.78    6.70
   6   2   3  215.48    6.50
   6   2   3  223.38   12.00
   6   2   3  231.78    6.80
   6   2   3  230.58    6.90
  -7  -2  -3   35.80    1.60
   7   2   3   33.90    1.90
   7   2   3   34.20    1.70
   7   2   3   35.30    1.70
   7   2   3   35.30    1.70
   9  -3  -3    1.00    1.20
   9  -3  -3    1.00    0.60
   9  -3  -3    0.80    1.20
   9  -3  -3    0.80    1.30
   8  -3  -3    0.80    0.90
   8  -3  -3    1.40    1.00
   8  -3  -3    0.50    0.60
   8  -3  -3    0.40    0.80
   7  -3  -3   63.19    2.60
   7  -3  -3   68.19    2.30
   7  -3  -3   64.79    2.60
   7  -3  -3   66.99    2.50
   7  -3  -3   65.19    2.60
   6  -3  -3  196.78    9.90
   6  -3  -3  188.38    5.60
   6  -3  -3  188.88    5.40
   6  -3  -3  195.78    5.70
   6  -3  -3  188.58    5.70
   6  -3  -3  184.78    5.60
   6  -3  -3  190.08    8.80
  -6   3   3  185.58    6.30
   5  -3  -3   52.49    4.20
   5  -3  -3   50.99    1.90
   5  -3  -3   50.59    1.80
   5  -3  -3   50.49    4.40
   5  -3  -3   52.39    1.80
   5  -3  -3   52.09    1.90
   5  -3  -3   49.40    1.90
   5  -3  -3   47.00    1.70
   5  -3  -3   50.79    1.80
  -5   3   3   47.90    2.10
  -5   3   3   48.90    2.00
   4  -3  -3  272.57    7.80
   4  -3  -3  283.97   10.00
   4  -3  -3  278.67    9.90
   4  -3  -3  270.47    7.60
   4  -3  -3  277.47    7.80
   4  -3  -3  283.77    9.60
   4  -3  -3  281.57    7.70
   4  -3  -3  270.37    7.70
   4  -3  -3  272.67    7.70
   4  -3  -3  272.17    7.70
  -4   3   3  280.57    7.80
  -4   3   3  285.37    7.80
  -4   3   3  273.87    7.90
  -4   3   3  288.97    7.60
  -4   3   3  281.07    7.80
   3  -3  -3 1053.69   28.00
   3  -3  -3 1120.69   29.60
   3  -3  -3 1051.79   29.90
   3  -3  -3 1076.29   28.10
   3  -3  -3 1044.10   28.00
   3  -3  -3 1058.49   28.10
   3  -3  -3 1023.80   28.00
   3  -3  -3  992.60   28.00
   3  -3  -3 1044.60   29.70
  -3   3   3 1026.90   28.20
  -3   3   3 1094.29   28.00
  -3   3   3  994.10   28.30
  -3   3   3 1076.39   28.20
  -3   3   3 1071.39   28.20
  -3   3   3 1063.09   28.00
  -3   3   3 1053.79   28.10
   2  -3  -3    8.30    0.60
   2  -3  -3    9.10    0.50
   2  -3  -3    9.30    0.50
   2  -3  -3    9.60    1.50
   2  -3  -3    9.80    0.50
   2  -3  -3    8.90    0.50
  -2   3   3    8.90    0.50
  -2   3   3    8.90    0.50
  -2   3   3    9.70    0.80
  -2   3   3    9.70    0.60
  -2   3   3    9.10    0.50
  -2   3   3    9.00    0.50
  -2   3   3    9.40    0.70
  -2   3   3    8.90    0.50
   1  -3  -3  872.91   23.60
   1  -3  -3  925.51   23.50
   1  -3  -3  849.02   23.50
   1  -3  -3  840.42   25.10
   1  -3  -3  904.51   24.80
   1  -3  -3  877.81   23.50
   1  -3  -3  872.71   23.50
  -1   3   3  905.21   23.50
  -1   3   3  896.21   23.60
  -1   3   3  880.31   23.50
  -1   3   3  895.01   23.60
   0  -3  -3 1292.67   34.10
   0  -3  -3 1219.38   35.90
   0  -3  -3 1246.48   34.00
   0   3   3 1321.07   34.10
   0   3   3 1272.17   34.10
   0   3   3 1310.77   34.40
   0   3   3 1274.57   34.00
   0   3   3 1315.37   34.20
  -1  -3  -3   13.60    2.20
  -1  -3  -3   15.00    0.70
  -1  -3  -3   15.90    0.60
  -1  -3  -3   14.20    0.70
  -1  -3  -3   14.10    0.70
   1   3   3   16.50    1.80
   1   3   3   14.40    0.90
   1   3   3   14.70    0.80
   1   3   3   13.60    0.70
   1   3   3   15.30    0.70
  -2  -3  -3  876.71   23.40
  -2  -3  -3  862.31   23.50
  -2  -3  -3  883.91   23.60
  -2  -3  -3  874.61   23.30
  -2  -3  -3  844.32   23.40
   2   3   3  873.71   23.60
   2   3   3  882.21   23.40
   2   3   3  880.91   23.40
   2   3   3  892.31   23.50
   2   3   3  886.31   23.50
   2   3   3  888.71   23.60
   2   3   3  860.11   23.50
   2   3   3  900.11   25.50
  -3  -3  -3 1605.54   42.30
  -3  -3  -3 1536.15   45.10
  -3  -3  -3 1601.44   42.60
  -3  -3  -3 1575.74   42.40
   3   3   3 1568.44   42.40
   3   3   3 1627.64   42.60
   3   3   3 1602.54   42.40
   3   3   3 1615.54   42.60
   3   3   3 1595.44   42.50
   3   3   3 1595.14   42.40
   3   3   3 1522.75   45.30
   3   3   3 1616.04   42.70
   3   3   3 1660.53   42.40
  -4  -3  -3  462.05   13.10
  -4  -3  -3  481.15   12.80
  -4  -3  -3  470.65   12.70
  -4  -3  -3  452.25   15.70
   4   3   3  456.95   13.00
   4   3   3  458.45   12.80
   4   3   3  461.65   12.80
   4   3   3  497.05   13.00
   4   3   3  465.95   12.80
   4   3   3  450.65   16.60
   4   3   3  473.65   12.80
   4   3   3  454.35   13.10
   4   3   3  489.15   17.50
  -5  -3  -3   41.40    1.60
  -5  -3  -3   40.70    1.60
   5   3   3   41.40    1.80
   5   3   3   39.20    6.80
   5   3   3   40.10    5.90
   5   3   3   38.80    1.70
   5   3   3   44.40    1.90
   5   3   3   39.90    2.00
   5   3   3   41.70    1.70
   5   3   3   40.60    1.70
  -6  -3  -3  104.99    3.30
   6   3   3  106.29    3.50
   6   3   3  102.59    3.40
   6   3   3  104.99    3.40
   6   3   3  102.49    3.60
   6   3   3  101.69    3.50
  -7  -3  -3   75.79    2.60
   7   3   3   72.49    2.60
   7   3   3   75.79    2.60
   7   3   3   71.69    2.60
   9  -4  -3    7.30    1.40
   9  -4  -3   10.90    1.10
   9  -4  -3    7.90    1.30
   9  -4  -3    7.50    0.80
   8  -4  -3   -0.10    0.60
   8  -4  -3    1.10    1.10
   8  -4  -3    1.30    0.80
   8  -4  -3    0.40    0.90
   7  -4  -3  480.35   13.50
   7  -4  -3  490.65   13.30
   7  -4  -3  487.05   13.60
   7  -4  -3  499.65   13.70
   7  -4  -3  488.05   13.70
   6  -4  -3   19.20    1.40
   6  -4  -3   15.70    3.30
   6  -4  -3   18.50    4.00
   6  -4  -3   21.90    1.30
   6  -4  -3   17.60    0.90
   6  -4  -3   19.30    1.20
   6  -4  -3   20.20    1.30
   6  -4  -3   21.60    1.10
   6  -4  -3   20.00    1.20
   6  -4  -3   19.90    1.20
   6  -4  -3   18.90    1.30
   5  -4  -3  780.22   20.70
   5  -4  -3  765.62   21.00
   5  -4  -3  784.22   24.00
   5  -4  -3  772.82   20.90
   5  -4  -3  781.72   20.70
   5  -4  -3  767.72   23.60
   5  -4  -3  748.83   20.80
   5  -4  -3  783.12   20.90
   5  -4  -3  784.02   23.60
   5  -4  -3  786.62   20.90
   5  -4  -3  771.92   20.80
  -5   4   3  798.22   21.00
  -5   4   3  772.22   21.00
  -5   4   3  742.33   21.10
  -5   4   3  747.93   21.00
   4  -4  -3   47.70    1.60
   4  -4  -3   40.40    1.40
   4  -4  -3   39.70    3.40
   4  -4  -3   43.10    1.40
   4  -4  -3   42.00    1.40
   4  -4  -3   42.60    1.60
   4  -4  -3   40.10    1.50
   4  -4  -3   37.70    3.10
   4  -4  -3   45.30    1.70
   4  -4  -3   40.70    3.30
   4  -4  -3   40.60    1.50
   4  -4  -3   41.60    1.50
  -4   4   3   43.70    1.60
  -4   4   3   42.20    1.70
  -4   4   3   42.70    1.50
  -4   4   3   41.80    1.40
  -4   4   3   44.50    1.60
   3  -4  -3 3505.85   95.99
   3  -4  -3 3680.73   98.39
   3  -4  -3 3508.75   96.09
   3  -4  -3 3649.23   96.29
   3  -4  -3 3849.51   98.09
   3  -4  -3 3760.72   96.19
   3  -4  -3 3770.22   97.39
   3  -4  -3 3479.25   96.09
   3  -4  -3 3675.73   96.09
  -3   4   3 3482.45   96.09
  -3   4   3 3581.54   96.19
   2  -4  -3  189.38    5.10
   2  -4  -3  183.68    5.30
   2  -4  -3  185.18    5.10
   2  -4  -3  197.58    6.70
   2  -4  -3  182.98    5.20
   2  -4  -3  191.68    5.20
   2  -4  -3  167.38    5.10
   2  -4  -3  175.38    5.20
   2  -4  -3  194.98    7.00
  -2   4   3  187.68    5.30
  -2   4   3  188.18    5.20
  -2   4   3  172.78    5.40
  -2   4   3  174.98    5.30
  -2   4   3  203.38    5.20
  -2   4   3  189.18    5.10
   1  -4  -3   66.69    2.10
   1  -4  -3   70.49    3.70
   1  -4  -3   69.99    1.90
   1  -4  -3   69.19    2.10
   1  -4  -3   67.89    2.20
  -1   4   3   70.89    2.20
  -1   4   3   66.29    2.10
  -1   4   3   71.09    2.00
  -1   4   3   69.59    2.10
  -1   4   3   69.39    2.30
   0  -4  -3 1109.79   28.70
   0  -4  -3 1076.29   28.60
   0  -4  -3 1099.79   28.70
   0  -4  -3 1024.80   28.70
   0  -4  -3 1068.09   30.80
   0  -4  -3 1073.29   28.60
   0   4   3 1001.20   28.80
   0   4   3 1099.79   28.60
   0   4   3 1126.89   28.80
  -1  -4  -3 1672.83   47.50
  -1  -4  -3 1703.43   45.00
  -1  -4  -3 1662.13   45.10
  -1  -4  -3 1671.03   45.00
  -1  -4  -3 1701.23   45.10
  -1  -4  -3 1677.33   45.00
   1   4   3 1867.41   46.50
   1   4   3 1667.73   45.20
   1   4   3 1733.23   45.10
   1   4   3 1742.93   45.10
   1   4   3 1609.04   45.00
   1   4   3 1642.34   45.00
  -2  -4  -3  421.56   11.70
  -2  -4  -3  426.46   11.50
  -2  -4  -3  405.66   11.50
  -2  -4  -3  441.96   14.30
  -2  -4  -3  420.66   11.50
  -2  -4  -3  421.26   11.50
  -2  -4  -3  421.56   11.50
   2   4   3  394.56   11.50
   2   4   3  439.86   11.60
   2   4   3  437.66   11.60
   2   4   3  425.46   11.60
   2   4   3  438.96   13.70
   2   4   3  434.06   11.70
   2   4   3  426.26   11.50
  -3  -4  -3    4.70    2.40
  -3  -4  -3    3.90    0.50
  -3  -4  -3    4.20    0.50
  -3  -4  -3    4.20    0.70
   3   4   3    3.00    0.70
   3   4   3    6.20    0.70
   3   4   3    4.10    0.60
   3   4   3    3.90    0.60
   3   4   3    3.80    0.70
   3   4   3    5.50    0.60
   3   4   3    4.10    2.10
  -4  -4  -3  144.39    7.50
  -4  -4  -3  131.59    4.10
  -4  -4  -3  139.39    4.00
   4   4   3  138.59    4.30
   4   4   3  136.59    4.20
   4   4   3  138.29    4.20
   4   4   3  138.89    8.10
   4   4   3  141.19    4.10
   4   4   3  136.49    4.50
   4   4   3  137.19    8.80
   4   4   3  139.09    4.20
  -5  -4  -3    0.70    0.60
  -5  -4  -3    0.90    0.50
   5   4   3    0.30    0.60
   5   4   3    1.10    0.70
   5   4   3    0.30    1.00
   5   4   3    1.30    0.70
   5   4   3    1.40    0.60
   5   4   3   -1.80    4.70
  -6  -4  -3   74.09    2.60
   6   4   3   77.49    2.70
   6   4   3   74.09    2.70
   6   4   3   73.79    2.60
  -7  -4  -3   35.10    1.60
   7   4   3   35.20    1.70
   7   4   3   36.30    1.60
   9  -5  -3   65.39    2.80
   9  -5  -3   67.99    2.60
   9  -5  -3   69.19    2.40
   9  -5  -3   66.19    2.20
   8  -5  -3   25.40    1.50
   8  -5  -3   25.10    1.90
   8  -5  -3   26.90    2.00
   8  -5  -3   24.00    1.70
   8  -5  -3   24.80    1.20
   7  -5  -3    2.80    1.00
   7  -5  -3    2.30    0.60
   7  -5  -3    3.60    0.80
   7  -5  -3    2.00    1.70
   7  -5  -3    4.80    0.90
   7  -5  -3    3.20    1.00
   6  -5  -3  276.57    7.50
   6  -5  -3  272.07    7.70
   6  -5  -3  279.67    7.50
   6  -5  -3  267.17    7.70
   6  -5  -3  268.17   10.50
   6  -5  -3  267.17    7.60
   6  -5  -3  265.27    7.50
   6  -5  -3  270.87    7.70
   6  -5  -3  251.37   11.50
   6  -5  -3  266.37    7.80
   6  -5  -3  273.57    7.80
   5  -5  -3  137.69    4.10
   5  -5  -3  136.89    4.20
   5  -5  -3  138.19    4.10
   5  -5  -3  139.39    4.20
   5  -5  -3  138.29    4.20
   5  -5  -3  140.69    7.20
   5  -5  -3  139.59    4.00
   5  -5  -3  140.19    6.90
   5  -5  -3  137.39    4.10
   5  -5  -3  146.89    6.60
   5  -5  -3  136.69    3.90
   5  -5  -3  137.79    4.00
  -5   5   3  134.89    4.60
  -5   5   3  132.79    4.40
  -5   5   3  137.39    4.40
   4  -5  -3   71.89    2.30
   4  -5  -3   70.19    2.30
   4  -5  -3   71.49    2.20
   4  -5  -3   74.29    2.20
   4  -5  -3   76.89    2.40
   4  -5  -3   78.09    4.30
   4  -5  -3   70.59    4.60
   4  -5  -3   67.99    2.30
   4  -5  -3   73.89    2.50
   4  -5  -3   71.49    4.10
   4  -5  -3   74.19    2.40
   4  -5  -3   71.99    2.20
   4  -5  -3   74.39    2.40
  -4   5   3   72.09    2.30
  -4   5   3   71.89    2.30
  -4   5   3   72.29    2.50
  -4   5   3   73.89    2.60
  -4   5   3   72.59    2.20
   3  -5  -3  329.87   11.60
   3  -5  -3  335.97    9.10
   3  -5  -3  327.17    9.00
   3  -5  -3  313.07    9.20
   3  -5  -3  328.67    9.20
   3  -5  -3  318.57    9.10
   3  -5  -3  340.87    9.40
   3  -5  -3  329.87    9.20
   3  -5  -3  338.47    9.10
   3  -5  -3  326.07    9.20
   3  -5  -3  359.56   10.20
   3  -5  -3  367.26   11.20
   3  -5  -3  340.87    9.30
  -3   5   3  341.67    9.10
  -3   5   3  341.57    9.00
  -3   5   3  343.57    9.20
  -3   5   3  342.77    9.40
  -3   5   3  331.17    9.10
  -3   5   3  327.27    9.20
   2  -5  -3   75.89    2.30
   2  -5  -3   79.19    2.40
   2  -5  -3   72.59    2.30
   2  -5  -3   76.19    2.30
   2  -5  -3   75.29    2.40
   2  -5  -3   75.89    4.20
   2  -5  -3   79.49    2.30
  -2   5   3   75.79    2.40
  -2   5   3   77.79    2.50
  -2   5   3   77.59    2.20
  -2   5   3   80.99    2.30
   1  -5  -3   16.80    0.90
   1  -5  -3   15.70    0.70
   1  -5  -3   14.80    0.70
   1  -5  -3   14.40    0.70
   1  -5  -3   16.70    2.20
   1  -5  -3   15.40    0.70
   1  -5  -3   15.80    0.60
  -1   5   3   15.20    0.60
  -1   5   3   16.50    0.90
  -1   5   3   15.80    0.80
   0  -5  -3  851.41   23.10
   0  -5  -3  867.91   23.10
   0  -5  -3  836.32   23.10
   0  -5  -3  870.21   23.10
   0  -5  -3  823.92   23.10
   0  -5  -3  883.31   23.10
   0  -5  -3  859.61   23.20
   0  -5  -3  915.01   25.70
   0   5   3  879.91   23.30
   0   5   3  883.01   23.20
   0   5   3  886.91   23.20
   0   5   3  841.52   23.10
  -1  -5  -3 1214.78   32.10
  -1  -5  -3 1182.18   32.10
  -1  -5  -3 1291.07   35.00
  -1  -5  -3 1195.78   32.20
  -1  -5  -3 1187.68   32.10
  -1  -5  -3 1165.08   32.10
   1   5   3 1199.38   32.20
   1   5   3 1205.38   32.30
   1   5   3 1226.48   32.30
   1   5   3 1189.08   32.10
  -2  -5  -3  252.67    6.90
  -2  -5  -3  242.88    6.80
  -2  -5  -3  244.18    6.90
  -2  -5  -3  257.27    9.60
  -2  -5  -3  243.28    6.90
  -2  -5  -3  240.68    7.10
   2   5   3  251.57    7.10
   2   5   3  246.08    7.00
   2   5   3  252.37    7.00
   2   5   3  244.08    7.10
   2   5   3  252.37    6.90
  -3  -5  -3    1.30    2.50
  -3  -5  -3   -0.20    0.40
  -3  -5  -3    0.60    0.40
  -3  -5  -3    0.10    0.70
   3   5   3    0.10    0.50
   3   5   3    0.80    0.60
   3   5   3   -0.50    0.80
   3   5   3    0.20    0.40
   3   5   3    0.40    0.70
  -4  -5  -3  106.09    3.30
  -4  -5  -3  108.39    3.40
   4   5   3  109.79    3.40
   4   5   3  108.09    3.50
   4   5   3  109.29    3.40
   4   5   3  104.39    3.40
   4   5   3  109.19    8.60
   4   5   3  105.19    3.40
  -5  -5  -3  390.46   10.40
  -5  -5  -3  370.26   10.40
   5   5   3  358.56   10.40
   5   5   3  378.06   10.40
   5   5   3  332.17   16.70
   5   5   3  375.26   10.60
   5   5   3  381.76   10.40
  -6  -5  -3   24.30    1.40
   6   5   3   20.70    1.40
   6   5   3   22.80    1.40
  -7  -5  -3    3.10    0.80
  -7  -5  -3    3.00    0.70
   7   5   3    2.80    0.70
   7   5   3    3.90    0.90
   9  -6  -3   80.39    2.70
   9  -6  -3   75.39    2.40
   9  -6  -3   80.59    2.90
   9  -6  -3   75.19    3.00
   8  -6  -3    2.60    0.90
   8  -6  -3    3.90    1.20
   8  -6  -3    3.60    0.70
   8  -6  -3    1.70    1.20
   8  -6  -3    3.60    1.10
   7  -6  -3  308.87    8.60
   7  -6  -3  313.87    8.80
   7  -6  -3  291.27    9.60
   7  -6  -3  308.77    8.40
   7  -6  -3  319.07    8.80
   7  -6  -3  262.57    9.30
   7  -6  -3  307.37    8.80
   6  -6  -3  178.48    5.30
   6  -6  -3  181.68    5.20
   6  -6  -3  181.78    5.40
   6  -6  -3  168.08    8.10
   6  -6  -3  175.58    5.00
   6  -6  -3  174.38    5.30
   6  -6  -3  176.58    5.30
   6  -6  -3  181.68    5.40
   5  -6  -3   73.49    2.40
   5  -6  -3   73.39    2.40
   5  -6  -3   72.09    2.60
   5  -6  -3   70.99    2.20
   5  -6  -3   69.89    6.00
   5  -6  -3   68.79    2.40
   5  -6  -3   66.39    2.40
   5  -6  -3   71.49    2.50
   5  -6  -3   69.89    5.80
   5  -6  -3   72.79    2.50
   5  -6  -3   74.59    2.50
   5  -6  -3   74.39    5.40
  -5   6   3   72.29    2.90
   4  -6  -3  128.59    6.80
   4  -6  -3  152.38    6.20
   4  -6  -3  134.19    3.80
   4  -6  -3  132.69    4.00
   4  -6  -3  131.49    3.80
   4  -6  -3  133.49    4.10
   4  -6  -3  131.89    4.00
   4  -6  -3  132.29    3.90
   4  -6  -3  137.69    5.90
   4  -6  -3  133.19    4.00
   4  -6  -3  129.79    3.90
   4  -6  -3  129.29    4.00
   4  -6  -3  126.69    3.90
  -4   6   3  137.89    4.20
  -4   6   3  132.19    4.20
  -4   6   3  138.59    4.20
   3  -6  -3   20.60    1.00
   3  -6  -3   19.90    1.00
   3  -6  -3   22.30    1.10
   3  -6  -3   21.30    1.00
   3  -6  -3   16.40    1.20
   3  -6  -3   20.10    1.00
   3  -6  -3   21.00    1.20
   3  -6  -3   20.70    0.80
   3  -6  -3   21.30    1.10
   3  -6  -3   19.30    2.80
  -3   6   3   21.00    0.80
  -3   6   3   22.70    1.20
  -3   6   3   22.20    1.00
   2  -6  -3  505.65   14.70
   2  -6  -3  519.35   14.80
   2  -6  -3  557.24   14.80
   2  -6  -3  533.85   14.70
   2  -6  -3  586.74   14.70
   2  -6  -3  554.14   14.70
   2  -6  -3  528.45   14.60
   2  -6  -3  572.44   17.50
   2  -6  -3  561.14   15.00
   2  -6  -3  511.65   14.70
   2  -6  -3  547.55   14.80
  -2   6   3  562.54   15.00
  -2   6   3  563.04   14.80
   0  -6  -3  254.27    7.30
   0  -6  -3  273.87    7.20
   0  -6  -3  254.77    7.20
   0  -6  -3  275.47    9.90
   0  -6  -3  255.87    7.30
   0  -6  -3  265.27    7.30
   0  -6  -3  261.97    7.30
   0  -6  -3  271.57    7.50
   0  -6  -3  263.87    7.30
   0   6   3  273.97    7.50
   0   6   3  261.77    7.30
   0   6   3  265.17    7.40
  -1  -6  -3  141.69    4.10
  -1  -6  -3  142.49    4.10
  -1  -6  -3  143.99    4.30
  -1  -6  -3  144.39    4.20
  -1  -6  -3  142.59    4.10
  -1  -6  -3  139.09    6.60
  -1  -6  -3  145.59    4.10
   1   6   3  147.09    4.20
   1   6   3  145.79    4.20
   1   6   3  147.09    4.40
   1   6   3  138.29    4.30
  -2  -6  -3 1097.09   28.80
  -2  -6  -3 1061.99   28.70
  -2  -6  -3 1063.89   28.70
  -2  -6  -3 1031.30   31.70
  -2  -6  -3 1093.89   28.90
  -2  -6  -3 1087.39   28.70
   2   6   3 1056.89   28.90
   2   6   3 1044.70   29.00
   2   6   3 1102.39   28.80
   2   6   3 1080.69   28.80
   2   6   3 1048.20   29.00
   2   6   3 1123.09   28.80
  -3  -6  -3  209.88    5.80
  -3  -6  -3  207.88    9.10
  -3  -6  -3  207.18    5.90
  -3  -6  -3  194.98    6.20
   3   6   3  204.98    6.00
   3   6   3  200.88    5.90
   3   6   3  202.78    5.90
  -4  -6  -3  462.45   12.80
  -4  -6  -3  447.06   12.90
   4   6   3  489.35   19.60
   4   6   3  472.15   13.00
   4   6   3  475.85   13.10
   4   6   3  467.25   12.90
   4   6   3  464.75   12.90
  -5  -6  -3  118.99    4.10
  -5  -6  -3  116.99    3.70
   5   6   3   98.99   10.60
   5   6   3  123.39    3.70
   5   6   3  121.69    3.80
   5   6   3  118.19    3.90
  -6  -6  -3  513.35   14.00
  -6  -6  -3  516.05   14.10
   6   6   3  515.85   14.10
   6   6   3  513.45   14.10
   9  -7  -3    1.50    1.20
   9  -7  -3    1.70    1.00
   9  -7  -3    0.20    1.40
   8  -7  -3   28.70    1.80
   8  -7  -3   29.80    1.30
   8  -7  -3   30.90    2.00
   8  -7  -3   30.20    1.60
   8  -7  -3   33.30    2.00
   7  -7  -3    8.60    0.90
   7  -7  -3    8.90    1.00
   7  -7  -3    9.40    1.20
   7  -7  -3    9.70    1.20
   7  -7  -3    9.70    1.10
   7  -7  -3   10.80    1.10
   7  -7  -3    8.40    1.10
   6  -7  -3   39.10    1.90
   6  -7  -3   39.60    1.80
   6  -7  -3   37.60    1.90
   6  -7  -3   37.70    1.80
   6  -7  -3   37.70    1.70
   6  -7  -3   39.00    1.70
   6  -7  -3   37.50    1.40
   6  -7  -3   29.60    5.60
   5  -7  -3  320.57    9.10
   5  -7  -3  329.27    9.10
   5  -7  -3  327.07    9.00
   5  -7  -3  317.77    8.90
   5  -7  -3  320.17    9.10
   5  -7  -3  328.07    9.20
   5  -7  -3  323.27    9.20
   5  -7  -3  353.96   13.70
  -5   7   3  316.37    9.60
   4  -7  -3  539.75   15.00
   4  -7  -3  535.65   15.20
   4  -7  -3  550.14   18.90
   4  -7  -3  541.75   14.90
   4  -7  -3  541.25   14.70
   4  -7  -3  555.44   15.00
   4  -7  -3  553.24   14.90
   4  -7  -3  552.34   15.00
  -4   7   3  539.85   14.90
  -4   7   3  559.84   15.30
   3  -7  -3    0.30    0.50
   3  -7  -3    0.80    0.60
   3  -7  -3    0.80    0.40
   3  -7  -3    0.50    0.40
   3  -7  -3    0.60    0.60
   3  -7  -3    0.40    0.70
   3  -7  -3    0.10    1.60
   3  -7  -3    0.10    0.30
   3  -7  -3    0.20    0.50
   3  -7  -3    0.70    0.40
  -3   7   3    1.10    0.50
  -3   7   3    0.40    0.60
   2  -7  -3  296.57    8.10
   2  -7  -3  296.67    8.20
   2  -7  -3  298.07    8.20
   2  -7  -3  285.47   11.00
   2  -7  -3  292.67    8.40
   2  -7  -3  282.07    8.10
   2  -7  -3  303.77    8.10
   2  -7  -3  296.47    8.10
   2  -7  -3  291.87    8.10
   2  -7  -3  297.97    8.00
  -2   7   3  282.37    8.40
  -2   7   3  301.07    8.20
  -2   7   3  295.77    8.10
   1  -7  -3 1314.17   35.30
   1  -7  -3 1405.96   38.70
   1  -7  -3 1352.06   35.30
   1  -7  -3 1300.77   35.50
   1  -7  -3 1322.77   35.30
   1  -7  -3 1330.17   35.40
   1  -7  -3 1324.47   35.30
   1  -7  -3 1286.27   35.30
  -1   7   3 1305.87   35.60
  -1   7   3 1327.17   35.50
  -1   7   3 1315.57   35.30
   0  -7  -3   26.80    1.10
   0  -7  -3   27.30    3.20
   0  -7  -3   26.10    1.20
   0  -7  -3   26.40    1.40
   0  -7  -3   27.00    1.20
   0  -7  -3   27.10    1.10
   0  -7  -3   26.80    1.00
   0  -7  -3   27.80    1.10
   0   7   3   26.70    1.30
   0   7   3   26.70    1.40
   0   7   3   26.40    1.10
  -1  -7  -3   51.39    1.80
  -1  -7  -3   54.59    1.80
  -1  -7  -3   51.39    1.80
  -1  -7  -3   51.89    2.10
  -1  -7  -3   51.79    1.80
  -1  -7  -3   55.79    4.30
  -1  -7  -3   50.99    1.70
   1   7   3   50.59    1.80
   1   7   3   51.59    2.10
   1   7   3   50.79    1.90
   1   7   3   52.19    2.10
   1   7   3   53.09    1.80
  -2  -7  -3   34.70    1.40
  -2  -7  -3   42.10    4.20
  -2  -7  -3   37.50    1.50
  -2  -7  -3   33.90    1.40
  -2  -7  -3   34.90    1.70
  -2  -7  -3   36.80    1.30
   2   7   3   34.60    2.00
   2   7   3   29.70    1.90
   2   7   3   32.60    1.50
   2   7   3   34.60    1.50
  -3  -7  -3   -0.10    0.50
  -3  -7  -3   -0.70    0.50
  -3  -7  -3    0.20    3.30
   3   7   3    0.20    0.50
   3   7   3   -0.20    0.60
   3   7   3    0.10    0.60
  -4  -7  -3   13.40    1.30
  -4  -7  -3   18.90    1.20
  -4  -7  -3   15.30    1.30
   4   7   3   14.50    1.40
   4   7   3   16.10    1.20
   4   7   3   15.80    5.70
  -5  -7  -3    0.50    0.70
  -5  -7  -3    0.90    0.60
   5   7   3    1.20    0.70
   5   7   3   -8.70    6.70
   5   7   3    1.00    0.70
  -6  -7  -3   78.49    2.60
  -6  -7  -3   78.09    2.60
   6   7   3   78.69    3.20
   8  -8  -3   12.50    1.50
   8  -8  -3   13.50    1.40
   8  -8  -3   12.00    1.40
   8  -8  -3   12.70    1.20
   8  -8  -3   15.20    2.10
   7  -8  -3    0.40    0.80
   7  -8  -3    1.80    0.90
   7  -8  -3    0.70    1.00
   7  -8  -3    0.40    1.00
   7  -8  -3    1.20    1.00
   7  -8  -3    1.20    1.00
   7  -8  -3    0.10    0.60
   6  -8  -3   64.19    2.40
   6  -8  -3   62.69    2.40
   6  -8  -3   63.49    2.40
   6  -8  -3   62.79    2.50
   6  -8  -3   58.69    2.00
   6  -8  -3   60.89    2.30
   6  -8  -3   61.99    7.80
   6  -8  -3   61.09    2.50
   5  -8  -3  134.69    3.90
   5  -8  -3  138.99    4.40
   5  -8  -3  133.29    4.20
   5  -8  -3  143.49    8.80
   5  -8  -3  135.69    4.20
   5  -8  -3  142.19    4.40
   4  -8  -3  118.79    3.80
   4  -8  -3  126.39    3.50
   4  -8  -3  121.49    3.80
   4  -8  -3  113.09    4.30
   4  -8  -3  129.99    7.60
   4  -8  -3  125.09    3.80
   4  -8  -3  123.99    4.00
   4  -8  -3  124.99    3.90
  -4   8   3  117.29    4.20
  -4   8   3  120.79    3.80
   3  -8  -3  329.37    9.10
   3  -8  -3  321.27    9.10
   3  -8  -3  334.47    9.10
   3  -8  -3  308.37    9.10
   3  -8  -3  329.27    8.90
   3  -8  -3  311.87    9.40
   3  -8  -3  331.77    9.20
   3  -8  -3  336.37    9.00
   3  -8  -3  333.47    9.10
   3  -8  -3  326.97   12.90
  -3   8   3  326.37    9.50
  -3   8   3  325.97    9.10
  -3   8   3  326.07    8.90
   2  -8  -3    1.40    0.50
   2  -8  -3    4.20    0.90
   2  -8  -3    2.80    2.00
   2  -8  -3    0.60    0.40
   2  -8  -3    0.30    0.50
   2  -8  -3    0.80    0.40
   2  -8  -3    0.70    0.50
   2  -8  -3    1.00    0.40
   2  -8  -3    1.30    0.60
  -2   8   3    0.70    0.70
  -2   8   3    0.60    0.50
  -2   8   3    1.90    0.50
   1  -8  -3  290.57    7.90
   1  -8  -3  273.97    7.80
   1  -8  -3  280.17    7.80
   1  -8  -3  261.77   10.90
   1  -8  -3  281.27    7.80
   1  -8  -3  284.57    7.80
   1  -8  -3  283.77    7.80
   1  -8  -3  278.77    8.10
  -1   8   3  286.77    7.80
  -1   8   3  285.87    8.00
  -1   8   3  274.87    8.10
   0  -8  -3  102.79    3.20
   0  -8  -3  107.39    3.20
   0  -8  -3  103.39    3.30
   0  -8  -3  105.79    3.20
   0  -8  -3  102.39    6.10
   0  -8  -3  104.89    3.50
   0  -8  -3  107.69    3.20
   0   8   3  106.79    3.60
   0   8   3  103.19    3.20
   0   8   3  100.09    3.40
  -1  -8  -3    3.30    1.00
  -1  -8  -3    5.10    1.10
  -1  -8  -3    6.00    0.70
  -1  -8  -3    4.90    0.60
  -1  -8  -3    5.40    2.40
  -1  -8  -3    5.50    0.60
   1   8   3    5.40    1.30
   1   8   3    4.80    1.10
   1   8   3    4.90    1.00
   1   8   3    4.60    0.60
   1   8   3    4.30    0.60
  -2  -8  -3  122.69    3.70
  -2  -8  -3  125.39    7.20
  -2  -8  -3  121.39    3.80
  -2  -8  -3  123.49    3.60
   2   8   3  122.09    3.80
   2   8   3  121.19    3.80
   2   8   3  124.39    3.80
  -3  -8  -3   57.89    2.00
  -3  -8  -3   57.69    2.10
  -3  -8  -3   60.69    2.20
   3   8   3   56.69    2.10
   3   8   3   58.79    2.20
   3   8   3   57.09    2.20
   3   8   3   57.09    2.10
  -4  -8  -3    8.50    0.90
  -4  -8  -3    7.50    0.90
  -4  -8  -3    8.60    0.90
   4   8   3    8.30    1.00
   4   8   3    8.00    0.90
   4   8   3    7.70    1.10
   4   8   3    8.00    5.60
   4   8   3    8.00    0.80
  -5  -8  -3   19.40    1.40
  -5  -8  -3   21.40    1.20
   5   8   3   21.20    1.20
   5   8   3   21.50    1.40
   8  -9  -3   26.20    2.40
   8  -9  -3   27.90    2.60
   8  -9  -3   21.50    1.90
   8  -9  -3   22.90    2.00
   7  -9  -3   57.19    2.60
   7  -9  -3   65.59    2.50
   7  -9  -3   67.39    2.60
   7  -9  -3   62.09    2.70
   6  -9  -3    7.60    4.90
   6  -9  -3    9.60    1.70
   6  -9  -3    9.00    1.10
   6  -9  -3    7.30    1.20
   5  -9  -3   78.49    7.20
   5  -9  -3   72.29    2.70
   5  -9  -3   74.79    2.80
   5  -9  -3   70.09    2.60
   5  -9  -3   71.69    2.60
   4  -9  -3  117.89    3.90
   4  -9  -3  128.69    3.90
   4  -9  -3  127.69    8.10
   4  -9  -3  128.29    4.00
   4  -9  -3  126.89    4.00
   3  -9  -3  104.29    3.30
   3  -9  -3  100.49    3.30
   3  -9  -3  102.69    6.90
   3  -9  -3  102.89    3.20
   3  -9  -3  107.29    3.20
   3  -9  -3  103.29    3.30
   3  -9  -3  104.39    3.30
  -3   9   3   98.99    3.40
  -3   9   3   96.89    4.20
   2  -9  -3 1319.47   34.50
   2  -9  -3 1331.17   34.50
   2  -9  -3 1286.67   34.50
   2  -9  -3 1287.57   34.50
   2  -9  -3 1303.87   34.50
   2  -9  -3 1336.47   34.50
   2  -9  -3 1224.48   34.90
   2  -9  -3 1309.57   34.50
  -2   9   3 1292.57   34.40
  -2   9   3 1261.97   34.70
  -2   9   3 1225.88   34.90
   1  -9  -3    5.80    0.80
   1  -9  -3    4.80    2.30
   1  -9  -3    5.30    0.60
   1  -9  -3    5.00    0.60
   1  -9  -3    3.90    1.10
   1  -9  -3    5.70    0.60
   1  -9  -3    5.60    0.60
   1  -9  -3    4.50    0.60
  -1   9   3    5.30    0.90
  -1   9   3    4.60    1.10
  -1   9   3    6.50    0.70
   0  -9  -3  176.78    5.10
   0  -9  -3  176.48    8.70
   0  -9  -3  173.08    5.60
   0  -9  -3  179.08    5.10
   0  -9  -3  177.98    5.10
   0  -9  -3  176.08    5.30
   0   9   3  175.08    5.10
   0   9   3  183.38    5.20
   0   9   3  172.18    5.70
  -1  -9  -3   90.99    2.90
  -1  -9  -3   88.69    2.90
  -1  -9  -3   78.49    6.20
  -1  -9  -3   89.79    2.90
   1   9   3   90.69    2.90
   1   9   3   89.09    2.90
  -2  -9  -3   93.69    3.10
  -2  -9  -3   95.39    3.00
  -2  -9  -3   92.09    7.30
  -2  -9  -3   94.89    2.90
   2   9   3   92.89    3.10
   2   9   3   95.29    3.10
   2   9   3   92.99    3.10
  -3  -9  -3   22.70    1.30
  -3  -9  -3   23.60    1.30
  -3  -9  -3   21.90    1.30
   3   9   3   21.00    1.40
   3   9   3   21.00    1.30
   3   9   3   23.70    1.30
   3   9   3   22.40    1.50
  -4  -9  -3    2.10    0.90
  -4  -9  -3    2.20    0.80
  -4  -9  -3    1.90    0.70
   4   9   3    3.10    1.00
   4   9   3    2.10    0.70
   4   9   3    7.40    6.30
   4   9   3    1.60    0.80
  -5  -9  -3   63.59    2.30
  -5  -9  -3   64.59    2.20
   5   9   3   62.69    2.20
   5   9   3   66.09    2.30
   8 -10  -3  223.08    6.80
   8 -10  -3  224.08    6.60
   8 -10  -3  223.48    6.60
   7 -10  -3    9.20    1.30
   7 -10  -3   11.20    1.40
   7 -10  -3   10.80    1.30
   7 -10  -3    7.90    1.10
   6 -10  -3   14.90    1.40
   6 -10  -3    6.80    6.20
   6 -10  -3   11.00    1.20
   6 -10  -3   11.90    1.30
   6 -10  -3   12.60    1.20
   5 -10  -3   73.69    2.90
   5 -10  -3   76.99    2.80
   5 -10  -3   78.29    2.80
   5 -10  -3   77.39    2.90
   5 -10  -3   82.09    8.00
   4 -10  -3  124.19    4.00
   4 -10  -3  126.99    4.00
   4 -10  -3  130.69    8.60
   4 -10  -3  124.59    4.00
   4 -10  -3  124.39    4.10
   3 -10  -3  481.55   13.00
   3 -10  -3  462.75   13.00
   3 -10  -3  476.25   12.90
   3 -10  -3  474.25   13.00
   3 -10  -3  471.15   13.10
   3 -10  -3  453.25   17.70
   3 -10  -3  471.35   12.90
   2 -10  -3  938.51   25.00
   2 -10  -3  922.11   29.80
   2 -10  -3  909.61   25.00
   2 -10  -3  938.11   24.90
   2 -10  -3  936.91   24.90
   2 -10  -3  920.01   24.90
   2 -10  -3  921.11   24.90
  -2  10   3  911.11   24.80
   1 -10  -3  290.97    8.20
   1 -10  -3  292.67    8.20
   1 -10  -3  300.37    8.30
   1 -10  -3  289.47    8.30
   1 -10  -3  289.87    8.30
   1 -10  -3  292.87   12.50
   1 -10  -3  292.07    8.30
  -1  10   3  292.57    8.30
  -1  10   3  296.57    8.20
   0 -10  -3    2.00    0.60
   0 -10  -3    1.80    0.50
   0 -10  -3    2.00    3.00
   0 -10  -3    3.00    0.60
   0 -10  -3    3.20    0.60
   0  10   3    3.10    0.60
   0  10   3    1.80    0.60
  -1 -10  -3   16.90    1.30
  -1 -10  -3   14.60    3.80
  -1 -10  -3   19.10    1.20
  -1 -10  -3   20.90    1.20
   1  10   3   17.90    1.10
   1  10   3   20.10    1.20
  -2 -10  -3   14.50    1.10
  -2 -10  -3   13.80    1.10
  -2 -10  -3   11.30    5.10
   2  10   3   13.20    1.20
   2  10   3   13.30    1.10
   2  10   3   14.70    1.30
  -3 -10  -3   28.10    1.50
  -3 -10  -3   27.20    1.50
   3  10   3   28.20    1.60
   3  10   3   24.20    6.30
   3  10   3   24.90    1.50
   3  10   3   25.60    1.40
  -4 -10  -3   79.59    2.70
   4  10   3   74.69    3.20
   4  10   3   84.19    2.80
   4  10   3   77.69    2.60
   8 -11  -3  201.88    6.20
   8 -11  -3  214.38    6.20
   8 -11  -3  211.78    6.40
   7 -11  -3    4.10    1.10
   7 -11  -3    3.30    1.20
   7 -11  -3    5.70    1.20
   6 -11  -3   69.69    2.70
   6 -11  -3   70.29    2.70
   6 -11  -3   67.99    2.90
   6 -11  -3   73.39    2.90
   6 -11  -3   70.29    9.30
   5 -11  -3   50.99    7.10
   5 -11  -3   40.60    2.20
   5 -11  -3   45.10    2.00
   5 -11  -3   42.00    2.00
   5 -11  -3   41.80    2.00
   4 -11  -3   37.80    1.70
   4 -11  -3   35.10    1.70
   4 -11  -3   34.30    5.90
   4 -11  -3   36.30    1.80
   4 -11  -3   36.00    2.00
   3 -11  -3   31.00    1.60
   3 -11  -3   28.50    1.50
   3 -11  -3   29.70    1.50
   3 -11  -3   29.00    1.70
   3 -11  -3   37.20    5.50
   3 -11  -3   30.90    1.60
   3 -11  -3   31.20    1.50
   2 -11  -3  111.09    7.90
   2 -11  -3  112.49    3.50
   2 -11  -3  113.09    3.60
   2 -11  -3  106.79    3.50
   2 -11  -3  106.19    3.50
   2 -11  -3  111.29    3.50
   2 -11  -3  112.19    3.60
  -2  11   3  111.79    3.40
  -2  11   3  113.99    3.60
   1 -11  -3   10.40    1.00
   1 -11  -3    9.70    0.90
   1 -11  -3    9.70    1.00
   1 -11  -3   11.40    1.20
   1 -11  -3   10.10    3.60
   1 -11  -3    7.70    0.90
   1 -11  -3    8.10    0.80
  -1  11   3    8.40    0.80
  -1  11   3    9.60    1.00
   0 -11  -3  102.09    7.80
   0 -11  -3  114.09    3.50
   0 -11  -3  112.69    3.50
   0 -11  -3  111.99    3.50
   0 -11  -3  107.99    3.50
   0  11   3  104.89    3.40
   0  11   3  110.19    3.60
  -1 -11  -3    0.50    0.50
  -1 -11  -3    0.30    0.70
  -1 -11  -3    2.20    4.20
  -1 -11  -3   -0.50    0.60
   1  11   3    0.70    0.70
   1  11   3    0.20    0.60
  -2 -11  -3   60.49    2.30
  -2 -11  -3   58.29    2.20
   2  11   3   58.59    2.30
   2  11   3   60.69    2.20
  -3 -11  -3   90.19    3.00
  -3 -11  -3   94.79    3.10
   3  11   3   91.79    3.10
   3  11   3   90.89    3.00
   3  11   3   63.29    9.90
  -4 -11  -3   -1.00    0.70
  -4 -11  -3   -0.60    0.60
   4  11   3   -0.30    0.70
   7 -12  -3   30.90    1.80
   7 -12  -3   32.70    2.00
   6 -12  -3   26.00    1.70
   6 -12  -3   26.40    1.70
   6 -12  -3   22.00    7.70
   6 -12  -3   25.00    1.80
   5 -12  -3   87.99    3.10
   5 -12  -3   88.09    3.20
   5 -12  -3   90.59    8.80
   5 -12  -3   87.09    3.10
  -5  12   3   85.49    3.00
   4 -12  -3  101.49    3.50
   4 -12  -3   97.69    3.40
   4 -12  -3   99.69    3.70
   4 -12  -3  101.49    3.40
   4 -12  -3  106.99    8.60
  -4  12   3   96.79    3.30
   3 -12  -3    7.00    0.90
   3 -12  -3    6.20    0.90
   3 -12  -3    5.00    1.20
   3 -12  -3    6.70    0.90
   3 -12  -3    7.10    1.40
   3 -12  -3    9.60    3.70
  -3  12   3    6.50    0.90
   2 -12  -3  191.38    6.70
   2 -12  -3  219.08    6.30
   2 -12  -3  210.78    6.20
   2 -12  -3  218.68   11.40
   2 -12  -3  201.18    6.50
   2 -12  -3  219.98    6.30
   2 -12  -3  210.88    6.40
  -2  12   3  227.88    7.10
   1 -12  -3   21.50    4.60
   1 -12  -3   23.20    1.30
   1 -12  -3   23.40    2.20
   1 -12  -3   23.10    1.50
   1 -12  -3   22.60    1.40
   1 -12  -3   24.80    1.40
   1 -12  -3   23.00    2.30
  -1  12   3   22.20    1.40
   0 -12  -3    8.10    1.10
   0 -12  -3    8.60    1.00
   0 -12  -3    8.00    1.00
   0 -12  -3    8.20    6.00
   0 -12  -3    5.70    0.70
   0 -12  -3    8.00    1.00
   0  12   3    7.80    0.90
   0  12   3    8.00    0.90
  -1 -12  -3   12.00    1.00
  -1 -12  -3   11.70    1.20
  -1 -12  -3   16.80    6.40
  -1 -12  -3   11.60    1.10
   1  12   3   13.80    1.20
   1  12   3   12.20    1.00
  -2 -12  -3    3.60    0.80
  -2 -12  -3    4.80    0.90
  -2 -12  -3    4.30    0.90
   2  12   3    4.50    0.90
   2  12   3    4.20    0.80
  -3 -12  -3    7.30    1.10
  -3 -12  -3    4.70    0.90
  -3 -12  -3    9.50    1.10
   3  12   3    6.30    1.00
   7 -13  -3   53.19    2.20
   7 -13  -3   50.09    2.30
   7 -13  -3   50.59    2.10
   6 -13  -3   -0.40    1.00
   6 -13  -3    0.90    1.00
   6 -13  -3    1.00    1.00
   5 -13  -3   36.40    1.90
   5 -13  -3   26.10    6.30
   5 -13  -3   36.10    2.00
   5 -13  -3   39.30    2.00
   4 -13  -3    1.40    4.90
   4 -13  -3    0.70    0.80
   4 -13  -3    0.00    0.80
   4 -13  -3    1.50    0.90
  -4  13   3    0.50    0.80
   3 -13  -3    3.10    1.00
   3 -13  -3   -1.30    3.80
   3 -13  -3    1.70    0.80
   3 -13  -3    4.30    0.90
   3 -13  -3    1.70    0.80
  -3  13   3    1.90    0.70
   2 -13  -3    2.20    0.80
   2 -13  -3    1.30    0.70
   2 -13  -3    2.80    3.70
   2 -13  -3    0.50    0.80
   2 -13  -3   -1.10    0.70
   2 -13  -3    0.10    0.90
  -2  13   3    0.00    0.70
   1 -13  -3   -0.20    0.80
   1 -13  -3   -0.80    0.60
   1 -13  -3   -0.10    0.70
   1 -13  -3    1.10    4.60
   1 -13  -3    0.20    0.70
  -1  13   3    1.20    0.70
  -1  13   3   -0.80    0.90
   0 -13  -3  208.98    6.10
   0 -13  -3  210.98    6.10
   0 -13  -3  204.58    6.10
   0  13   3  211.38    6.20
   0  13   3  201.98    6.00
  -1 -13  -3   53.19    2.10
  -1 -13  -3   53.49    2.10
  -1 -13  -3   56.69    2.20
   1  13   3   54.89    2.10
   1  13   3   53.89    2.20
   1  13   3   51.69    2.10
  -2 -13  -3   12.10    1.20
  -2 -13  -3   11.50    1.20
  -2 -13  -3   12.20    1.10
   2  13   3   12.70    1.20
   6 -14  -3   61.89    2.50
   6 -14  -3   62.79    2.60
   6 -14  -3   63.89    2.40
   5 -14  -3   22.60    1.70
   5 -14  -3   20.80    1.50
   5 -14  -3   21.60    1.60
   4 -14  -3   23.60    1.60
   4 -14  -3   21.80    1.70
   4 -14  -3   25.40    1.60
   4 -14  -3   15.10    5.90
  -4  14   3   22.60    1.40
   3 -14  -3  186.18    5.40
   3 -14  -3  144.89   10.90
   3 -14  -3  182.68    5.50
   3 -14  -3  182.78    5.40
  -3  14   3  186.28    5.30
   2 -14  -3    4.20    1.00
   2 -14  -3    4.30    0.90
   2 -14  -3    5.90    1.00
   2 -14  -3    4.40    1.20
   2 -14  -3    9.70    5.40
  -2  14   3    4.00    0.90
   1 -14  -3    6.00    1.00
   1 -14  -3   10.30    5.90
   1 -14  -3    4.90    1.10
   1 -14  -3    4.80    0.90
   1 -14  -3    5.40    0.90
  -1  14   3    7.60    1.00
   0 -14  -3   11.70    1.10
   0 -14  -3    8.10    1.10
   0 -14  -3    7.80    1.00
   0  14   3    7.80    1.00
   0  14   3    9.70    1.00
  -1 -14  -3   60.09    2.20
  -1 -14  -3   57.99    2.20
  -1 -14  -3   57.19    2.20
   1  14   3   60.19    2.40
   1  14   3   56.69    2.20
   5 -15  -3   31.50    1.80
   5 -15  -3   33.30    1.80
   5 -15  -3   33.00    1.70
   4 -15  -3   28.60    1.60
   4 -15  -3   26.20    1.60
  -4  15   3   23.60    1.60
   3 -15  -3   44.40    2.10
   3 -15  -3   50.29    2.00
   3 -15  -3   44.00    2.30
  -3  15   3   45.10    2.00
   2 -15  -3    2.70    1.20
   2 -15  -3    4.20    1.10
   2 -15  -3    3.90    0.90
  -2  15   3    3.20    0.90
   1 -15  -3    4.60    0.90
   1 -15  -3    5.40    1.10
  -1  15   3    4.10    0.90
   0 -15  -3   14.50    1.30
   0 -15  -3   15.70    1.20
   0  15   3   15.50    1.40
   0  15   3   16.30    1.20
  -1  17  -4   46.20    1.90
  -1  17  -4   44.70    2.00
   1 -17   4   47.10    2.00
   1 -17   4   49.50    2.00
   1 -17   4   46.70    2.10
  -2  17  -4   17.20    1.60
   2 -17   4   14.90    1.40
   2 -17   4   14.10    1.40
   2 -17   4   14.20    1.40
  -3  17  -4   23.80    1.40
   3 -17   4   22.10    1.60
   3 -17   4   23.50    1.50
  -4  17  -4   21.90    1.40
   4 -17   4   24.70    1.50
   4 -17   4   26.80    1.60
   4 -17   4   19.60    2.00
   1  16  -4    5.40    1.00
   1  16  -4    3.30    0.90
  -1 -16   4    4.10    0.90
  -1 -16   4    6.90    1.00
   0  16  -4    2.20    0.90
   0  16  -4    0.60    0.80
   0 -16   4    2.10    1.00
   0 -16   4    0.80    0.80
   0 -16   4    0.80    0.90
  -1  16  -4   20.60    1.40
  -1  16  -4   22.10    1.50
   1 -16   4   21.20    1.40
   1 -16   4   22.80    1.60
   1 -16   4   22.60    1.60
  -2  16  -4    3.80    0.80
  -2  16  -4    5.00    1.00
   2 -16   4    4.90    1.10
   2 -16   4    6.20    1.10
   2 -16   4    6.10    0.90
   2 -16   4    8.40   10.50
  -3  16  -4    0.10    0.80
   3 -16   4    1.30    0.90
   3 -16   4   -0.90    1.00
   3 -16   4   -0.80    1.30
   3 -16   4   -0.40    1.00
  -4  16  -4   11.60    1.20
   4 -16   4   10.30    1.30
   4 -16   4   14.10    1.50
   4 -16   4   13.10    1.20
   4 -16   4   12.80    1.40
  -5  16  -4   15.10    1.40
   5 -16   4   15.50    1.50
   5 -16   4   16.00    1.50
   5 -16   4   14.00    1.40
   5 -16   4   15.70    1.40
   2  15  -4  178.08    5.40
  -2 -15   4  173.78    5.30
  -2 -15   4  184.88    5.50
  -2 -15   4  182.78    5.40
   1  15  -4    7.70    1.00
   1  15  -4    6.00    1.00
  -1 -15   4    6.10    1.00
  -1 -15   4    7.60    1.10
  -1 -15   4    6.70    1.10
  -1 -15   4    8.60    1.10
   0  15  -4  160.68    4.90
   0  15  -4  157.78    4.90
   0 -15   4  162.68    4.80
   0 -15   4  156.88    4.80
   0 -15   4  163.58    5.10
   0 -15   4  156.48    5.00
  -1  15  -4    9.50    1.00
  -1  15  -4    9.50    1.00
   1 -15   4    6.40    1.10
   1 -15   4    7.40    0.90
   1 -15   4    6.50    6.50
   1 -15   4    7.60    1.10
   1 -15   4    6.60    1.00
  -2  15  -4   82.79    2.90
  -2  15  -4   86.19    3.00
   2 -15   4   75.39    8.70
   2 -15   4   87.49    3.10
   2 -15   4   86.89    3.20
   2 -15   4   87.19    3.00
   2 -15   4   83.79    3.20
  -3  15  -4   15.40    1.20
   3 -15   4   14.10    1.40
   3 -15   4   13.00    1.40
   3 -15   4   12.60    1.30
   3 -15   4   13.40    1.30
   3 -15   4   14.00    1.50
   3 -15   4   18.80    6.30
  -4  15  -4    0.70    0.70
   4 -15   4    3.50    1.00
   4 -15   4    0.30    0.90
   4 -15   4    0.50    1.10
   4 -15   4    0.40    1.00
  -5  15  -4  130.09    4.10
   5 -15   4  141.39    4.40
   5 -15   4  135.89    4.50
   5 -15   4  135.49    4.50
   5 -15   4  129.39    4.50
   6 -15   4   49.80    2.30
   6 -15   4   45.60    2.40
   6 -15   4   50.39    2.20
   6 -15   4   47.50    2.20
   3  14  -4    3.70    0.90
   3  14  -4    3.30    1.00
  -3 -14   4    1.90    0.90
  -3 -14   4    4.20    0.80
   2  14  -4  371.46   19.20
   2  14  -4  456.45   12.30
   2  14  -4  466.45   12.50
  -2 -14   4  460.55   12.40
  -2 -14   4  460.35   12.30
   1  14  -4   77.59    2.80
   1  14  -4   79.69    2.80
   1  14  -4   67.29    9.60
  -1 -14   4   80.39    2.90
  -1 -14   4   79.19    2.70
  -1 -14   4   78.69    2.70
   0  14  -4    6.30    0.90
   0  14  -4    7.20    0.90
   0  14  -4    9.00    6.50
   0 -14   4    6.40    0.90
   0 -14   4    8.00    1.00
   0 -14   4    6.40    0.90
   0 -14   4    8.40    1.00
  -1  14  -4  119.79    3.90
  -1  14  -4  120.59    3.90
   1 -14   4  119.69    9.50
   1 -14   4  120.49    4.10
   1 -14   4  123.99    4.00
   1 -14   4  127.29    4.10
   1 -14   4  125.79    3.90
   1 -14   4  124.99    3.90
  -2  14  -4    1.20    0.70
  -2  14  -4   -1.10    0.70
   2 -14   4    0.00    0.70
   2 -14   4    1.50    0.90
   2 -14   4    1.30    0.80
   2 -14   4    1.40    0.90
   2 -14   4    1.40    4.00
   2 -14   4    1.70    1.10
   2 -14   4    1.30    0.80
  -3  14  -4   22.10    1.30
   3 -14   4   20.90    1.60
   3 -14   4   22.40    1.50
   3 -14   4   20.40    1.60
   3 -14   4   22.80    1.70
   3 -14   4   21.90    1.50
   3 -14   4   24.10    1.40
  -4  14  -4  147.29    4.40
   4 -14   4  146.29    4.60
   4 -14   4  135.99    4.70
   4 -14   4  142.49   10.80
   4 -14   4  146.09    4.70
   4 -14   4  136.69    4.70
  -5  14  -4  228.68    6.80
   5 -14   4  237.68    7.20
   5 -14   4  234.18    7.20
   5 -14   4  241.98    7.20
   5 -14   4  241.18    7.10
   6 -14   4    8.80    1.20
   6 -14   4    9.80    1.30
   6 -14   4    7.80    1.40
   6 -14   4    9.50    1.30
   4  13  -4    3.60    0.90
   4  13  -4    4.70    0.90
  -4 -13   4    2.90    0.80
  -4 -13   4    3.90    0.80
   3  13  -4  117.09    3.70
   3  13  -4  110.09   11.00
   3  13  -4  121.39    3.90
  -3 -13   4  117.09    3.80
  -3 -13   4  115.59    3.70
   2  13  -4  352.86   16.60
   2  13  -4  331.17    9.50
   2  13  -4  330.47    9.40
   2  13  -4  326.17    9.30
  -2 -13   4  336.77    9.30
  -2 -13   4  333.57    9.40
  -2 -13   4  333.17    9.50
   1  13  -4   -0.40    4.60
   1  13  -4    2.40    0.70
   1  13  -4    3.60    0.80
  -1 -13   4    3.20    0.80
  -1 -13   4    2.60    0.80
  -1 -13   4    3.50    0.70
   0  13  -4   43.10    1.90
   0  13  -4   44.30    7.40
   0  13  -4   44.10    1.90
   0 -13   4   42.90    1.80
   0 -13   4   43.00    1.90
   0 -13   4   45.50    1.80
   0 -13   4   48.90    7.60
  -1  13  -4   12.10    1.10
  -1  13  -4   13.10    1.00
  -1  13  -4    5.60    5.50
   1 -13   4   12.90    1.10
   1 -13   4   12.40    1.10
   1 -13   4   11.80    1.20
   1 -13   4   12.60    1.10
   1 -13   4    5.80    3.70
   1 -13   4   12.60    1.10
  -2  13  -4   28.30    1.50
  -2  13  -4   28.30    1.40
   2 -13   4   30.00    1.50
   2 -13   4   30.00    1.70
   2 -13   4   27.10    1.50
   2 -13   4   29.50    1.60
   2 -13   4   30.40    5.90
   2 -13   4   29.80    1.50
   2 -13   4   27.20    1.70
  -3  13  -4   11.50    1.00
   3 -13   4    7.30    4.20
   3 -13   4   12.50    1.20
   3 -13   4   11.60    1.20
   3 -13   4   12.00    1.30
   3 -13   4   10.20    1.10
   3 -13   4   13.50    1.20
   3 -13   4   12.50    1.30
  -4  13  -4   12.20    1.10
   4 -13   4   12.20    1.30
   4 -13   4   11.00    1.10
   4 -13   4    7.20    4.20
   4 -13   4   11.80    1.30
   4 -13   4    9.30    1.20
   4 -13   4    8.70    1.10
   4 -13   4   12.60    1.30
  -5  13  -4   86.09    3.00
   5 -13   4   87.79    3.20
   5 -13   4   89.39    3.30
   5 -13   4   88.59    3.30
   5 -13   4   88.29    3.10
   5 -13   4   82.79    3.30
   6 -13   4   15.50    1.60
   6 -13   4   17.90    1.80
   6 -13   4   20.40    1.80
   6 -13   4   17.10    1.80
   6 -13   4   14.50    1.60
   7 -13   4  163.88    5.10
   7 -13   4  166.88    5.40
   7 -13   4  173.88    5.30
   7 -13   4  169.88    5.50
   5  12  -4   21.40    1.30
   5  12  -4   23.90    1.50
  -5 -12   4   24.00    1.40
  -5 -12   4   22.40    1.20
   4  12  -4    5.50    6.30
   4  12  -4    6.60    0.90
   4  12  -4    5.10    1.00
  -4 -12   4    7.10    0.90
  -4 -12   4    5.80    0.90
   3  12  -4   29.30    1.60
   3  12  -4   29.70    1.50
   3  12  -4   34.40    6.80
  -3 -12   4   29.10    1.50
  -3 -12   4   29.80    1.50
   2  12  -4    4.10    4.90
   2  12  -4    2.50    0.80
   2  12  -4    2.60    0.80
   2  12  -4    5.10    0.80
  -2 -12   4    2.20    0.70
  -2 -12   4    2.60    1.00
  -2 -12   4    1.90    0.70
   1  12  -4   71.99    7.80
   1  12  -4   78.99    2.60
   1  12  -4   75.59    2.60
   1  12  -4   77.29    2.70
  -1 -12   4   73.69    2.70
  -1 -12   4   76.59    2.60
  -1 -12   4   75.79    2.60
   0  12  -4    3.80    0.70
   0  12  -4    3.30    0.60
   0  12  -4   -2.10    3.70
   0 -12   4    4.10    0.70
   0 -12   4   -1.00    3.50
   0 -12   4    3.60    0.70
   0 -12   4    6.10    0.70
  -1  12  -4    9.20    0.90
  -1  12  -4    9.90    0.90
   1 -12   4   10.10    1.10
   1 -12   4    9.70    0.90
   1 -12   4   13.60    4.30
   1 -12   4    9.40    1.00
   1 -12   4   11.80    1.00
   1 -12   4    8.10    3.20
   1 -12   4   10.70    0.90
   1 -12   4   11.50    1.20
  -2  12  -4   98.39    3.10
   2 -12   4   97.89    3.40
   2 -12   4   97.99    3.30
   2 -12   4   95.49    3.30
   2 -12   4   98.79    3.20
   2 -12   4   94.69    6.60
   2 -12   4   98.79    3.20
   2 -12   4   93.39    7.70
[truncated: 900,993 more chars]
