# Supplementary material for: Crystal structure of diethyl 2-amino-5-{4-[bis­(4-methyl­phen­yl)amino]­benzamido}­thio­phene-3,4-di­carboxyl­ate
Source: Acta Crystallogr E Crystallogr Commun. 2019 Apr 9;75(Pt 5):589–92. doi: 10.1107/S2056989019003864 (PMC6505590; doi:10.1107/S2056989019003864)
Supplement: Supplementary file 2 [file e-75-00589-Isup2.hkl]

data_I                                                                          
_shelx_title ' yohan3_a.res in P-1'                                             
_shelx_refln_list_code          4                                               
_shelx_F_calc_maximum      104.50                                               
_exptl_crystal_F_000       588.00                                               
_reflns_d_resolution_high  0.7695                                               
                                                                                
loop_                                                                           
 _space_group_symop_operation_xyz                                               
 'x, y, z'                                                                      
 '-x, -y, -z'                                                                   
                                                                                
_cell_length_a     7.1314                                                       
_cell_length_b    13.4650                                                       
_cell_length_c    15.4586                                                       
_cell_angle_alpha 106.533                                                       
_cell_angle_beta   97.980                                                       
_cell_angle_gamma 102.843                                                       
                                                                                
_shelx_F_squared_multiplier     1.000                                           
                                                                                
loop_                                                                           
 _refln_index_h                                                                 
 _refln_index_k                                                                 
 _refln_index_l                                                                 
 _refln_F_squared_calc                                                          
 _refln_F_squared_meas                                                          
 _refln_F_squared_sigma                                                         
 _refln_observed_status                                                         
   1   0   0       1376.62       1512.98        28.85 o                         
   2   0   0        462.74        525.73         4.33 o                         
   3   0   0       1687.05       1846.19        23.09 o                         
   4   0   0         63.57         77.96         0.70 o                         
   5   0   0        127.76        139.56         1.35 o                         
   6   0   0        134.42        125.33         1.64 o                         
   7   0   0        156.52        155.93         2.45 o                         
   8   0   0         14.80         16.01         0.74 o                         
  -8   1   0         12.01         13.72         0.65 o                         
  -7   1   0        213.64        219.72         2.74 o                         
  -6   1   0        229.95        179.13         2.14 o                         
  -5   1   0        158.83        144.90         1.37 o                         
  -4   1   0        387.59        431.96         3.14 o                         
  -3   1   0        573.01        650.01         4.75 o                         
  -2   1   0         32.18         32.28         0.33 o                         
   1   1   0        554.99        634.10         6.43 o                         
   2   1   0        194.90        201.41         1.93 o                         
   3   1   0       2906.65       3223.89        29.88 o                         
   4   1   0        140.13        156.33         1.52 o                         
   5   1   0        479.50        474.91         3.99 o                         
   6   1   0          3.39          1.71         0.30 o                         
   7   1   0        147.78        142.06         1.89 o                         
   8   1   0         60.52         65.80         1.21 o                         
  -9   2   0        233.64        259.88         3.79 o                         
  -8   2   0         25.79         29.66         0.97 o                         
  -7   2   0          0.38          3.55         0.46 o                         
  -6   2   0          0.52          0.13         0.30 o                         
  -5   2   0        107.83         91.22         0.88 o                         
  -4   2   0       1535.36       1768.04        12.26 o                         
  -3   2   0          2.25          3.10         0.15 o                         
  -2   2   0        768.71        832.49         6.02 o                         
  -1   2   0         42.36         34.55         0.49 o                         
   0   2   0        661.23        703.45         9.46 o                         
   1   2   0       5222.40       5999.13       207.97 o                         
   2   2   0         73.06         64.50         0.72 o                         
   3   2   0          5.44          2.19         0.19 o                         
   4   2   0         87.30         66.68         0.72 o                         
   5   2   0          0.36          3.03         0.23 o                         
   6   2   0         50.36         36.57         0.85 o                         
   7   2   0        104.94         96.25         1.41 o                         
   8   2   0         72.26         71.57         1.35 o                         
  -9   3   0        117.97        133.35         2.15 o                         
  -8   3   0         93.35         87.85         1.51 o                         
  -7   3   0        135.76        138.02         2.01 o                         
  -6   3   0         25.63         29.80         0.67 o                         
  -5   3   0        142.64        128.44         1.28 o                         
  -4   3   0        157.02        197.86         1.60 o                         
  -3   3   0        349.69        413.69         3.25 o                         
  -2   3   0        590.48        670.59         6.12 o                         
   0   3   0         48.92         43.60         0.46 o                         
   1   3   0       5038.35       5833.04       326.65 o                         
   2   3   0         68.64         76.45         0.81 o                         
   3   3   0       5338.29       6168.17       104.04 o                         
   4   3   0         63.39         70.16         0.84 o                         
   5   3   0         96.63         81.05         1.24 o                         
   6   3   0         25.08         15.19         0.54 o                         
   7   3   0        104.69        100.56         1.55 o                         
   8   3   0        126.92        126.11         3.16 o                         
  -9   4   0          1.78          2.58         0.53 o                         
  -8   4   0         47.60         55.84         1.13 o                         
  -7   4   0       1587.94       1517.58        17.07 o                         
  -6   4   0        106.35         97.04         1.27 o                         
  -5   4   0         85.01        100.15         0.87 o                         
  -4   4   0       1047.05       1125.66         7.56 o                         
  -3   4   0         22.69         13.44         0.21 o                         
  -2   4   0        754.54        717.72         5.16 o                         
  -1   4   0       2290.84       2345.73        36.35 o                         
   0   4   0       1874.69       1952.05        26.06 o                         
   1   4   0       1423.63       1504.10        20.60 o                         
   2   4   0         89.10         78.70         0.70 o                         
   3   4   0        311.65        316.68         2.32 o                         
   4   4   0         99.99        112.81         1.22 o                         
   5   4   0        120.17        129.31         1.55 o                         
   6   4   0         10.03         11.15         0.51 o                         
   7   4   0         46.54         51.45         1.01 o                         
  -9   5   0         32.99         28.27         1.16 o                         
  -8   5   0         11.75          5.27         0.63 o                         
  -7   5   0          1.72          1.06         0.47 o                         
  -6   5   0         23.10         24.98         0.58 o                         
  -5   5   0         12.11         14.14         0.40 o                         
  -4   5   0       1019.78       1073.17         7.31 o                         
  -3   5   0        320.27        336.02         3.17 o                         
  -2   5   0        348.89        350.53         2.62 o                         
  -1   5   0       2194.69       2220.96        38.84 o                         
   0   5   0        674.71        726.79         6.04 o                         
   1   5   0        603.95        555.30         6.88 o                         
   2   5   0        251.27        261.17         2.24 o                         
   3   5   0          6.52          3.91         0.18 o                         
   4   5   0         32.37         33.38         0.54 o                         
   5   5   0        366.01        334.69         3.78 o                         
   6   5   0         24.10         21.26         0.73 o                         
   7   5   0          0.22          0.21         0.42 o                         
  -9   6   0          3.69          4.88         0.73 o                         
  -8   6   0        126.20        132.51         1.99 o                         
  -7   6   0        129.46        117.86         2.92 o                         
  -6   6   0        694.99        698.61         6.94 o                         
  -5   6   0        105.48        105.83         1.23 o                         
  -4   6   0       1021.46       1004.98         7.10 o                         
  -3   6   0         90.34         82.51         0.73 o                         
  -2   6   0          4.44          4.27         0.15 o                         
  -1   6   0         44.43         50.02         0.65 o                         
   0   6   0        206.53        160.34         1.69 o                         
   1   6   0        317.83        349.57         2.82 o                         
   2   6   0        295.82        301.20         2.47 o                         
   3   6   0        334.77        323.19         2.59 o                         
   4   6   0          7.70          7.74         0.49 o                         
   5   6   0        207.89        217.67         2.85 o                         
   6   6   0          6.49          8.54         0.49 o                         
   7   6   0         71.54         62.82         1.25 o                         
  -9   7   0         11.68         13.24         0.79 o                         
  -8   7   0         42.12         43.49         1.13 o                         
  -7   7   0         53.94         62.21         1.01 o                         
  -6   7   0        205.13        192.99         2.19 o                         
  -5   7   0         14.83         14.43         0.42 o                         
  -4   7   0        305.57        305.89         2.97 o                         
  -3   7   0         49.08         59.12         0.71 o                         
  -2   7   0        466.00        554.43         4.73 o                         
  -1   7   0        854.79        881.11         7.25 o                         
   0   7   0         34.94         45.34         0.62 o                         
   1   7   0         29.80         34.27         0.50 o                         
   2   7   0       1227.27       1216.89         9.93 o                         
   3   7   0        743.42        721.90         6.22 o                         
   4   7   0         29.18         27.25         0.66 o                         
   5   7   0        595.34        588.95         7.21 o                         
   6   7   0         36.27         40.91         1.81 o                         
  -8   8   0         28.20         26.33         0.94 o                         
  -7   8   0         28.37         24.77         0.78 o                         
  -6   8   0          0.78          0.63         0.44 o                         
  -5   8   0        315.65        322.30         3.32 o                         
  -4   8   0          0.19          1.14         0.25 o                         
  -3   8   0        540.71        548.61         4.49 o                         
  -2   8   0         68.84         59.31         0.62 o                         
  -1   8   0         52.31         42.85         0.48 o                         
   0   8   0         19.54         17.37         0.33 o                         
   1   8   0        370.65        367.86         3.50 o                         
   2   8   0        647.61        642.18         5.37 o                         
   3   8   0        345.02        345.86         3.97 o                         
   4   8   0         27.38         26.02         0.96 o                         
   5   8   0         80.19         90.65         1.43 o                         
   6   8   0        100.07        117.33         2.29 o                         
  -8   9   0          4.05          3.07         0.71 o                         
  -7   9   0         14.27         16.46         0.71 o                         
  -6   9   0         45.28         39.61         0.97 o                         
  -5   9   0         86.26         80.47         1.34 o                         
  -4   9   0        320.68        307.39         3.26 o                         
  -3   9   0         71.37         68.47         0.93 o                         
  -2   9   0        230.18        235.89         2.23 o                         
  -1   9   0        182.78        170.32         1.49 o                         
   0   9   0          6.58          7.91         0.38 o                         
   1   9   0          2.33          5.05         0.38 o                         
   2   9   0        210.60        216.09         2.48 o                         
   3   9   0         10.66         11.54         0.48 o                         
   4   9   0        295.17        296.74         3.77 o                         
   5   9   0          0.28          0.27         0.43 o                         
   6   9   0        112.40        112.02         1.79 o                         
  -8  10   0        144.35        144.47         2.54 o                         
  -7  10   0          0.23          0.20         0.62 o                         
  -6  10   0          8.09          8.53         0.66 o                         
  -5  10   0         64.92         58.17         1.12 o                         
  -4  10   0          0.00          0.10         0.44 o                         
  -3  10   0        157.32        159.58         2.10 o                         
  -2  10   0        184.03        175.81         1.76 o                         
  -1  10   0          7.07          6.68         0.34 o                         
   0  10   0        402.56        390.96         3.38 o                         
   1  10   0          5.79          5.81         0.36 o                         
   2  10   0         53.62         50.51         0.85 o                         
   3  10   0         77.10         69.45         1.17 o                         
   4  10   0        498.42        501.36         5.99 o                         
   5  10   0          6.10          6.75         0.61 o                         
  -8  11   0         36.70         34.60         1.68 o                         
  -7  11   0          2.23          1.51         0.66 o                         
  -6  11   0         19.42         23.23         1.28 o                         
  -5  11   0         62.62         63.57         1.37 o                         
  -4  11   0        263.16        270.96         3.58 o                         
  -3  11   0          0.57          1.45         0.32 o                         
  -2  11   0          4.84          5.23         0.31 o                         
  -1  11   0          1.72          2.68         0.28 o                         
   0  11   0        295.60        282.76         2.99 o                         
   1  11   0        103.41         94.54         1.83 o                         
   2  11   0        159.68        167.55         2.38 o                         
   3  11   0         21.72         19.45         0.67 o                         
   4  11   0         84.60         95.76         1.98 o                         
  -7  12   0          0.47         -0.20         0.78 o                         
  -6  12   0          3.20          3.85         0.64 o                         
  -5  12   0        168.56        170.92         2.74 o                         
  -4  12   0         20.57         22.85         0.81 o                         
  -3  12   0        164.32        165.27         2.09 o                         
  -2  12   0          6.51          5.75         0.48 o                         
  -1  12   0        428.20        422.46         4.71 o                         
   0  12   0        138.50        140.34         1.96 o                         
   1  12   0        328.38        327.09         4.56 o                         
   2  12   0         68.80         67.44         1.00 o                         
   3  12   0          5.47          4.78         0.47 o                         
   4  12   0         50.39         49.88         1.37 o                         
  -7  13   0         97.08         94.80         2.13 o                         
  -6  13   0         33.81         31.08         1.15 o                         
  -5  13   0          0.30          0.80         0.75 o                         
  -4  13   0          3.79          5.65         0.54 o                         
  -3  13   0         68.78         66.02         1.12 o                         
  -2  13   0          0.17         -0.57         0.59 o                         
  -1  13   0         30.63         27.97         0.78 o                         
   0  13   0         11.92         11.47         0.63 o                         
   1  13   0         21.96         23.97         0.65 o                         
   2  13   0         26.80         29.71         0.79 o                         
   3  13   0        158.06        171.45         3.04 o                         
  -6  14   0         59.82         64.39         1.55 o                         
  -5  14   0         36.17         35.58         1.13 o                         
  -4  14   0        153.55        151.00         2.46 o                         
  -3  14   0         75.02         70.75         1.16 o                         
  -2  14   0         65.98         64.70         1.10 o                         
  -1  14   0        152.46        151.46         2.45 o                         
   0  14   0        183.74        183.72         2.54 o                         
   1  14   0         45.87         45.71         1.15 o                         
   2  14   0         24.99         23.30         0.94 o                         
  -6  15   0         78.79         84.21         1.71 o                         
  -5  15   0         20.78         21.38         0.81 o                         
  -4  15   0         11.91         10.52         1.15 o                         
  -3  15   0         14.35         13.23         0.60 o                         
  -2  15   0          0.46          1.29         0.48 o                         
  -1  15   0         12.75         14.45         1.16 o                         
   0  15   0         37.19         32.53         0.86 o                         
   1  15   0          0.08          0.05         0.57 o                         
  -5  16   0         70.74         69.98         1.38 o                         
  -4  16   0         16.96         20.80         0.83 o                         
  -3  16   0         37.10         35.28         1.01 o                         
  -2  16   0         24.13         25.13         0.96 o                         
  -1  16   0          4.76          2.69         0.56 o                         
   0  16   0        124.73        131.88         1.88 o                         
   0 -16   1          0.70          0.91         0.46 o                         
   1 -16   1          6.97          6.61         0.72 o                         
   2 -16   1         14.11         15.72         0.70 o                         
   3 -16   1        149.33        152.00         2.05 o                         
   4 -16   1        259.48        272.69         3.61 o                         
   5 -16   1         14.91         14.21         0.66 o                         
  -2 -15   1         47.42         49.53         1.28 o                         
  -1 -15   1         85.37         80.39         1.40 o                         
   0 -15   1        200.34        202.09         2.74 o                         
   1 -15   1          0.05         -0.20         0.42 o                         
   2 -15   1         70.53         72.95         1.78 o                         
   3 -15   1          1.68          1.87         0.47 o                         
   4 -15   1        261.73        286.04         3.69 o                         
   5 -15   1         16.93         14.99         0.70 o                         
   6 -15   1         31.85         30.73         1.06 o                         
  -3 -14   1         30.86         29.56         1.19 o                         
  -2 -14   1         34.01         37.07         1.26 o                         
  -1 -14   1        104.95        104.83         2.81 o                         
   0 -14   1         40.50         39.75         1.57 o                         
   1 -14   1         34.90         34.87         0.92 o                         
   2 -14   1        101.08        101.13         1.46 o                         
   3 -14   1         40.61         39.33         1.24 o                         
   4 -14   1        207.62        215.62         3.28 o                         
   5 -14   1         50.71         49.80         1.74 o                         
   6 -14   1        363.80        368.12         5.36 o                         
   7 -14   1          0.93          1.51         0.66 o                         
  -3 -13   1          0.50          0.39         0.46 o                         
  -2 -13   1         44.22         42.71         0.92 o                         
  -1 -13   1        238.25        244.60         2.69 o                         
   0 -13   1         97.90         88.95         1.58 o                         
   1 -13   1        154.03        152.04         2.26 o                         
   2 -13   1        413.06        419.27         4.69 o                         
   3 -13   1          0.68          1.38         0.47 o                         
   4 -13   1          7.87          6.88         0.58 o                         
   5 -13   1          0.19          0.59         0.57 o                         
   6 -13   1         58.80         57.89         1.45 o                         
   7 -13   1         27.14         33.44         1.22 o                         
  -4 -12   1        118.46        117.27         2.01 o                         
  -3 -12   1        465.32        488.39         5.85 o                         
  -2 -12   1         56.09         55.70         0.87 o                         
  -1 -12   1        409.61        399.90         4.13 o                         
   0 -12   1         78.48         72.74         1.09 o                         
   1 -12   1         17.79         19.20         0.73 o                         
   2 -12   1         24.70         24.93         0.62 o                         
   3 -12   1        139.48        138.59         1.81 o                         
   4 -12   1          4.33          4.20         0.77 o                         
   5 -12   1        115.18        120.28         2.12 o                         
   6 -12   1          0.86          1.34         0.58 o                         
   7 -12   1        123.24        122.81         2.44 o                         
  -5 -11   1         51.67         53.91         1.12 o                         
  -4 -11   1        109.29        121.90         1.77 o                         
  -3 -11   1         77.72         78.73         2.31 o                         
  -2 -11   1        204.39        206.21         2.33 o                         
  -1 -11   1        137.55        134.63         1.70 o                         
   0 -11   1        598.20        574.32         5.40 o                         
   1 -11   1         80.80         71.23         1.04 o                         
   2 -11   1        328.02        338.82         4.36 o                         
   3 -11   1         44.04         38.37         0.84 o                         
   4 -11   1         39.44         34.83         1.02 o                         
   5 -11   1        633.55        650.07         7.74 o                         
   6 -11   1         63.32         61.01         1.27 o                         
   7 -11   1         58.58         60.38         1.31 o                         
   8 -11   1        128.14        125.61         2.79 o                         
  -5 -10   1         91.88        101.58         1.74 o                         
  -4 -10   1         50.52         52.98         1.17 o                         
  -3 -10   1         33.73         33.00         0.84 o                         
  -2 -10   1          7.59          7.88         0.44 o                         
  -1 -10   1        119.70        114.09         1.59 o                         
   0 -10   1        157.10        134.14         1.32 o                         
   1 -10   1          1.13          1.03         0.21 o                         
   2 -10   1        488.08        484.75         4.15 o                         
   3 -10   1        365.80        375.43         3.30 o                         
   4 -10   1         16.63         15.48         0.75 o                         
   5 -10   1         11.35          8.66         0.55 o                         
   6 -10   1        239.66        240.39         3.73 o                         
   7 -10   1          0.25          0.57         0.56 o                         
   8 -10   1          6.20          9.32         0.98 o                         
  -6  -9   1         10.22         10.59         0.58 o                         
  -5  -9   1         20.08         17.05         0.65 o                         
  -4  -9   1        165.10        154.55         2.15 o                         
  -3  -9   1        198.22        184.08         2.21 o                         
  -2  -9   1        671.93        650.33         5.72 o                         
  -1  -9   1        427.49        419.41         4.24 o                         
   0  -9   1        731.60        703.98         5.58 o                         
   1  -9   1         11.26         10.76         0.30 o                         
   2  -9   1        467.28        499.50         4.28 o                         
   3  -9   1         31.23         30.04         0.47 o                         
   4  -9   1         78.22         84.14         1.00 o                         
   5  -9   1         19.11         16.19         0.63 o                         
   6  -9   1         41.71         44.43         0.96 o                         
   7  -9   1         16.52         17.48         0.74 o                         
   8  -9   1         62.64         60.95         1.48 o                         
  -6  -8   1          0.12          0.09         0.64 o                         
  -5  -8   1          0.29          0.07         0.55 o                         
  -4  -8   1        426.15        399.05         4.99 o                         
  -3  -8   1         27.81         29.08         0.61 o                         
  -2  -8   1        344.18        316.09         2.76 o                         
  -1  -8   1        314.37        303.67         2.77 o                         
   0  -8   1        519.38        477.59         3.82 o                         
   1  -8   1         43.61         55.46         0.57 o                         
   2  -8   1        515.99        584.60         4.70 o                         
   3  -8   1       1151.02       1247.84         9.82 o                         
   4  -8   1         41.22         33.11         0.55 o                         
   5  -8   1         50.03         35.79         0.67 o                         
   6  -8   1        181.10        178.99         2.26 o                         
   7  -8   1        107.31        102.73         1.55 o                         
   8  -8   1         68.94         70.93         1.39 o                         
  -7  -7   1        198.38        219.95         3.33 o                         
  -6  -7   1         33.68         33.66         0.87 o                         
  -5  -7   1        395.45        395.19         4.82 o                         
  -4  -7   1          9.76         15.45         0.58 o                         
  -3  -7   1         21.88         16.91         0.38 o                         
  -2  -7   1          0.46          2.47         0.19 o                         
  -1  -7   1        396.78        392.12         3.16 o                         
   0  -7   1         59.15         55.65         0.68 o                         
   1  -7   1        175.89        167.52         1.38 o                         
   2  -7   1       1935.42       2061.29        13.77 o                         
   3  -7   1        533.31        513.73         3.86 o                         
   4  -7   1        435.86        408.11         3.43 o                         
   5  -7   1        141.97        134.84         1.49 o                         
   6  -7   1         46.25         41.12         0.75 o                         
   7  -7   1        355.83        338.21         3.89 o                         
   8  -7   1         13.72         13.65         1.23 o                         
   9  -7   1          6.81          6.47         0.64 o                         
  -7  -6   1        106.57        102.71         1.71 o                         
  -6  -6   1        299.90        309.67         5.23 o                         
  -5  -6   1        644.90        606.52         6.57 o                         
  -4  -6   1        196.62        189.77         2.27 o                         
  -3  -6   1          7.74         10.65         0.30 o                         
  -2  -6   1        159.98        191.56         1.56 o                         
  -1  -6   1         60.11         80.67         0.78 o                         
   0  -6   1        445.96        469.38         4.41 o                         
   1  -6   1       1825.81       1904.65        27.69 o                         
   2  -6   1        650.12        672.49         4.75 o                         
   3  -6   1        290.00        267.97         2.01 o                         
   4  -6   1        549.99        513.89         3.88 o                         
   5  -6   1          0.16          1.01         0.22 o                         
   6  -6   1          0.57          1.00         0.30 o                         
   7  -6   1          0.66          0.38         0.45 o                         
   8  -6   1         46.11         46.21         1.73 o                         
   9  -6   1         26.88         29.16         1.21 o                         
  -7  -5   1        123.68        125.39         1.67 o                         
  -6  -5   1        330.79        359.70         4.49 o                         
  -5  -5   1         51.10         44.39         0.80 o                         
  -4  -5   1        415.02        424.60         3.68 o                         
  -3  -5   1        431.30        460.56         3.45 o                         
  -2  -5   1         19.70         21.83         0.33 o                         
  -1  -5   1         27.80         25.16         0.36 o                         
   0  -5   1       1371.25       1400.85        12.51 o                         
   1  -5   1        554.99        558.48         5.08 o                         
   2  -5   1       2426.88       2631.37        28.79 o                         
   3  -5   1        949.73       1033.67         7.00 o                         
   4  -5   1        151.89        135.34         1.11 o                         
   5  -5   1         13.47         17.56         0.40 o                         
   6  -5   1         35.42         31.74         0.80 o                         
   7  -5   1         34.26         33.09         1.00 o                         
   8  -5   1         95.97         88.14         2.06 o                         
   9  -5   1         55.52         60.57         1.51 o                         
  -8  -4   1          0.52          0.43         0.46 o                         
  -7  -4   1         43.90         49.58         0.99 o                         
  -6  -4   1        457.71        450.11         5.75 o                         
  -5  -4   1        134.43        150.18         1.74 o                         
  -4  -4   1        545.51        516.29         4.04 o                         
  -3  -4   1         73.76         69.52         0.66 o                         
  -2  -4   1         33.16         28.55         0.48 o                         
  -1  -4   1         45.07         50.14         0.56 o                         
   0  -4   1       2593.52       2603.30        70.36 o                         
   1  -4   1        484.25        549.08         4.76 o                         
   2  -4   1        803.98        845.48         6.91 o                         
   3  -4   1       2044.26       2199.09        15.16 o                         
   4  -4   1         99.84        109.71         0.99 o                         
   5  -4   1        567.19        545.11         4.43 o                         
   6  -4   1         32.66         30.56         0.68 o                         
   7  -4   1         11.15         10.53         0.70 o                         
   8  -4   1         10.48          9.55         0.59 o                         
   9  -4   1         20.53         18.70         0.77 o                         
  -8  -3   1        130.23        131.64         2.09 o                         
  -7  -3   1         92.15         83.86         1.36 o                         
  -6  -3   1        530.13        546.18         5.96 o                         
  -5  -3   1        431.95        435.24         4.18 o                         
  -4  -3   1        860.66        841.60         6.23 o                         
  -3  -3   1          4.66          3.68         0.20 o                         
  -2  -3   1          0.48          0.16         0.10 o                         
  -1  -3   1        225.99        210.53         2.75 o                         
   0  -3   1       2350.41       2595.17        69.75 o                         
   1  -3   1       1178.57       1305.31        15.68 o                         
   2  -3   1         38.41         26.33         0.27 o                         
   3  -3   1       2942.89       3064.99        31.23 o                         
   4  -3   1        896.56        922.86         6.50 o                         
   5  -3   1        826.95        802.58         6.19 o                         
   6  -3   1         78.22         73.53         1.13 o                         
   7  -3   1        130.29        125.20         3.51 o                         
   8  -3   1          4.12          2.48         0.45 o                         
   9  -3   1          1.80          1.82         0.52 o                         
  -8  -2   1          4.85          2.39         0.57 o                         
  -7  -2   1         80.38         76.65         1.21 o                         
  -6  -2   1        477.49        466.49         5.14 o                         
  -5  -2   1         95.98         79.49         0.95 o                         
  -4  -2   1          0.48          0.94         0.14 o                         
  -3  -2   1         65.54         67.16         0.64 o                         
  -2  -2   1          6.68          2.61         0.12 o                         
  -1  -2   1       2578.43       2763.71        53.33 o                         
   1  -2   1       1510.72       1626.26        31.20 o                         
   2  -2   1       1403.18       1410.10        14.84 o                         
   3  -2   1       3680.48       4129.28        63.00 o                         
   4  -2   1        427.04        491.65         3.68 o                         
   5  -2   1        162.24        150.74         1.37 o                         
   6  -2   1         50.77         47.97         1.04 o                         
   7  -2   1         49.90         33.30         1.33 o                         
   8  -2   1         40.92         48.87         1.05 o                         
  -8  -1   1         17.14         16.39         0.79 o                         
  -7  -1   1        109.72        113.34         1.57 o                         
  -6  -1   1        155.08        146.46         1.98 o                         
  -5  -1   1        588.61        621.07         5.36 o                         
  -4  -1   1         34.60         27.77         0.51 o                         
  -3  -1   1          0.68          3.80         0.16 o                         
  -2  -1   1          2.42          1.82         0.20 o                         
  -1  -1   1        264.02        301.61         2.61 o                         
   1  -1   1        183.77        195.41         1.48 o                         
   2  -1   1        500.68        520.92         4.34 o                         
   3  -1   1       3700.59       3880.28        73.99 o                         
   4  -1   1       1341.45       1544.40        10.59 o                         
   5  -1   1         62.67         84.84         0.83 o                         
   6  -1   1        750.68        675.50         7.28 o                         
   7  -1   1         11.05          7.01         0.54 o                         
   8  -1   1          2.36          3.14         0.49 o                         
  -8   0   1        118.15        119.12         2.10 o                         
  -7   0   1         49.52         56.79         1.79 o                         
  -6   0   1          1.61          2.73         0.31 o                         
  -5   0   1       1514.56       1537.05        12.65 o                         
  -4   0   1       1297.14       1378.53         9.98 o                         
  -3   0   1        545.57        565.13         4.71 o                         
  -2   0   1       1071.99       1113.28         9.01 o                         
  -1   0   1        441.94        460.25         3.78 o                         
   0   0   1       1957.37       2219.72        41.96 o                         
   1   0   1       3113.85       3384.64        90.82 o                         
   2   0   1        149.11        132.44         1.47 o                         
   3   0   1       2041.26       2499.88        26.83 o                         
   4   0   1        878.73        897.79         6.34 o                         
   5   0   1         63.33         72.69         0.80 o                         
   6   0   1        915.08        861.10         8.71 o                         
   7   0   1         58.24         41.76         1.19 o                         
   8   0   1         80.89         87.68         1.44 o                         
  -9   1   1         67.79         66.63         1.46 o                         
  -8   1   1         79.48         72.80         1.50 o                         
  -7   1   1         20.61         20.76         0.73 o                         
  -6   1   1          8.46         11.70         0.59 o                         
  -5   1   1        479.41        428.75         3.76 o                         
  -4   1   1         35.98         39.01         0.47 o                         
  -3   1   1       3162.67       3572.55        42.65 o                         
  -1   1   1        625.91        691.56         9.95 o                         
   0   1   1       2247.45       2356.93        44.79 o                         
   1   1   1        378.43        385.00         3.32 o                         
   2   1   1        510.38        536.39         4.88 o                         
   3   1   1       2281.30       2512.53        19.39 o                         
   4   1   1        574.62        521.78         3.93 o                         
   5   1   1        284.22        251.41         2.26 o                         
   6   1   1          1.18          6.92         0.49 o                         
   7   1   1         26.56         22.49         0.65 o                         
   8   1   1        106.82        119.85         2.54 o                         
  -9   2   1        102.49        112.83         1.90 o                         
  -8   2   1        105.75        103.09         2.14 o                         
  -7   2   1         39.33         42.84         0.95 o                         
  -6   2   1         43.21         31.86         1.07 o                         
  -5   2   1        249.39        244.05         2.25 o                         
  -4   2   1        140.75        158.83         1.26 o                         
  -3   2   1          1.21          0.89         0.10 o                         
  -2   2   1          7.43          4.39         0.11 o                         
   0   2   1       4652.24       5522.74       104.40 o                         
   1   2   1        114.31        117.25         1.14 o                         
   2   2   1        301.88        303.74         3.03 o                         
   3   2   1       2055.31       2376.67        18.29 o                         
   4   2   1        489.77        475.67         3.92 o                         
   5   2   1        199.15        176.62         1.85 o                         
   6   2   1        121.48        136.43         1.76 o                         
   7   2   1          2.39          3.51         0.40 o                         
   8   2   1        193.78        200.80         3.00 o                         
  -9   3   1         11.50         17.47         0.77 o                         
  -8   3   1        126.19        125.05         1.93 o                         
  -7   3   1         11.28          7.94         0.75 o                         
  -6   3   1         23.68         16.13         0.60 o                         
  -5   3   1         64.26         70.90         0.75 o                         
  -4   3   1       1190.46       1289.51         8.47 o                         
  -3   3   1         40.78         48.55         0.49 o                         
  -2   3   1       2235.47       2288.36        29.74 o                         
   0   3   1       6245.14       7141.23       135.16 o                         
   1   3   1        105.60        113.38         1.01 o                         
   2   3   1       5494.32       5963.33        91.54 o                         
   3   3   1         46.46         64.59         0.75 o                         
   4   3   1         27.15         22.73         0.40 o                         
   5   3   1        927.28        861.71         8.15 o                         
   6   3   1         18.88         24.75         0.73 o                         
   7   3   1         30.60         30.08         0.83 o                         
   8   3   1        197.85        211.08         2.77 o                         
  -9   4   1        115.52        111.37         1.94 o                         
  -8   4   1        125.47        122.67         1.89 o                         
  -7   4   1        325.04        318.34         3.99 o                         
  -6   4   1        444.42        388.77         3.82 o                         
  -5   4   1        354.04        384.87         2.84 o                         
  -4   4   1       2365.23       2633.03        17.06 o                         
  -3   4   1         51.26         45.09         0.38 o                         
  -2   4   1        110.72         86.40         0.71 o                         
  -1   4   1      10919.45      12323.91       327.69 o                         
   0   4   1        285.46        312.98         2.89 o                         
   1   4   1          6.65          2.49         0.15 o                         
   2   4   1        777.36        839.56         6.11 o                         
   3   4   1        228.29        243.03         1.93 o                         
   4   4   1        366.18        373.62         3.36 o                         
   5   4   1        187.41        199.15         2.23 o                         
   6   4   1          9.10          7.80         0.49 o                         
   7   4   1        158.72        178.37         2.43 o                         
  -9   5   1          2.08          3.74         0.55 o                         
  -8   5   1         75.03         89.90         1.51 o                         
  -7   5   1          1.67          0.71         0.36 o                         
  -6   5   1        270.30        253.22         2.72 o                         
  -5   5   1        374.24        423.65         3.16 o                         
  -4   5   1       1819.14       2035.45        13.25 o                         
  -3   5   1        199.60        202.49         1.49 o                         
  -2   5   1        123.39        139.60         1.73 o                         
  -1   5   1          7.93          6.17         0.20 o                         
   0   5   1         13.97         11.38         0.30 o                         
   1   5   1        284.48        267.92         2.76 o                         
   2   5   1          7.41         14.62         0.31 o                         
   3   5   1         49.19         39.28         0.49 o                         
   4   5   1          0.41          0.28         0.23 o                         
   5   5   1        694.70        642.30         6.94 o                         
   6   5   1         99.63         88.93         2.69 o                         
   7   5   1        124.81        123.97         1.99 o                         
  -9   6   1         10.65          7.12         0.78 o                         
  -8   6   1         81.81         65.96         1.23 o                         
  -7   6   1         59.60         64.82         1.49 o                         
  -6   6   1         53.10         48.56         0.79 o                         
  -5   6   1        138.41        138.13         1.39 o                         
  -4   6   1          2.03          5.17         0.26 o                         
  -3   6   1        410.99        378.45         3.61 o                         
  -2   6   1        322.23        319.45         2.63 o                         
  -1   6   1         87.70         88.99         1.01 o                         
   0   6   1        515.96        528.81         4.62 o                         
   1   6   1         87.55         97.83         1.10 o                         
   2   6   1        587.56        593.93         5.20 o                         
   3   6   1         87.09         84.12         0.88 o                         
   4   6   1         65.86         50.91         0.82 o                         
   5   6   1         40.71         51.91         1.35 o                         
   6   6   1          0.14          0.15         0.54 o                         
   7   6   1        102.41        120.56         1.91 o                         
  -9   7   1         75.12         68.45         1.53 o                         
  -8   7   1        585.38        575.15         7.14 o                         
  -7   7   1        195.17        183.26         2.13 o                         
  -6   7   1         32.25         37.90         0.71 o                         
  -5   7   1        296.23        276.56         2.56 o                         
  -4   7   1        725.39        774.59         5.74 o                         
  -3   7   1       1740.98       1778.51        13.26 o                         
  -2   7   1       1753.84       1870.78        15.19 o                         
  -1   7   1        294.24        264.66         2.24 o                         
   0   7   1        106.28         91.39         0.98 o                         
   1   7   1          0.01          0.45         0.15 o                         
   2   7   1        131.13        125.07         1.21 o                         
   3   7   1          0.81          1.05         0.24 o                         
   4   7   1         90.42         91.42         1.19 o                         
   5   7   1        141.67        134.86         2.11 o                         
   6   7   1         78.39         78.93         1.43 o                         
  -8   8   1          0.28          1.70         0.75 o                         
  -7   8   1         18.37         18.69         0.74 o                         
  -6   8   1          5.12          4.18         0.40 o                         
  -5   8   1        267.00        249.62         3.61 o                         
  -4   8   1        283.11        270.33         2.72 o                         
  -3   8   1        624.82        609.82         5.38 o                         
  -2   8   1        718.69        706.38         5.59 o                         
  -1   8   1         17.60          9.94         0.36 o                         
   0   8   1        238.21        219.02         1.95 o                         
   1   8   1         19.91         21.38         0.41 o                         
   2   8   1         64.63         62.69         0.84 o                         
   3   8   1          0.31          0.64         0.28 o                         
   4   8   1        234.76        215.74         3.14 o                         
   5   8   1         21.83         22.56         0.76 o                         
   6   8   1         57.85         67.33         1.32 o                         
  -8   9   1         37.82         42.54         1.28 o                         
  -7   9   1        167.75        164.78         2.41 o                         
  -6   9   1          0.67          0.06         0.48 o                         
  -5   9   1        332.92        324.16         4.06 o                         
  -4   9   1          0.35          0.43         0.30 o                         
  -3   9   1         94.60         88.12         1.14 o                         
  -2   9   1        426.66        423.23         3.81 o                         
  -1   9   1        125.28        104.01         1.10 o                         
   0   9   1         36.51         42.60         0.57 o                         
   1   9   1        164.20        157.68         1.91 o                         
   2   9   1         40.96         39.80         0.67 o                         
   3   9   1          3.68          3.95         0.34 o                         
   4   9   1        116.43        115.37         1.69 o                         
   5   9   1          9.60          8.47         0.57 o                         
  -8  10   1         54.25         53.45         2.01 o                         
  -7  10   1         30.77         27.94         0.96 o                         
  -6  10   1         12.54         11.57         0.64 o                         
  -5  10   1        197.24        193.04         2.95 o                         
  -4  10   1          2.26          3.42         0.50 o                         
  -3  10   1         38.30         36.67         0.77 o                         
  -2  10   1        910.39        948.88         8.76 o                         
  -1  10   1         53.18         46.10         0.71 o                         
   0  10   1        229.65        218.84         2.53 o                         
   1  10   1        845.98        856.69         9.73 o                         
   2  10   1         10.01         12.73         0.45 o                         
   3  10   1          8.50          8.99         0.67 o                         
   4  10   1        486.60        493.64         5.93 o                         
   5  10   1         73.70         76.56         1.61 o                         
  -8  11   1          7.18          7.42         0.81 o                         
  -7  11   1         29.00         25.88         1.08 o                         
  -6  11   1        279.76        276.92         4.04 o                         
  -5  11   1        153.22        153.64         2.88 o                         
  -4  11   1         44.61         40.57         0.88 o                         
  -3  11   1        109.28        111.71         1.54 o                         
  -2  11   1        157.43        175.39         1.99 o                         
  -1  11   1         96.27         94.09         1.13 o                         
   0  11   1         51.24         51.79         0.85 o                         
   1  11   1        132.50        124.65         1.61 o                         
   2  11   1         26.29         25.09         0.68 o                         
   3  11   1         12.89         11.41         0.55 o                         
   4  11   1        119.35        108.20         2.15 o                         
  -7  12   1          1.07          1.82         0.69 o                         
  -6  12   1         76.32         73.86         2.12 o                         
  -5  12   1          1.55          1.89         0.62 o                         
  -4  12   1        144.13        143.91         2.22 o                         
  -3  12   1         12.16         10.20         0.48 o                         
  -2  12   1         65.83         63.89         0.96 o                         
  -1  12   1         13.03         11.91         0.42 o                         
   0  12   1         11.61         11.53         0.51 o                         
   1  12   1        404.09        419.43         5.96 o                         
   2  12   1          0.96          0.73         0.46 o                         
   3  12   1         19.73         23.54         1.39 o                         
   4  12   1          0.18          0.41         0.66 o                         
  -7  13   1          0.08          0.56         0.74 o                         
  -6  13   1          8.09          8.47         1.01 o                         
  -5  13   1          2.05          1.93         0.56 o                         
  -4  13   1         55.35         54.96         1.11 o                         
  -3  13   1         25.66         24.80         0.72 o                         
  -2  13   1        112.66        115.57         1.61 o                         
  -1  13   1        106.97        101.19         1.35 o                         
   0  13   1         35.59         36.12         0.79 o                         
   1  13   1        154.03        153.26         1.98 o                         
   2  13   1         27.64         26.93         0.95 o                         
   3  13   1         49.34         45.17         1.03 o                         
  -6  14   1          0.09          0.06         0.55 o                         
  -5  14   1         13.99         15.40         1.19 o                         
  -4  14   1          6.95          4.65         0.70 o                         
  -3  14   1         29.45         28.70         0.77 o                         
  -2  14   1         22.52         22.42         1.02 o                         
  -1  14   1          0.18         -0.33         0.44 o                         
   0  14   1         83.16         86.04         1.63 o                         
   1  14   1        135.97        136.72         3.59 o                         
   2  14   1         84.32        100.56         2.07 o                         
  -6  15   1         82.60         86.85         2.96 o                         
  -5  15   1          8.12          7.82         0.76 o                         
  -4  15   1         77.35         70.66         2.44 o                         
  -3  15   1          8.87          8.05         0.63 o                         
  -2  15   1          9.70         10.05         0.61 o                         
  -1  15   1         85.26         85.56         1.43 o                         
   0  15   1         87.23         98.03         1.57 o                         
   1  15   1         57.52         56.82         1.51 o                         
  -4  16   1         14.54         15.73         0.76 o                         
  -3  16   1         15.02         17.05         0.72 o                         
  -2  16   1          0.29         -0.60         0.60 o                         
  -1  16   1         41.29         40.95         0.98 o                         
   2 -17   2          2.70          2.15         0.62 o                         
   3 -17   2         61.38         64.85         1.62 o                         
  -1 -16   2         63.27         58.18         1.11 o                         
   0 -16   2         15.48         19.11         0.73 o                         
   1 -16   2          8.15          7.62         0.55 o                         
   2 -16   2        113.57        120.42         1.81 o                         
   3 -16   2          7.61          9.26         0.90 o                         
   4 -16   2         99.48         99.29         1.69 o                         
   5 -16   2         83.09         84.90         1.45 o                         
  -2 -15   2         11.11         10.10         0.69 o                         
  -1 -15   2         90.81         90.97         1.48 o                         
   0 -15   2          0.08          0.75         1.19 o                         
   1 -15   2          0.73          0.54         0.49 o                         
   2 -15   2        159.60        150.16         1.97 o                         
   3 -15   2          1.36          1.36         0.41 o                         
   4 -15   2          9.69          9.40         0.61 o                         
   5 -15   2         12.61         12.19         0.66 o                         
   6 -15   2          9.82          8.52         0.72 o                         
  -3 -14   2          3.29          3.13         0.59 o                         
  -2 -14   2         34.04         33.07         0.92 o                         
  -1 -14   2         24.95         25.90         0.77 o                         
   0 -14   2         10.97          9.55         0.70 o                         
   1 -14   2         70.86         75.47         1.91 o                         
   2 -14   2         36.13         38.92         0.87 o                         
   3 -14   2          8.28          7.98         0.49 o                         
   4 -14   2         60.26         60.49         2.08 o                         
   5 -14   2          1.73          1.08         0.52 o                         
   6 -14   2        295.48        319.23         4.71 o                         
   7 -14   2        213.98        219.51         3.36 o                         
  -4 -13   2          3.12          1.47         0.59 o                         
  -3 -13   2         94.75         93.20         1.46 o                         
  -2 -13   2         28.72         28.29         0.95 o                         
  -1 -13   2         16.80         15.48         0.66 o                         
   0 -13   2          3.01          2.43         0.45 o                         
   1 -13   2         85.98         87.04         1.20 o                         
   2 -13   2         10.88          9.58         0.45 o                         
   3 -13   2        474.38        469.24         5.22 o                         
   4 -13   2        122.47        120.35         2.09 o                         
   5 -13   2         33.89         33.53         1.12 o                         
   6 -13   2        163.12        167.17         2.82 o                         
   7 -13   2        112.69        113.20         2.48 o                         
  -4 -12   2         15.51         17.79         0.75 o                         
  -3 -12   2        225.02        219.28         2.93 o                         
  -2 -12   2         13.36         13.03         0.47 o                         
  -1 -12   2          0.09         -0.21         0.28 o                         
   0 -12   2         42.37         42.24         1.05 o                         
   1 -12   2        108.63        105.66         1.33 o                         
   2 -12   2         26.11         26.91         0.60 o                         
   3 -12   2        383.34        383.67         4.49 o                         
   4 -12   2         80.89         76.01         1.52 o                         
   5 -12   2         13.40         13.44         0.91 o                         
   6 -12   2         26.42         29.22         0.95 o                         
   7 -12   2          3.13          3.70         0.66 o                         
  -5 -11   2          2.56          0.82         0.50 o                         
  -4 -11   2         20.93         20.17         0.98 o                         
  -3 -11   2         16.03         17.39         0.62 o                         
  -2 -11   2        366.84        359.15         3.79 o                         
  -1 -11   2        328.61        336.26         3.50 o                         
   0 -11   2        276.34        255.27         2.71 o                         
   1 -11   2         15.22         11.70         0.41 o                         
   2 -11   2         22.09         17.74         0.48 o                         
   3 -11   2         96.60         87.54         1.17 o                         
   4 -11   2          5.19          5.42         0.51 o                         
   5 -11   2        304.24        299.32         3.89 o                         
   6 -11   2         17.19         19.85         0.83 o                         
   7 -11   2          2.97          2.50         0.61 o                         
   8 -11   2         77.40         80.79         1.81 o                         
  -5 -10   2         35.34         34.17         1.09 o                         
  -4 -10   2          4.52          2.46         0.57 o                         
  -3 -10   2         78.88         79.68         1.81 o                         
  -2 -10   2       1107.10       1133.75        12.46 o                         
  -1 -10   2        448.57        432.29         4.37 o                         
   0 -10   2       1456.00       1453.96        12.63 o                         
   1 -10   2        336.13        345.62         2.93 o                         
   2 -10   2          4.53          6.52         0.31 o                         
   3 -10   2          0.59          1.78         0.24 o                         
   4 -10   2         23.76         24.34         0.63 o                         
   5 -10   2         92.34         87.22         1.51 o                         
   6 -10   2          0.36          0.50         0.52 o                         
   7 -10   2         65.78         66.83         1.35 o                         
   8 -10   2         41.70         41.90         1.45 o                         
  -6  -9   2         47.91         53.13         1.08 o                         
  -5  -9   2         30.91         26.41         1.52 o                         
  -4  -9   2        400.97        392.71         5.92 o                         
  -3  -9   2         12.31         12.98         0.62 o                         
  -2  -9   2        421.83        418.67         4.00 o                         
  -1  -9   2         15.84         13.48         0.38 o                         
   0  -9   2        183.56        169.92         1.65 o                         
   1  -9   2          1.84          1.85         0.19 o                         
   2  -9   2          6.71         10.70         0.32 o                         
   3  -9   2         40.94         35.95         0.50 o                         
   4  -9   2          2.04          2.83         0.28 o                         
   5  -9   2        332.28        333.19         4.55 o                         
   6  -9   2         91.64         91.99         1.40 o                         
   7  -9   2         10.39         10.77         0.59 o                         
   8  -9   2         74.76         69.36         1.45 o                         
  -6  -8   2         14.50         14.19         0.88 o                         
  -5  -8   2         31.17         33.70         0.80 o                         
  -4  -8   2         60.55         62.26         1.55 o                         
  -3  -8   2        635.43        656.98         6.17 o                         
  -2  -8   2        393.64        423.26         3.61 o                         
  -1  -8   2        656.03        606.09         5.29 o                         
   0  -8   2          0.39          0.90         0.18 o                         
   1  -8   2        517.59        520.31         4.36 o                         
   2  -8   2        847.80        990.00         6.74 o                         
   3  -8   2         52.44         47.23         0.91 o                         
   4  -8   2        306.55        278.96         2.46 o                         
   5  -8   2         13.32         16.16         0.54 o                         
   6  -8   2        173.79        180.63         2.30 o                         
   7  -8   2        342.26        330.28         7.82 o                         
   8  -8   2         60.58         54.55         1.25 o                         
  -7  -7   2         72.55         77.45         1.83 o                         
  -6  -7   2        170.63        185.33         2.75 o                         
  -5  -7   2          1.07          1.97         0.38 o                         
  -4  -7   2         42.34         45.76         0.93 o                         
  -3  -7   2        361.13        375.38         3.00 o                         
  -2  -7   2        347.33        343.37         2.81 o                         
  -1  -7   2       1345.33       1404.38        10.87 o                         
   0  -7   2         16.29         13.40         0.24 o                         
   1  -7   2       1538.25       1609.38        11.95 o                         
   2  -7   2        938.16        990.79         7.21 o                         
   3  -7   2        136.40        157.06         1.38 o                         
   4  -7   2         44.38         42.18         0.56 o                         
   5  -7   2        185.46        186.02         1.89 o                         
   6  -7   2          4.00          5.38         0.46 o                         
   7  -7   2         10.78         12.44         0.65 o                         
   8  -7   2        113.53        109.61         2.02 o                         
  -7  -6   2         90.94         97.61         1.85 o                         
  -6  -6   2         38.41         45.18         0.92 o                         
  -5  -6   2        376.02        343.25         3.90 o                         
  -4  -6   2        449.62        454.56         4.41 o                         
  -3  -6   2        669.42        656.27         5.52 o                         
  -2  -6   2       1845.73       2027.74        14.44 o                         
  -1  -6   2        235.01        191.14         2.12 o                         
   0  -6   2        908.76        938.89        11.17 o                         
   1  -6   2        203.37        188.86         1.76 o                         
   2  -6   2          0.65          1.23         0.18 o                         
   3  -6   2        321.10        318.41         2.44 o                         
   4  -6   2         44.09         34.85         0.46 o                         
   5  -6   2         26.78         24.41         0.49 o                         
   6  -6   2          3.69          2.31         0.39 o                         
   7  -6   2        104.42        100.18         1.47 o                         
   8  -6   2        386.27        384.04         6.72 o                         
  -7  -5   2        217.69        230.11         2.78 o                         
  -6  -5   2          9.72         10.48         0.56 o                         
  -5  -5   2        290.86        277.24         3.17 o                         
  -4  -5   2         26.65         28.86         0.58 o                         
  -3  -5   2          2.19          2.29         0.16 o                         
  -2  -5   2        476.10        484.31         3.69 o                         
  -1  -5   2        287.38        262.94         2.84 o                         
   0  -5   2         21.86         11.33         0.25 o                         
   1  -5   2       8134.57       9082.90       171.93 o                         
   2  -5   2         62.92         45.58         0.56 o                         
   3  -5   2        386.67        444.42         3.49 o                         
   4  -5   2        250.67        283.33         2.37 o                         
   5  -5   2        156.00        159.26         1.64 o                         
   6  -5   2         20.45         16.53         0.60 o                         
   7  -5   2          5.48          9.51         0.62 o                         
   8  -5   2        124.48        121.80         2.62 o                         
   9  -5   2         40.28         43.36         1.27 o                         
  -8  -4   2         35.36         31.65         0.88 o                         
  -7  -4   2        103.80        115.18         1.97 o                         
  -6  -4   2        183.72        198.45         2.64 o                         
  -5  -4   2         79.57         81.42         1.20 o                         
  -4  -4   2        194.46        188.46         1.69 o                         
  -3  -4   2          0.19          0.17         0.12 o                         
  -2  -4   2       2881.84       3189.85       115.36 o                         
  -1  -4   2         22.55         16.16         0.26 o                         
   0  -4   2         58.29         64.43         1.22 o                         
   1  -4   2       7054.42       7845.35       163.91 o                         
   2  -4   2       2867.72       2960.93        39.76 o                         
   3  -4   2        305.10        268.73         2.05 o                         
   4  -4   2         15.58         10.12         0.25 o                         
   5  -4   2       1100.53       1135.44         8.95 o                         
   6  -4   2        193.63        200.59         2.45 o                         
   7  -4   2        110.24        122.46         1.86 o                         
   8  -4   2         45.09         42.52         1.02 o                         
  -8  -3   2         13.61         13.03         0.66 o                         
  -7  -3   2        108.81        110.38         2.48 o                         
  -6  -3   2        313.03        291.92         3.38 o                         
  -5  -3   2        170.27        168.94         1.92 o                         
  -4  -3   2          9.96          3.24         0.20 o                         
  -3  -3   2        811.16        926.64         6.71 o                         
  -2  -3   2        172.72        146.60         1.42 o                         
  -1  -3   2       4955.07       5654.11       156.64 o                         
   0  -3   2       7285.47       8073.60       530.11 o                         
   1  -3   2       2948.65       3119.19        85.52 o                         
   2  -3   2        361.21        322.36         2.72 o                         
   3  -3   2       1761.56       1820.51        18.38 o                         
   4  -3   2         78.43         69.48         0.66 o                         
   5  -3   2         50.14         45.26         0.60 o                         
   6  -3   2          2.13          2.04         0.30 o                         
   7  -3   2          0.99          0.92         0.37 o                         
   8  -3   2         33.69         33.99         0.83 o                         
  -8  -2   2          0.33          2.23         0.48 o                         
  -7  -2   2        242.43        251.22         2.99 o                         
  -6  -2   2        128.18        124.90         1.64 o                         
  -5  -2   2       1548.55       1639.27        12.79 o                         
  -4  -2   2        511.19        522.01         4.09 o                         
  -3  -2   2        194.46        183.35         1.53 o                         
  -2  -2   2          7.80         -0.08         0.08 o                         
  -1  -2   2          6.16          1.91         0.14 o                         
   0  -2   2        462.67        506.91         4.86 o                         
   1  -2   2       3758.01       4368.88        82.87 o                         
   2  -2   2        377.15        321.63         2.68 o                         
   3  -2   2        283.77        282.44         2.58 o                         
   4  -2   2        446.27        511.24         3.57 o                         
   5  -2   2          1.06          0.67         0.20 o                         
   6  -2   2        139.87        138.59         1.81 o                         
   7  -2   2          8.59          7.41         0.53 o                         
   8  -2   2          2.75          5.89         0.68 o                         
  -8  -1   2         39.06         44.40         1.13 o                         
  -7  -1   2          2.82          1.30         0.48 o                         
  -6  -1   2          1.49          0.26         0.28 o                         
  -5  -1   2          4.09          4.46         0.25 o                         
  -4  -1   2        526.23        575.19         4.30 o                         
  -3  -1   2       1073.28       1168.17        13.38 o                         
  -2  -1   2        823.26        877.42         7.14 o                         
  -1  -1   2       1351.75       1443.00        39.69 o                         
   0  -1   2        160.39        141.27         1.37 o                         
   1  -1   2       1359.91       1357.48        36.98 o                         
   2  -1   2       1288.41       1368.22        13.01 o                         
   3  -1   2         16.34         10.28         0.25 o                         
   4  -1   2       1412.13       1560.60        10.86 o                         
   5  -1   2          5.13          2.84         0.21 o                         
   6  -1   2        355.01        334.99         3.56 o                         
   7  -1   2        159.10        137.82         2.01 o                         
   8  -1   2        216.18        242.08         3.24 o                         
  -8   0   2         39.76         35.51         1.07 o                         
  -7   0   2          3.07          5.02         0.73 o                         
  -6   0   2          9.02         13.91         0.47 o                         
  -5   0   2        368.87        346.34         2.97 o                         
  -4   0   2         60.90         57.63         0.59 o                         
  -3   0   2         14.59          6.07         0.17 o                         
  -2   0   2       3152.63       3486.62       118.00 o                         
  -1   0   2         35.67         46.64         0.44 o                         
   0   0   2       2373.89       2673.64        50.98 o                         
   1   0   2       2432.62       2394.29        64.32 o                         
   2   0   2        590.18        632.36         6.07 o                         
   3   0   2       1281.81       1346.50         9.69 o                         
   4   0   2        615.89        641.74         4.77 o                         
   5   0   2          6.99          2.61         0.23 o                         
   6   0   2         86.38         88.19         1.28 o                         
   7   0   2         13.35         10.34         0.61 o                         
   8   0   2         33.60         32.03         0.85 o                         
  -9   1   2         64.89         81.73         1.44 o                         
  -8   1   2        173.47        166.19         2.67 o                         
  -7   1   2         28.63         25.63         1.55 o                         
  -6   1   2        277.26        266.33         3.26 o                         
  -5   1   2         20.76         21.84         0.43 o                         
  -4   1   2         83.76         97.96         0.91 o                         
  -3   1   2         98.51        100.05         0.91 o                         
   0   1   2         28.11         21.34         0.29 o                         
   1   1   2       2356.17       2476.98        66.67 o                         
   2   1   2       2107.34       2342.71        31.80 o                         
   3   1   2         32.71         33.87         0.40 o                         
   4   1   2         61.48         46.78         0.56 o                         
   5   1   2         24.35         20.71         0.46 o                         
   6   1   2         43.45         30.71         0.70 o                         
   7   1   2         90.60         94.45         1.40 o                         
   8   1   2         20.56         29.04         1.07 o                         
  -9   2   2        114.19        122.28         1.88 o                         
  -8   2   2        130.35        135.71         2.27 o                         
  -7   2   2          1.38          0.61         0.36 o                         
  -6   2   2         16.09         10.34         0.53 o                         
  -5   2   2        711.05        665.91         5.39 o                         
  -4   2   2        697.29        757.40         5.05 o                         
  -3   2   2       2887.42       3202.62        30.25 o                         
  -2   2   2        147.26        189.48         1.47 o                         
   0   2   2       6198.05       6673.63       126.23 o                         
   1   2   2         26.86         11.14         0.22 o                         
   2   2   2       1011.94       1044.56         8.88 o                         
   3   2   2        765.47        845.17         6.96 o                         
   4   2   2        249.42        299.69         2.73 o                         
   5   2   2         85.86         67.39         0.88 o                         
   6   2   2        281.93        230.23         2.69 o                         
   7   2   2        125.31        136.11         1.83 o                         
   8   2   2        164.21        163.30         2.74 o                         
  -9   3   2         87.65         96.02         1.84 o                         
  -8   3   2        109.42        111.94         1.77 o                         
  -7   3   2         34.90         32.48         0.82 o                         
  -6   3   2        655.21        655.38         6.30 o                         
  -5   3   2        300.91        277.94         2.21 o                         
  -4   3   2        383.76        425.71         3.02 o                         
  -3   3   2          1.71          0.88         0.13 o                         
  -2   3   2        478.83        530.02         3.62 o                         
  -1   3   2       5909.29       6744.62       127.36 o                         
   1   3   2        931.60        972.28         7.93 o                         
   2   3   2        448.72        534.64         3.94 o                         
   3   3   2        662.48        751.16         5.32 o                         
   4   3   2         93.97         95.38         1.00 o                         
   5   3   2        442.14        370.08         3.54 o                         
   6   3   2         31.16         22.72         0.61 o                         
   7   3   2        316.26        317.83         4.08 o                         
  -9   4   2         91.67        100.09         2.53 o                         
  -8   4   2          8.11          7.76         0.67 o                         
  -7   4   2        124.40        123.20         1.83 o                         
  -6   4   2          5.53          3.22         0.28 o                         
  -5   4   2         85.48         80.19         0.73 o                         
  -4   4   2        863.36        958.99         6.35 o                         
  -3   4   2          1.51          1.47         0.13 o                         
  -2   4   2          4.24          3.78         0.15 o                         
  -1   4   2       3640.11       3940.31       107.15 o                         
   0   4   2       2274.01       2224.23        35.28 o                         
   1   4   2        606.34        618.97         6.50 o                         
   2   4   2        299.01        274.42         2.05 o                         
   3   4   2          5.16          6.03         0.25 o                         
   4   4   2        164.94        155.47         1.43 o                         
   5   4   2         34.04         27.35         0.63 o                         
   6   4   2         92.37         84.65         1.96 o                         
   7   4   2         14.48         19.58         0.96 o                         
  -9   5   2        314.45        324.66         4.63 o                         
  -8   5   2         11.21          8.18         0.56 o                         
  -7   5   2         17.05         11.42         0.53 o                         
  -6   5   2         70.71         64.85         0.93 o                         
  -5   5   2         40.26         40.52         0.46 o                         
  -4   5   2        201.37        217.60         1.57 o                         
  -3   5   2        768.48        785.36         6.07 o                         
  -2   5   2        664.83        614.31         5.61 o                         
  -1   5   2        448.11        437.84         5.51 o                         
   0   5   2       2057.17       2096.38        21.77 o                         
   1   5   2        454.59        469.50         4.65 o                         
   2   5   2       2489.01       2777.37        22.30 o                         
   3   5   2          5.22          3.57         0.24 o                         
   4   5   2         66.24         66.33         0.86 o                         
   5   5   2         15.64         10.73         0.68 o                         
   6   5   2          1.56          2.77         2.19 o                         
   7   5   2         65.82         61.65         1.21 o                         
  -9   6   2        123.49        131.74         2.13 o                         
  -8   6   2         51.12         53.67         1.13 o                         
  -7   6   2        187.47        186.94         2.85 o                         
  -6   6   2         17.52         17.10         0.49 o                         
  -5   6   2          2.41          4.75         0.23 o                         
  -4   6   2         32.30         45.79         0.46 o                         
  -3   6   2          0.80          0.21         0.17 o                         
  -2   6   2       3419.76       3671.93        41.45 o                         
  -1   6   2       2954.04       3063.36        25.76 o                         
   0   6   2       1091.08       1050.15         8.97 o                         
   1   6   2        187.33        218.40         1.69 o                         
   2   6   2        403.33        388.89         3.75 o                         
   3   6   2         94.47         97.33         1.17 o                         
   4   6   2        221.84        211.16         2.50 o                         
   5   6   2         23.48         21.35         0.73 o                         
   6   6   2          4.14          2.89         0.46 o                         
  -9   7   2         17.11         18.33         1.04 o                         
  -8   7   2          9.31          8.08         0.58 o                         
  -7   7   2        567.63        552.33         5.82 o                         
  -6   7   2          2.50          3.65         0.32 o                         
  -5   7   2        272.81        290.26         2.66 o                         
  -4   7   2        667.07        697.25         5.86 o                         
  -3   7   2          5.99          4.13         0.18 o                         
  -2   7   2       3611.25       3782.26        29.01 o                         
  -1   7   2        794.90        856.36         7.76 o                         
   0   7   2        811.69        788.67         6.78 o                         
   1   7   2         68.38         60.49         0.65 o                         
   2   7   2          3.87          5.18         0.25 o                         
   3   7   2        190.14        186.99         2.22 o                         
   4   7   2         68.23         72.97         1.10 o                         
   5   7   2        159.66        147.54         2.47 o                         
   6   7   2          1.12          1.90         0.46 o                         
  -8   8   2          1.48         -0.37         0.60 o                         
  -7   8   2        446.76        444.82         4.75 o                         
  -6   8   2         93.17         95.04         1.25 o                         
  -5   8   2        922.87        980.55         9.63 o                         
  -4   8   2         31.60         39.81         0.65 o                         
  -3   8   2          1.01          2.22         0.20 o                         
  -2   8   2         13.32         12.16         0.30 o                         
  -1   8   2         35.08         38.06         0.52 o                         
   0   8   2          8.55          5.82         0.33 o                         
   1   8   2        574.45        562.72         4.74 o                         
   2   8   2          0.43          0.50         0.25 o                         
   3   8   2        277.27        273.10         2.97 o                         
   4   8   2        327.58        311.36         3.57 o                         
   5   8   2          9.27          6.67         0.56 o                         
   6   8   2         18.87         13.78         0.76 o                         
  -8   9   2         17.06         16.63         1.10 o                         
  -7   9   2         14.43         12.89         0.70 o                         
  -6   9   2        152.06        152.02         2.20 o                         
  -5   9   2          0.15          0.20         0.41 o                         
  -4   9   2         78.19         72.34         1.40 o                         
  -3   9   2          4.26          6.37         0.29 o                         
  -2   9   2        166.47        157.72         1.44 o                         
  -1   9   2        266.28        249.01         2.27 o                         
   0   9   2          1.35          0.72         0.24 o                         
   1   9   2        359.43        347.79         3.29 o                         
   2   9   2          8.64          9.87         0.74 o                         
   3   9   2        102.06         99.67         1.57 o                         
   4   9   2          1.56          2.02         0.71 o                         
   5   9   2          0.09         -0.29         0.44 o                         
  -8  10   2         64.55         58.41         2.36 o                         
  -7  10   2         11.33          9.77         0.74 o                         
  -6  10   2        205.47        201.02         3.08 o                         
  -5  10   2         94.16         94.69         1.73 o                         
  -4  10   2        442.66        441.69         5.94 o                         
  -3  10   2         26.91         26.40         0.62 o                         
  -2  10   2         34.49         31.25         0.60 o                         
  -1  10   2         51.87         52.73         0.77 o                         
   0  10   2        100.46         94.56         1.27 o                         
   1  10   2        635.79        639.61         8.18 o                         
   2  10   2         33.97         32.20         1.39 o                         
   3  10   2        263.25        269.23         3.15 o                         
   4  10   2          0.51          0.83         0.99 o                         
   5  10   2        128.69        132.38         2.39 o                         
  -8  11   2         40.07         41.75         1.48 o                         
  -7  11   2          7.67          6.87         0.75 o                         
  -6  11   2        112.40        115.77         2.03 o                         
  -5  11   2         68.01         60.91         1.83 o                         
  -4  11   2        530.66        540.32         7.16 o                         
  -3  11   2         20.21         18.98         0.75 o                         
  -2  11   2        457.42        445.84         4.57 o                         
  -1  11   2         17.79         16.11         0.56 o                         
   0  11   2         36.66         36.90         0.72 o                         
   1  11   2          0.64          0.57         0.61 o                         
   2  11   2         71.67         62.73         1.26 o                         
   3  11   2        173.98        175.12         2.97 o                         
   4  11   2          1.16          0.01         0.51 o                         
  -7  12   2          2.72          3.28         0.76 o                         
  -6  12   2        158.26        163.33         2.91 o                         
  -5  12   2         10.23          8.56         1.36 o                         
  -4  12   2         20.85         20.40         0.77 o                         
  -3  12   2        489.67        506.60         5.61 o                         
  -2  12   2         24.98         23.95         0.69 o                         
  -1  12   2        119.38        110.85         1.31 o                         
   0  12   2        187.02        178.79         3.12 o                         
   1  12   2        213.31        204.04         4.08 o                         
   2  12   2         88.46         93.02         1.45 o                         
   3  12   2         78.43         81.15         1.32 o                         
  -7  13   2          9.20          7.07         1.64 o                         
  -6  13   2         80.54         85.83         1.97 o                         
  -5  13   2          0.09         -0.07         0.58 o                         
  -4  13   2          8.35          8.74         0.55 o                         
  -3  13   2        401.71        401.39         4.66 o                         
  -2  13   2         23.61         22.10         0.74 o                         
  -1  13   2         39.68         36.77         1.12 o                         
   0  13   2        189.64        197.74         2.42 o                         
   1  13   2          0.05          0.15         0.37 o                         
   2  13   2         48.23         49.16         0.97 o                         
  -6  14   2          7.25          7.20         0.91 o                         
  -5  14   2         31.03         34.79         1.62 o                         
  -4  14   2         98.14        106.32         1.85 o                         
  -3  14   2          3.50          2.46         0.47 o                         
  -2  14   2         48.45         48.64         0.96 o                         
  -1  14   2         79.43         80.21         1.68 o                         
   0  14   2         18.97         23.35         0.71 o                         
   1  14   2         17.36         21.58         0.74 o                         
   2  14   2          8.77          7.05         0.55 o                         
  -5  15   2         92.71         97.13         2.13 o                         
  -4  15   2         28.95         31.83         1.67 o                         
  -3  15   2          0.20         -0.13         0.53 o                         
  -2  15   2         18.09         17.75         0.84 o                         
  -1  15   2          1.48          0.79         0.59 o                         
   0  15   2        288.15        291.85         4.29 o                         
  -3  16   2          6.57          8.06         0.72 o                         
  -2  16   2          2.39          2.30         0.51 o                         
   1 -17   3         17.12         18.45         0.71 o                         
   2 -17   3        140.40        144.72         2.06 o                         
   3 -17   3          1.85          2.00         0.95 o                         
  -1 -16   3         23.90         27.62         1.07 o                         
   0 -16   3         25.20         27.57         0.81 o                         
   1 -16   3         12.79         16.34         0.67 o                         
   2 -16   3         21.28         19.33         0.90 o                         
   3 -16   3         76.81         77.84         1.41 o                         
   4 -16   3          4.13          4.79         0.57 o                         
   5 -16   3          0.02         -0.53         0.54 o                         
  -2 -15   3         13.46         15.41         1.60 o                         
  -1 -15   3          0.60          0.14         0.63 o                         
   0 -15   3         71.48         72.90         1.28 o                         
   1 -15   3        109.05        117.83         2.37 o                         
   2 -15   3         42.90         40.06         0.94 o                         
   3 -15   3         34.71         33.35         1.47 o                         
   4 -15   3         32.12         30.12         0.89 o                         
   5 -15   3          0.22         -0.10         0.52 o                         
   6 -15   3        163.13        172.07         2.79 o                         
  -3 -14   3          4.09          4.59         0.65 o                         
  -2 -14   3          0.84          1.60         0.58 o                         
  -1 -14   3         48.54         47.17         0.97 o                         
   0 -14   3         89.49         85.53         1.27 o                         
   1 -14   3        181.61        168.91         2.40 o                         
   2 -14   3         30.01         27.89         0.67 o                         
   3 -14   3        401.82        424.71         4.46 o                         
   4 -14   3         23.67         19.69         0.88 o                         
   5 -14   3         11.28         12.07         0.66 o                         
   6 -14   3         49.98         55.26         1.40 o                         
   7 -14   3        170.74        176.62         2.82 o                         
  -4 -13   3         51.53         54.29         1.12 o                         
  -3 -13   3        175.45        170.62         2.59 o                         
  -2 -13   3        143.74        138.59         1.82 o                         
  -1 -13   3          0.05          0.37         0.43 o                         
   0 -13   3         11.91         12.23         0.59 o                         
   1 -13   3         97.61         97.24         1.29 o                         
   2 -13   3        119.75        116.54         1.49 o                         
   3 -13   3       1052.92       1053.13        10.37 o                         
   4 -13   3        124.55        124.95         1.90 o                         
   5 -13   3         96.94         95.00         1.62 o                         
   6 -13   3        262.47        263.16         4.05 o                         
   7 -13   3         32.50         32.16         1.39 o                         
  -4 -12   3          5.63          6.71         0.68 o                         
  -3 -12   3          0.33          0.34         0.39 o                         
  -2 -12   3        172.72        161.63         2.02 o                         
  -1 -12   3          2.89          3.01         0.34 o                         
   0 -12   3         68.41         63.00         0.99 o                         
   1 -12   3        634.34        631.40         6.35 o                         
   2 -12   3         39.30         34.37         0.68 o                         
   3 -12   3        440.79        430.98         4.22 o                         
   4 -12   3          3.78          3.90         0.52 o                         
   5 -12   3          2.25          3.76         0.48 o                         
   6 -12   3         59.71         61.77         1.31 o                         
   7 -12   3          0.54         -0.29         0.60 o                         
  -5 -11   3          7.88          8.87         0.60 o                         
  -4 -11   3          4.90          4.42         1.07 o                         
  -3 -11   3        787.97        810.55        10.35 o                         
  -2 -11   3          0.36          0.61         0.28 o                         
  -1 -11   3         10.19         10.37         0.39 o                         
   0 -11   3         64.03         56.04         0.89 o                         
   1 -11   3        204.90        199.24         2.15 o                         
   2 -11   3         65.15         55.97         0.75 o                         
   3 -11   3        180.23        166.47         1.70 o                         
   4 -11   3        227.31        210.20         2.50 o                         
   5 -11   3        100.06        100.78         1.51 o                         
   6 -11   3        488.78        487.89         6.24 o                         
   7 -11   3          1.83          2.26         0.75 o                         
   8 -11   3        205.66        200.05         3.14 o                         
  -6 -10   3         53.59         52.39         1.23 o                         
  -5 -10   3         98.79         91.52         1.63 o                         
  -4 -10   3          0.17         -0.03         0.72 o                         
  -3 -10   3        304.26        293.77         4.14 o                         
  -2 -10   3        274.72        273.15         3.12 o                         
  -1 -10   3        197.87        180.28         1.90 o                         
   0 -10   3         12.33         10.60         0.34 o                         
   1 -10   3          0.73          0.21         0.28 o                         
   2 -10   3       1085.05       1125.44         8.83 o                         
   3 -10   3        494.76        499.23         4.43 o                         
   4 -10   3         65.14         57.81         0.92 o                         
   5 -10   3        224.48        219.96         2.94 o                         
   6 -10   3        522.31        507.54         6.16 o                         
   7 -10   3         43.53         41.99         1.12 o                         
   8 -10   3          6.90          8.09         1.03 o                         
  -6  -9   3         98.83        106.15         2.48 o                         
  -5  -9   3        120.40        118.83         1.72 o                         
  -4  -9   3        751.21        731.33        17.05 o                         
  -3  -9   3        510.55        514.37         6.19 o                         
  -2  -9   3        102.07         93.36         1.19 o                         
  -1  -9   3        237.99        244.27         2.43 o                         
   0  -9   3          9.05          8.28         0.25 o                         
   1  -9   3         59.62         55.19         0.88 o                         
   2  -9   3        615.37        579.83         4.38 o                         
   3  -9   3         29.41         30.29         0.49 o                         
   4  -9   3        218.37        208.57         2.04 o                         
   5  -9   3         61.83         59.02         1.02 o                         
   6  -9   3         10.14          7.59         0.54 o                         
   7  -9   3          4.35          3.08         0.52 o                         
   8  -9   3         58.03         62.12         1.29 o                         
  -6  -8   3         25.44         26.93         0.89 o                         
  -5  -8   3         51.37         52.51         0.98 o                         
  -4  -8   3        396.03        396.31         4.81 o                         
  -3  -8   3        206.79        194.00         2.02 o                         
  -2  -8   3        555.05        599.51         5.12 o                         
  -1  -8   3        208.35        191.14         1.92 o                         
   0  -8   3         15.42         12.03         0.26 o                         
   1  -8   3        357.30        365.90         3.48 o                         
   2  -8   3        571.63        563.20         4.37 o                         
   3  -8   3        290.50        291.68         2.42 o                         
   4  -8   3        541.87        514.00         4.28 o                         
   5  -8   3        230.02        235.20         3.03 o                         
   6  -8   3        207.70        188.97         2.38 o                         
   7  -8   3          1.12          0.85         0.57 o                         
   8  -8   3         41.79         43.93         1.13 o                         
  -7  -7   3         35.63         39.70         1.16 o                         
  -6  -7   3         54.75         59.63         1.09 o                         
  -5  -7   3          0.20          0.26         0.52 o                         
  -4  -7   3         69.02         69.13         1.19 o                         
  -3  -7   3       1268.42       1232.13         9.69 o                         
  -2  -7   3         12.24          9.84         0.28 o                         
  -1  -7   3       1215.58       1164.56         9.92 o                         
   0  -7   3          2.29          1.20         0.14 o                         
   1  -7   3        956.87       1124.00         8.74 o                         
   2  -7   3         49.81         57.69         0.59 o                         
   3  -7   3         99.39        117.69         1.07 o                         
   4  -7   3         75.03         67.70         0.72 o                         
   5  -7   3         42.39         36.03         0.73 o                         
   6  -7   3         12.50          9.14         0.49 o                         
   7  -7   3         32.53         27.11         1.33 o                         
   8  -7   3         99.66         90.45         2.42 o                         
  -7  -6   3         23.42         28.15         0.92 o                         
  -6  -6   3          8.86          8.57         0.44 o                         
  -5  -6   3        377.60        376.67         4.20 o                         
  -4  -6   3          7.18          5.27         0.26 o                         
  -3  -6   3          6.79          7.43         0.31 o                         
  -2  -6   3        195.46        190.50         1.74 o                         
  -1  -6   3       1165.41       1184.65        13.17 o                         
   0  -6   3       1183.25       1278.87        11.76 o                         
   1  -6   3        130.54        141.75         1.49 o                         
   2  -6   3        155.55        148.30         1.65 o                         
   3  -6   3         17.20         15.40         0.26 o                         
   4  -6   3         60.85         53.71         0.64 o                         
   5  -6   3        523.98        497.39         4.51 o                         
   6  -6   3          3.80          3.14         0.37 o                         
   7  -6   3         76.30         76.70         1.14 o                         
   8  -6   3         41.17         39.86         1.17 o                         
  -7  -5   3        120.25        117.86         2.37 o                         
  -6  -5   3         69.79         67.14         0.99 o                         
  -5  -5   3        226.61        228.45         2.70 o                         
  -4  -5   3         15.12         15.51         0.38 o                         
  -3  -5   3        142.68        163.43         1.38 o                         
  -2  -5   3        206.13        178.91         1.43 o                         
  -1  -5   3          0.44         -0.10         0.10 o                         
   0  -5   3        671.25        632.07         5.89 o                         
   1  -5   3       3010.88       3397.94        45.28 o                         
   2  -5   3        495.28        541.40         6.62 o                         
   3  -5   3         49.91         62.66         0.57 o                         
   4  -5   3          0.07          0.38         0.17 o                         
   5  -5   3       1027.36       1003.75         7.97 o                         
   6  -5   3        430.21        389.33         4.39 o                         
   7  -5   3         31.26         29.84         1.04 o                         
   8  -5   3          0.03          1.33         0.51 o                         
  -8  -4   3         11.75         10.07         0.78 o                         
  -7  -4   3        553.05        583.96         7.18 o                         
  -6  -4   3         99.53         95.72         1.34 o                         
  -5  -4   3        762.23        771.12         7.63 o                         
  -4  -4   3        431.54        434.06         4.73 o                         
  -3  -4   3         32.28         36.98         0.42 o                         
  -2  -4   3       1932.20       2029.20        25.61 o                         
  -1  -4   3        145.09        184.81         1.66 o                         
   0  -4   3        226.56        186.05         1.76 o                         
   1  -4   3          1.11          0.45         0.10 o                         
   2  -4   3        485.53        492.54         4.12 o                         
   3  -4   3          0.89         -0.10         0.10 o                         
   4  -4   3         35.62         36.58         0.45 o                         
   5  -4   3        107.92         90.86         0.95 o                         
   6  -4   3         13.64         10.95         0.64 o                         
   7  -4   3        389.35        360.89         4.52 o                         
   8  -4   3         25.43         25.23         1.24 o                         
  -8  -3   3          8.46          7.70         0.76 o                         
  -7  -3   3        444.89        468.35         7.23 o                         
  -6  -3   3         12.59          9.78         0.71 o                         
  -5  -3   3        388.70        377.40         3.32 o                         
  -4  -3   3        389.10        381.68         3.31 o                         
  -3  -3   3        163.32        175.01         1.44 o                         
  -2  -3   3        588.00        527.64         5.14 o                         
  -1  -3   3        820.39        868.20         7.40 o                         
   0  -3   3       2624.25       2909.93        55.38 o                         
   1  -3   3        990.70       1066.60        10.23 o                         
   2  -3   3          3.09          2.27         0.13 o                         
   3  -3   3         22.54         22.86         0.50 o                         
   4  -3   3        120.68        112.80         0.99 o                         
   5  -3   3        254.45        277.79         2.51 o                         
   6  -3   3         46.03         44.49         0.72 o                         
   7  -3   3        229.50        204.99         2.80 o                         
   8  -3   3        239.82        234.13         3.37 o                         
  -8  -2   3         58.67         63.13         1.27 o                         
  -7  -2   3        203.85        210.19         6.03 o                         
  -6  -2   3        388.57        402.41         4.50 o                         
  -5  -2   3         45.76         39.64         0.56 o                         
  -4  -2   3        186.19        192.03         1.60 o                         
  -3  -2   3        217.64        238.06         2.54 o                         
  -2  -2   3        984.10       1067.58         9.58 o                         
  -1  -2   3       1763.60       1628.11        44.99 o                         
   0  -2   3       1928.81       1898.75        51.15 o                         
   1  -2   3        230.22        259.17         2.60 o                         
   2  -2   3       1104.53       1128.47        10.72 o                         
   3  -2   3       1726.37       1927.07        13.77 o                         
   4  -2   3         35.95         43.45         0.50 o                         
   5  -2   3          1.17          1.67         0.20 o                         
   6  -2   3          8.06         13.33         0.48 o                         
   7  -2   3        867.40        829.43         9.75 o                         
   8  -2   3        201.59        204.40         2.81 o                         
  -8  -1   3         50.94         59.54         1.46 o                         
  -7  -1   3        426.81        435.25         8.94 o                         
  -6  -1   3       1391.65       1431.50        14.80 o                         
  -5  -1   3          4.99          4.55         0.22 o                         
  -4  -1   3       1294.34       1320.81        10.92 o                         
  -3  -1   3         93.67         95.78         1.03 o                         
  -2  -1   3         42.28         39.68         0.49 o                         
  -1  -1   3       4886.80       4759.12       127.31 o                         
   0  -1   3       2336.13       2678.47        51.63 o                         
   1  -1   3        264.64        219.56         3.52 o                         
   2  -1   3          3.00          2.31         0.17 o                         
   3  -1   3        914.10        989.16         7.45 o                         
   4  -1   3        800.47        819.07         5.82 o                         
   5  -1   3         49.04         48.31         0.62 o                         
   6  -1   3        118.03        126.30         1.55 o                         
   7  -1   3         13.92         11.48         0.59 o                         
   8  -1   3          1.74          0.94         0.45 o                         
  -9   0   3         40.87         43.69         0.96 o                         
  -8   0   3         73.96         74.61         1.52 o                         
  -7   0   3          0.79          0.99         0.60 o                         
  -6   0   3        479.59        480.40         5.71 o                         
  -5   0   3          5.31          5.71         0.30 o                         
  -4   0   3       1318.11       1402.59        10.13 o                         
  -3   0   3       1201.75       1277.81        15.94 o                         
  -2   0   3       1882.86       1988.83        23.80 o                         
  -1   0   3       1574.97       1775.76        48.44 o                         
   0   0   3        351.17        464.25         3.75 o                         
   1   0   3       2347.48       2427.93        65.43 o                         
   2   0   3       1372.79       1425.06        17.31 o                         
   3   0   3       2629.00       2784.84        24.41 o                         
   4   0   3         75.52         78.13         0.88 o                         
   5   0   3         45.54         44.03         0.65 o                         
   6   0   3          0.21          0.90         0.36 o                         
   7   0   3        281.43        275.07         3.54 o                         
   8   0   3        229.06        247.57         4.05 o                         
  -9   1   3         16.46         17.60         0.85 o                         
  -8   1   3        391.54        401.94         5.74 o                         
  -7   1   3         48.82         46.93         1.01 o                         
  -6   1   3       3914.61       4087.24        55.98 o                         
  -5   1   3         12.96         19.04         0.42 o                         
  -4   1   3          7.24          8.59         0.23 o                         
  -3   1   3         54.28         62.28         0.63 o                         
  -2   1   3       2027.32       2321.57        27.89 o                         
  -1   1   3        145.57        126.21         1.05 o                         
   0   1   3       1101.07       1305.97        29.94 o                         
   1   1   3       1917.11       2046.87        34.07 o                         
   2   1   3        170.62        170.96         1.79 o                         
   3   1   3         13.05          4.57         0.19 o                         
   4   1   3         91.68        102.16         0.99 o                         
   5   1   3         32.59         28.91         0.77 o                         
   6   1   3         61.68         46.22         0.80 o                         
   7   1   3          7.61          4.62         0.46 o                         
   8   1   3         98.59         87.19         1.52 o                         
  -9   2   3          6.57          6.52         0.57 o                         
  -8   2   3         31.56         35.86         1.04 o                         
  -7   2   3         17.70         17.32         0.65 o                         
  -6   2   3        216.61        207.44         2.66 o                         
  -5   2   3        296.26        298.98         2.57 o                         
  -4   2   3       2162.23       2367.30        15.37 o                         
  -3   2   3       1613.95       1796.70        13.66 o                         
  -2   2   3         17.66         13.92         0.22 o                         
  -1   2   3        860.81        977.43         7.91 o                         
   0   2   3       8105.98       9979.29       266.32 o                         
   1   2   3       1082.40       1081.81         9.69 o                         
   2   2   3          0.79          0.54         0.14 o                         
   3   2   3       1223.86       1307.76        11.16 o                         
   4   2   3        386.35        384.48         3.81 o                         
   5   2   3        364.80        322.12         3.11 o                         
   6   2   3        305.89        275.88         3.28 o                         
   7   2   3         35.67         43.11         0.94 o                         
  -9   3   3          0.26          1.14         0.57 o                         
  -8   3   3          1.25          0.89         0.48 o                         
  -7   3   3         86.73         81.18         1.38 o                         
  -6   3   3        227.48        233.30         2.70 o                         
  -5   3   3         85.76         61.81         0.75 o                         
  -4   3   3        401.07        342.69         2.56 o                         
  -3   3   3       1142.02       1298.47         8.74 o                         
  -2   3   3         13.86         11.27         0.18 o                         
  -1   3   3       1037.11       1090.19         8.83 o                         
   0   3   3       1461.56       1581.38        14.96 o                         
   1   3   3          7.29         18.22         0.31 o                         
   2   3   3       1005.04       1081.33         8.07 o                         
   3   3   3       1833.17       1967.06        14.65 o                         
   4   3   3        616.16        576.53         4.62 o                         
   5   3   3         42.64         50.64         0.75 o                         
   6   3   3        124.19        128.06         1.73 o                         
   7   3   3         93.72         91.19         1.60 o                         
  -9   4   3         14.51         10.59         0.96 o                         
  -8   4   3          0.36          0.72         0.49 o                         
  -7   4   3        597.57        602.93         7.47 o                         
  -6   4   3         24.80         24.31         0.50 o                         
  -5   4   3        949.17        952.20         6.81 o                         
  -4   4   3         54.18         52.44         0.55 o                         
  -3   4   3       4032.93       4478.99        42.32 o                         
  -2   4   3        217.67        228.67         2.51 o                         
  -1   4   3         89.54         85.19         0.85 o                         
   0   4   3       1343.21       1327.50        13.06 o                         
   1   4   3       1870.22       2092.09        16.74 o                         
   2   4   3        554.92        523.84         3.90 o                         
   3   4   3          5.52          5.48         0.26 o                         
   4   4   3        182.82        170.08         1.74 o                         
   5   4   3          0.20          1.02         0.30 o                         
   6   4   3         85.02         92.27         1.63 o                         
   7   4   3         40.18         43.82         1.16 o                         
  -9   5   3         77.38         82.91         1.52 o                         
  -8   5   3         30.69         30.97         0.87 o                         
  -7   5   3          3.23          4.07         0.44 o                         
  -6   5   3        355.44        332.94         2.98 o                         
  -5   5   3        177.83        169.88         1.42 o                         
  -4   5   3         87.78         89.60         0.72 o                         
  -3   5   3        441.81        413.76         2.83 o                         
  -2   5   3         92.81         95.05         0.90 o                         
  -1   5   3         30.17         19.14         0.29 o                         
   0   5   3        939.20       1067.86         8.30 o                         
   1   5   3       1394.98       1485.30        12.64 o                         
   2   5   3        314.37        305.20         2.65 o                         
   3   5   3          0.20          0.29         0.22 o                         
   4   5   3        139.35        132.34         1.57 o                         
   5   5   3        499.63        460.48         6.54 o                         
   6   5   3         21.51         27.97         1.08 o                         
   7   5   3          2.43          3.91         0.47 o                         
  -9   6   3         92.11         95.95         1.85 o                         
  -8   6   3          5.26          3.96         0.53 o                         
  -7   6   3        360.33        374.26         6.70 o                         
  -6   6   3        219.52        219.40         2.38 o                         
  -5   6   3         96.35         88.29         0.93 o                         
  -4   6   3        159.45        164.28         1.31 o                         
  -3   6   3         38.30         25.76         0.38 o                         
  -2   6   3        614.65        673.88         7.27 o                         
   0   6   3        285.87        326.01         2.66 o                         
   1   6   3        179.95        177.17         1.60 o                         
   2   6   3       1271.64       1325.70        10.33 o                         
   3   6   3        262.35        251.44         2.89 o                         
   4   6   3        640.06        575.27         6.28 o                         
   5   6   3        156.21        147.29         2.84 o                         
   6   6   3        596.41        634.34         8.67 o                         
  -9   7   3          0.12          1.50         0.83 o                         
  -8   7   3         39.98         37.47         0.92 o                         
  -7   7   3         11.77         11.52         0.50 o                         
  -6   7   3         42.05         47.05         0.81 o                         
  -5   7   3        381.09        400.22         3.88 o                         
  -4   7   3        669.79        674.01         5.95 o                         
  -3   7   3          1.56          0.63         0.17 o                         
  -2   7   3        301.84        362.87         2.84 o                         
  -1   7   3       1673.02       1633.52        13.25 o                         
   0   7   3         32.04         33.06         0.45 o                         
   1   7   3         58.19         64.01         0.69 o                         
   2   7   3         50.06         42.99         0.86 o                         
   3   7   3          0.60         -0.17         0.29 o                         
   4   7   3         22.92         19.75         0.74 o                         
   5   7   3          0.25          0.82         1.31 o                         
   6   7   3         94.26         96.62         1.96 o                         
  -8   8   3         17.79         16.00         0.80 o                         
  -7   8   3          0.75          0.95         0.40 o                         
  -6   8   3         75.48         76.20         1.08 o                         
  -5   8   3        169.58        169.03         2.27 o                         
  -4   8   3        152.80        150.42         1.60 o                         
  -3   8   3        415.77        402.47         3.18 o                         
  -2   8   3          0.13          1.51         0.29 o                         
  -1   8   3        372.88        346.63         3.00 o                         
   0   8   3        126.28        129.00         1.34 o                         
   1   8   3          6.76          6.17         0.29 o                         
   2   8   3        150.84        151.22         1.84 o                         
   3   8   3         77.40         71.46         0.99 o                         
   4   8   3         16.39         10.00         0.43 o                         
   5   8   3         28.88         25.85         0.79 o                         
  -8   9   3         29.85         29.88         1.73 o                         
  -7   9   3         74.23         78.11         2.44 o                         
  -6   9   3         10.94         10.53         0.89 o                         
  -5   9   3         89.02         89.22         1.62 o                         
  -4   9   3        157.09        154.89         2.36 o                         
  -3   9   3        130.76        126.63         1.45 o                         
  -2   9   3       1550.98       1590.40        12.85 o                         
  -1   9   3          9.68          6.64         0.27 o                         
   0   9   3        222.11        218.06         2.24 o                         
   1   9   3        114.11        110.24         1.56 o                         
   2   9   3        102.97        116.07         1.51 o                         
   3   9   3         29.17         27.61         0.62 o                         
   4   9   3          1.93          2.76         0.53 o                         
   5   9   3         66.08         79.17         1.39 o                         
  -8  10   3        270.42        275.54         4.74 o                         
  -7  10   3         14.75         12.01         0.87 o                         
  -6  10   3         15.34         15.43         1.27 o                         
  -5  10   3         99.71         94.71         1.73 o                         
  -4  10   3        155.78        154.51         2.41 o                         
  -3  10   3        556.37        581.01         6.26 o                         
  -2  10   3       1124.33       1139.96        11.07 o                         
  -1  10   3        360.51        361.25         3.51 o                         
   0  10   3          4.44          3.18         0.31 o                         
   1  10   3         22.05         23.46         0.98 o                         
   2  10   3         17.80         17.10         0.63 o                         
   3  10   3         32.55         32.99         0.82 o                         
   4  10   3        100.20         97.85         2.03 o                         
  -8  11   3        263.26        258.13         4.46 o                         
  -7  11   3          5.05          5.60         0.83 o                         
  -6  11   3         81.47         86.72         1.70 o                         
  -5  11   3         55.26         52.66         1.78 o                         
  -4  11   3         48.85         44.75         1.09 o                         
  -3  11   3         34.69         37.23         0.93 o                         
  -2  11   3        142.00        136.82         1.52 o                         
  -1  11   3         14.45         11.43         0.43 o                         
   0  11   3        141.49        135.69         1.73 o                         
   1  11   3          0.08          0.36         0.33 o                         
   2  11   3         72.65         73.38         1.39 o                         
   3  11   3        113.12        112.71         4.15 o                         
   4  11   3          0.28         -0.47         0.47 o                         
  -7  12   3         39.98         39.11         1.65 o                         
  -6  12   3         29.40         31.78         1.22 o                         
  -5  12   3        100.49        107.53         1.88 o                         
  -4  12   3        118.05        122.83         1.87 o                         
  -3  12   3          5.84          8.11         0.49 o                         
  -2  12   3        270.67        261.78         4.16 o                         
  -1  12   3         32.48         28.58         0.71 o                         
   0  12   3         12.92          9.41         0.43 o                         
   1  12   3         14.51         15.16         0.71 o                         
   2  12   3          6.25          5.28         0.47 o                         
   3  12   3          8.90          8.80         1.03 o                         
  -7  13   3         61.12         63.27         1.56 o                         
  -6  13   3          0.52          0.62         0.71 o                         
  -5  13   3         42.94         45.66         2.63 o                         
  -4  13   3          1.58          0.84         0.50 o                         
  -3  13   3          4.42          3.07         0.77 o                         
  -2  13   3          0.84          0.68         0.53 o                         
  -1  13   3          0.06         -0.05         0.36 o                         
   0  13   3        250.04        255.85         3.36 o                         
   1  13   3         58.91         66.53         1.07 o                         
   2  13   3         13.00         14.97         0.72 o                         
  -6  14   3         78.80         77.52         1.78 o                         
  -5  14   3         26.73         26.64         1.13 o                         
  -4  14   3         25.30         28.72         1.58 o                         
  -3  14   3        226.83        225.19         5.54 o                         
  -2  14   3          5.57          5.86         0.75 o                         
  -1  14   3          8.00          7.35         0.81 o                         
   0  14   3          8.76         11.33         0.85 o                         
   1  14   3         83.54         71.99         1.23 o                         
  -5  15   3         38.22         40.22         1.26 o                         
  -4  15   3         32.61         32.41         1.48 o                         
  -3  15   3         53.74         57.02         1.66 o                         
  -2  15   3          4.77          4.41         0.62 o                         
  -1  15   3          6.21          5.75         0.68 o                         
   0  15   3         25.96         19.19         0.78 o                         
   1 -17   4         49.07         57.78         1.10 o                         
   2 -17   4         13.06         18.56         0.89 o                         
   3 -17   4         30.12         28.63         1.06 o                         
   4 -17   4         28.64         29.32         1.78 o                         
  -1 -16   4          5.57          6.38         0.87 o                         
   0 -16   4          0.39          1.55         0.48 o                         
   1 -16   4         25.74         26.86         0.82 o                         
   2 -16   4          6.92          6.51         0.64 o                         
   3 -16   4          0.14         -0.08         0.53 o                         
   4 -16   4         15.19         15.30         0.72 o                         
   5 -16   4         16.07         18.82         0.79 o                         
  -2 -15   4        220.26        221.70         3.33 o                         
  -1 -15   4          8.16          8.86         0.53 o                         
   0 -15   4        191.75        196.83         2.47 o                         
   1 -15   4         10.59          9.92         0.62 o                         
   2 -15   4        108.34        105.43         1.52 o                         
   3 -15   4         17.04         17.15         0.67 o                         
   4 -15   4          1.07          1.38         0.61 o                         
   5 -15   4        156.26        165.76         2.42 o                         
   6 -15   4         53.41         59.75         1.40 o                         
  -3 -14   4          4.90          4.28         0.55 o                         
  -2 -14   4        552.84        559.59        13.59 o                         
  -1 -14   4         94.25         97.29         1.52 o                         
   0 -14   4          8.40          8.82         0.47 o                         
   1 -14   4        156.06        151.88         1.83 o                         
   2 -14   4          1.36          1.03         0.35 o                         
   3 -14   4         29.19         27.38         0.70 o                         
   4 -14   4        179.28        176.00         2.50 o                         
   5 -14   4        286.43        291.71         3.91 o                         
   6 -14   4          9.60         11.18         0.80 o                         
  -4 -13   4          3.02          4.73         0.52 o                         
  -3 -13   4        146.07        144.87         2.29 o                         
  -2 -13   4        410.83        410.48         4.61 o                         
  -1 -13   4          3.95          3.75         0.52 o                         
   0 -13   4         55.20         54.03         1.01 o                         
   1 -13   4         14.46         15.31         0.77 o                         
   2 -13   4         35.99         35.52         0.67 o                         
   3 -13   4         12.06         14.68         0.58 o                         
   4 -13   4         14.15         13.74         0.73 o                         
   5 -13   4        112.03        107.48         1.61 o                         
   6 -13   4         26.19         21.11         1.03 o                         
   7 -13   4        207.30        207.82         3.28 o                         
  -5 -12   4         26.76         28.16         0.82 o                         
  -4 -12   4          8.57          7.74         0.57 o                         
  -3 -12   4         37.15         36.43         0.93 o                         
  -2 -12   4          3.72          3.89         0.49 o                         
  -1 -12   4         95.90         94.04         1.31 o                         
   0 -12   4          4.58          5.11         1.09 o                         
   1 -12   4         12.11         12.67         0.48 o                         
   2 -12   4        130.95        120.71         1.38 o                         
   3 -12   4         20.65         23.36         0.93 o                         
   4 -12   4         16.14         18.61         0.60 o                         
   5 -12   4        102.95        100.47         1.53 o                         
   6 -12   4         74.84         77.77         1.50 o                         
   7 -12   4         34.01         33.13         1.14 o                         
  -5 -11   4         22.72         21.56         0.80 o                         
  -4 -11   4          1.16          1.42         0.54 o                         
  -3 -11   4         24.95         24.40         0.71 o                         
  -2 -11   4         41.72         36.57         1.01 o                         
  -1 -11   4          1.73          1.32         0.29 o                         
   0 -11   4        488.79        465.62         5.07 o                         
   1 -11   4        152.17        143.61         1.55 o                         
   2 -11   4         65.38         64.44         0.85 o                         
   3 -11   4          7.54          7.68         0.40 o                         
   4 -11   4         31.81         30.32         0.79 o                         
   5 -11   4        147.34        150.85         2.22 o                         
   6 -11   4       1312.05       1357.86        16.50 o                         
   7 -11   4          0.81          1.28         0.63 o                         
   8 -11   4        208.29        207.16         3.22 o                         
  -6 -10   4        149.34        147.34         2.26 o                         
  -5 -10   4          5.24          4.32         0.53 o                         
  -4 -10   4         46.05         35.11         0.92 o                         
  -3 -10   4         49.50         44.98         0.82 o                         
  -2 -10   4        119.50        119.76         1.54 o                         
  -1 -10   4        122.98        121.52         1.34 o                         
   0 -10   4        217.12        220.20         3.12 o                         
   1 -10   4        555.76        555.13         5.11 o                         
   2 -10   4       1656.57       1731.08        12.56 o                         
   3 -10   4       1725.91       1768.51        13.36 o                         
   4 -10   4         13.55         12.84         0.46 o                         
   5 -10   4        862.71        879.00        10.19 o                         
   6 -10   4        399.53        393.66         6.19 o                         
   7 -10   4         10.63         10.49         2.25 o                         
   8 -10   4          1.91          1.17         0.76 o                         
  -6  -9   4        283.21        295.86         4.25 o                         
  -5  -9   4         65.52         63.95         1.63 o                         
  -4  -9   4        361.04        370.62         5.04 o                         
  -3  -9   4        746.39        753.19         8.69 o                         
  -2  -9   4         10.80         10.84         0.37 o                         
  -1  -9   4        162.69        176.28         1.48 o                         
   0  -9   4        991.55       1053.63         8.65 o                         
   1  -9   4        372.63        366.54         3.16 o                         
   2  -9   4        141.80        143.27         1.25 o                         
   3  -9   4          1.46          1.54         0.30 o                         
   4  -9   4        145.78        146.63         1.52 o                         
   5  -9   4         31.27         28.51         0.72 o                         
   6  -9   4        156.16        153.37         2.88 o                         
   7  -9   4        162.05        160.56         2.68 o                         
   8  -9   4        353.62        370.88         6.35 o                         
  -7  -8   4        129.95        132.35         3.70 o                         
  -6  -8   4          6.11          6.52         0.57 o                         
  -5  -8   4        117.46        126.06         1.82 o                         
  -4  -8   4       1497.23       1460.44        20.15 o                         
  -3  -8   4        149.84        138.56         1.71 o                         
  -2  -8   4          2.43          2.56         0.21 o                         
  -1  -8   4         78.07         63.94         0.66 o                         
   0  -8   4          3.05          7.27         0.25 o                         
   1  -8   4        429.85        353.08         3.20 o                         
   2  -8   4       1209.39       1209.01         8.82 o                         
   3  -8   4        290.57        237.69         2.01 o                         
   4  -8   4         37.82         36.26         0.50 o                         
   5  -8   4        159.81        161.66         2.07 o                         
   6  -8   4          2.02          2.11         0.43 o                         
   7  -8   4          0.23          0.24         0.50 o                         
   8  -8   4        413.63        458.92         6.52 o                         
  -7  -7   4        193.01        224.83         4.57 o                         
  -6  -7   4         49.38         48.19         1.86 o                         
  -5  -7   4        157.04        163.97         2.04 o                         
  -4  -7   4        113.67        103.10         1.38 o                         
  -3  -7   4        648.11        683.97         5.74 o                         
  -2  -7   4        403.90        417.48         3.62 o                         
  -1  -7   4       1017.04       1097.05         7.89 o                         
   0  -7   4        459.43        431.20         3.98 o                         
   1  -7   4       3714.84       4045.93        33.98 o                         
   2  -7   4       2771.79       3164.56        25.50 o                         
   3  -7   4          1.61          0.65         0.15 o                         
   4  -7   4         20.05         18.73         0.39 o                         
   5  -7   4        676.32        662.36         6.61 o                         
   6  -7   4          2.33          2.51         0.41 o                         
   7  -7   4          7.95          6.96         0.74 o                         
   8  -7   4         24.27         24.50         1.02 o                         
  -7  -6   4         87.04        102.20         2.40 o                         
  -6  -6   4        198.03        193.53         2.36 o                         
  -5  -6   4         61.19         55.71         0.84 o                         
  -4  -6   4       2778.66       2877.62        31.50 o                         
  -3  -6   4        464.60        482.97         3.84 o                         
  -2  -6   4        322.61        393.37         3.90 o                         
  -1  -6   4         32.86         28.71         0.36 o                         
   0  -6   4        347.88        302.35         2.69 o                         
   1  -6   4        453.88        415.92         3.33 o                         
   2  -6   4         39.31         39.12         0.48 o                         
   3  -6   4         20.58         17.55         0.29 o                         
   4  -6   4        125.33        114.07         1.16 o                         
   5  -6   4        774.00        799.83         8.22 o                         
   6  -6   4          1.80          1.21         0.34 o                         
   7  -6   4          2.57          3.09         0.44 o                         
   8  -6   4         28.60         27.05         1.27 o                         
  -8  -5   4          8.07         10.51         0.70 o                         
  -7  -5   4        116.64        119.36         1.94 o                         
  -6  -5   4          5.52          5.31         0.39 o                         
  -5  -5   4        420.16        399.48         4.13 o                         
  -4  -5   4        619.78        630.49         5.37 o                         
  -3  -5   4        337.48        378.56         2.86 o                         
  -2  -5   4        130.66        113.67         1.02 o                         
  -1  -5   4        269.23        269.65         3.05 o                         
   0  -5   4       2037.34       2201.09        24.14 o                         
   1  -5   4       1054.96       1168.98         9.98 o                         
   2  -5   4        379.64        349.72         2.56 o                         
   3  -5   4        218.82        178.39         1.32 o                         
   4  -5   4        677.20        645.27         5.17 o                         
   5  -5   4        182.52        179.37         1.58 o                         
   6  -5   4        126.82        131.17         1.77 o                         
   7  -5   4        178.89        175.82         2.22 o                         
   8  -5   4          0.52          0.90         1.19 o                         
  -8  -4   4        233.25        256.17         5.53 o                         
  -7  -4   4         51.28         60.83         1.23 o                         
  -6  -4   4         31.68         30.57         0.68 o                         
  -5  -4   4        194.58        175.66         2.00 o                         
  -4  -4   4        821.33        791.54         6.61 o                         
  -3  -4   4        555.94        587.70         5.07 o                         
  -2  -4   4         95.39         78.11         0.80 o                         
  -1  -4   4          5.94         10.66         0.31 o                         
   0  -4   4         64.47         63.45         0.72 o                         
   1  -4   4        418.71        462.47         4.02 o                         
   2  -4   4         19.53         18.65         0.30 o                         
   3  -4   4        123.96         99.74         0.79 o                         
   4  -4   4          6.67         10.01         0.27 o                         
   5  -4   4         13.65         15.96         0.44 o                         
   6  -4   4          2.90          4.32         0.32 o                         
   7  -4   4        146.85        136.66         1.86 o                         
   8  -4   4         43.05         43.42         1.61 o                         
  -8  -3   4          5.26          7.61         0.55 o                         
  -7  -3   4         80.43         82.06         1.55 o                         
  -6  -3   4        160.52        146.18         1.89 o                         
  -5  -3   4        685.90        649.89         5.49 o                         
  -4  -3   4        202.73        209.09         1.85 o                         
  -3  -3   4       1455.15       1599.82        12.97 o                         
  -2  -3   4          0.12          3.84         0.22 o                         
  -1  -3   4       4987.67       5528.93       105.84 o                         
   0  -3   4          0.29          0.90         0.07 o                         
   1  -3   4        364.64        412.75         3.57 o                         
   2  -3   4          7.14          8.63         0.21 o                         
   3  -3   4         88.39         91.44         0.87 o                         
   4  -3   4         53.35         51.82         0.57 o                         
   5  -3   4        164.49        156.79         1.49 o                         
   6  -3   4          9.25          6.37         0.36 o                         
   7  -3   4        250.81        235.77         3.14 o                         
   8  -3   4         24.93         22.97         1.08 o                         
  -8  -2   4          0.20          0.69         0.46 o                         
  -7  -2   4         21.61         23.82         0.86 o                         
  -6  -2   4        656.10        651.63         7.00 o                         
  -5  -2   4        143.19        139.50         1.31 o                         
  -4  -2   4         27.42         45.04         0.60 o                         
  -3  -2   4        951.20        997.24         7.77 o                         
  -2  -2   4       1891.88       2029.24        50.75 o                         
  -1  -2   4       1407.41       1484.60        16.21 o                         
   0  -2   4        786.78        858.04        12.70 o                         
   1  -2   4         13.88         16.20         0.30 o                         
   2  -2   4        307.16        314.42         2.96 o                         
   3  -2   4        138.80        154.30         1.26 o                         
   4  -2   4       1268.47       1286.99        11.22 o                         
   5  -2   4          5.59          8.04         0.41 o                         
   6  -2   4          5.30          2.94         0.38 o                         
   7  -2   4         73.66         73.32         1.33 o                         
   8  -2   4          0.60         -0.40         0.42 o                         
  -8  -1   4        166.76        173.91         2.69 o                         
  -7  -1   4         19.62         19.02         0.77 o                         
  -6  -1   4        268.42        271.32         3.44 o                         
  -5  -1   4        750.00        720.38         6.05 o                         
  -4  -1   4         81.50         68.44         0.70 o                         
  -3  -1   4       2481.90       2573.03        21.66 o                         
  -2  -1   4          3.87          3.52         0.17 o                         
  -1  -1   4        529.20        521.10         5.00 o                         
   0  -1   4        220.77        274.65         2.26 o                         
   1  -1   4        697.31        726.79         6.51 o                         
   2  -1   4        490.97        577.56         4.54 o                         
   3  -1   4          3.48          6.17         0.24 o                         
   4  -1   4        288.09        245.48         1.99 o                         
   5  -1   4          2.95          1.91         0.24 o                         
   6  -1   4        663.89        657.42         6.63 o                         
   7  -1   4          2.53          3.26         0.66 o                         
   8  -1   4        147.19        145.85         2.35 o                         
  -9   0   4          3.26          6.96         0.56 o                         
  -8   0   4        292.33        297.20         3.89 o                         
  -7   0   4          0.05         -0.31         0.50 o                         
  -6   0   4        767.59        781.42         9.96 o                         
  -5   0   4         35.56         31.07         0.51 o                         
  -4   0   4        117.21        119.40         1.09 o                         
  -3   0   4         95.00        126.38         1.11 o                         
  -2   0   4       1365.36       1439.57        12.88 o                         
  -1   0   4        603.29        654.45         5.31 o                         
   0   0   4       2875.80       3406.03        65.88 o                         
   1   0   4          1.29          0.03         0.11 o                         
   2   0   4         25.24         15.73         0.26 o                         
   3   0   4        207.02        215.16         1.74 o                         
   4   0   4        131.58        144.77         1.45 o                         
   5   0   4         32.76         31.07         0.59 o                         
   6   0   4          0.12          0.28         0.31 o                         
   7   0   4         93.58         83.80         2.12 o                         
   8   0   4         14.72         12.81         0.65 o                         
  -9   1   4          2.29          2.09         0.84 o                         
  -8   1   4        112.12        118.91         2.28 o                         
  -7   1   4          8.00          5.36         0.49 o                         
  -6   1   4          1.89          1.44         0.36 o                         
  -5   1   4        182.11        163.59         1.56 o                         
  -4   1   4       1643.54       1745.30        12.97 o                         
  -3   1   4        575.17        543.22         4.78 o                         
  -2   1   4        265.79        272.57         2.31 o                         
  -1   1   4          1.25          1.17         0.09 o                         
   0   1   4        407.93        395.41         3.09 o                         
   1   1   4          0.43          0.71         0.09 o                         
   2   1   4        116.66        114.50         1.10 o                         
   3   1   4          5.37          7.00         0.23 o                         
   4   1   4        211.95        209.70         1.82 o                         
   5   1   4        150.77        167.37         1.88 o                         
   6   1   4        175.38        156.67         1.83 o                         
   7   1   4        286.78        294.61         3.87 o                         
   8   1   4          0.61          2.45         0.52 o                         
  -9   2   4          0.28          0.70         0.74 o                         
  -8   2   4        174.65        172.80         2.75 o                         
  -7   2   4        189.82        196.28         2.93 o                         
  -6   2   4        212.79        217.30         3.19 o                         
  -5   2   4         88.13         81.35         1.07 o                         
  -4   2   4          0.67          0.51         0.14 o                         
  -3   2   4        108.43         89.57         0.83 o                         
  -2   2   4        164.32        124.13         1.04 o                         
  -1   2   4         50.85         56.58         0.53 o                         
   0   2   4         11.59         20.58         0.32 o                         
   1   2   4        130.88        126.35         1.26 o                         
   2   2   4        716.90        775.39         7.05 o                         
   3   2   4         11.70          7.12         0.26 o                         
   4   2   4          0.16          0.42         0.26 o                         
   5   2   4         86.33         92.07         1.18 o                         
   6   2   4          1.93          1.83         0.33 o                         
   7   2   4          1.55          0.95         0.49 o                         
  -9   3   4         18.22         16.42         0.73 o                         
  -8   3   4         40.08         38.61         1.05 o                         
  -7   3   4        168.99        175.18         2.90 o                         
  -6   3   4         44.00         45.65         0.73 o                         
  -5   3   4       1183.78       1237.51        10.20 o                         
  -4   3   4        353.33        350.03         2.53 o                         
  -3   3   4        572.24        595.28         4.38 o                         
  -2   3   4         12.46          9.93         0.30 o                         
  -1   3   4        158.40        163.02         1.47 o                         
   0   3   4         18.23          4.95         0.17 o                         
   1   3   4         44.75         37.89         0.47 o                         
   2   3   4       1531.02       1545.16        10.33 o                         
   3   3   4        182.92        174.81         1.55 o                         
   4   3   4          3.25          5.36         0.30 o                         
   5   3   4          4.16          8.14         0.35 o                         
   6   3   4        187.87        173.50         2.41 o                         
   7   3   4          0.21          0.27         0.51 o                         
  -9   4   4         60.80         51.96         1.17 o                         
  -8   4   4         50.40         51.66         1.18 o                         
  -7   4   4       1310.99       1323.46        15.80 o                         
  -6   4   4         36.72         32.90         0.56 o                         
  -5   4   4         63.37         61.74         0.66 o                         
  -4   4   4        965.86       1004.95         6.63 o                         
  -3   4   4         22.89         18.37         0.26 o                         
  -2   4   4         11.72          7.22         0.17 o                         
  -1   4   4       3975.38       4158.37        53.08 o                         
   0   4   4       1038.12       1085.88         9.41 o                         
   1   4   4        376.71        439.32         3.69 o                         
   2   4   4        760.93        721.02         5.31 o                         
   3   4   4         26.09         26.05         0.49 o                         
   4   4   4         46.34         39.78         1.09 o                         
   5   4   4         15.58         13.47         0.55 o                         
   6   4   4         13.01         16.14         0.68 o                         
   7   4   4         19.06         16.83         0.85 o                         
  -9   5   4          6.11          3.78         0.91 o                         
  -8   5   4         61.48         65.30         1.36 o                         
  -7   5   4        205.60        193.58         3.49 o                         
  -6   5   4         29.97         36.66         0.59 o                         
  -5   5   4        172.68        171.55         1.52 o                         
  -4   5   4         30.95         19.96         0.31 o                         
  -3   5   4          0.45          0.74         0.12 o                         
  -2   5   4        121.61        107.34         0.93 o                         
  -1   5   4        492.24        598.50         4.94 o                         
   0   5   4        550.88        574.82         4.62 o                         
   1   5   4         60.16         44.67         0.55 o                         
   2   5   4         58.58         57.34         0.64 o                         
   3   5   4        214.89        238.46         3.53 o                         
   4   5   4         47.19         35.56         0.84 o                         
   5   5   4          0.31          0.33         0.35 o                         
   6   5   4          2.59          2.72         0.54 o                         
  -9   6   4          0.42          1.17         0.83 o                         
  -8   6   4         20.82         21.22         0.85 o                         
  -7   6   4         27.84         28.10         0.69 o                         
  -6   6   4         74.58         70.07         0.97 o                         
  -5   6   4         34.01         27.95         0.68 o                         
  -4   6   4        221.09        235.56         1.99 o                         
  -3   6   4          4.71          5.90         0.27 o                         
  -2   6   4          4.49          6.58         0.20 o                         
  -1   6   4        952.37        966.15         7.59 o                         
   0   6   4        980.58       1099.88         8.25 o                         
   1   6   4        183.94        188.13         1.70 o                         
   2   6   4       1012.31       1040.98        11.27 o                         
   3   6   4        421.54        435.25         5.16 o                         
   4   6   4         55.80         44.22         0.89 o                         
   5   6   4         57.86         53.79         1.27 o                         
   6   6   4         26.33         27.88         0.80 o                         
  -9   7   4         44.69         42.61         1.60 o                         
  -8   7   4        164.51        159.52         2.52 o                         
  -7   7   4         41.14         44.08         0.83 o                         
  -6   7   4        285.69        272.13         2.93 o                         
  -5   7   4        213.62        203.63         2.27 o                         
  -4   7   4        243.42        259.89         2.61 o                         
  -3   7   4        150.36        153.72         1.56 o                         
  -2   7   4         82.50         81.39         0.80 o                         
  -1   7   4       1771.35       1823.17        15.52 o                         
   0   7   4        211.39        196.46         1.82 o                         
   1   7   4        795.70        734.38         5.88 o                         
   2   7   4        231.73        229.26         2.55 o                         
   3   7   4        212.11        200.48         2.37 o                         
   4   7   4         25.93         27.97         1.33 o                         
   5   7   4         56.05         63.00         1.87 o                         
   6   7   4         15.55         13.28         0.62 o                         
  -7   8   4          4.37          2.67         0.45 o                         
  -6   8   4         39.48         36.29         0.85 o                         
  -5   8   4         59.51         53.94         0.97 o                         
  -4   8   4        112.61        107.75         1.88 o                         
  -3   8   4        211.64        197.43         1.70 o                         
  -2   8   4          0.18          0.69         0.19 o                         
  -1   8   4         26.61         24.29         0.44 o                         
   0   8   4          5.37          5.99         0.29 o                         
   1   8   4         72.91         73.47         1.01 o                         
   2   8   4         18.85         25.58         0.84 o                         
   3   8   4          5.91          8.43         0.44 o                         
   4   8   4        123.85        134.11         2.23 o                         
   5   8   4         53.20         47.15         1.33 o                         
  -8   9   4         75.61         75.35         2.33 o                         
  -7   9   4          0.46          2.18         0.70 o                         
  -6   9   4         75.82         70.99         1.27 o                         
  -5   9   4         66.42         66.93         1.40 o                         
  -4   9   4        137.52        145.01         1.99 o                         
  -3   9   4        345.74        344.30         3.65 o                         
  -2   9   4       1999.65       2123.74        19.08 o                         
  -1   9   4        330.73        325.73         3.17 o                         
   0   9   4         32.65         32.45         0.71 o                         
   1   9   4        892.21        929.48        10.88 o                         
   2   9   4        749.82        717.87         9.54 o                         
   3   9   4        147.02        139.33         1.82 o                         
   4   9   4        162.91        145.49         2.25 o                         
   5   9   4         35.68         42.06         1.85 o                         
  -8  10   4         55.03         55.94         1.98 o                         
  -7  10   4          0.10          1.39         0.73 o                         
  -6  10   4        141.26        143.51         2.71 o                         
  -5  10   4        165.57        163.17         3.79 o                         
  -4  10   4          8.29          8.67         0.61 o                         
  -3  10   4          0.25          1.50         0.44 o                         
  -2  10   4       1321.68       1342.72        13.90 o                         
  -1  10   4         50.99         56.65         0.85 o                         
   0  10   4        132.08        127.46         1.78 o                         
   1  10   4         73.77         76.20         1.48 o                         
   2  10   4          9.03         10.33         0.59 o                         
   3  10   4          0.11          0.09         0.41 o                         
   4  10   4        152.45        170.92         2.57 o                         
  -7  11   4         70.55         77.44         1.85 o                         
  -6  11   4         44.22         42.68         1.33 o                         
  -5  11   4        192.94        196.31         6.69 o                         
  -4  11   4        147.73        145.82         7.61 o                         
  -3  11   4        147.26        161.07         2.22 o                         
  -2  11   4        465.23        463.88         4.75 o                         
  -1  11   4          5.26          5.39         0.35 o                         
   0  11   4          0.35          0.68         0.37 o                         
   1  11   4          4.15          4.32         0.42 o                         
   2  11   4         61.23         61.59         1.12 o                         
   3  11   4         62.74         60.32         1.23 o                         
  -7  12   4         44.45         44.06         1.82 o                         
  -6  12   4         11.22         11.58         1.60 o                         
  -5  12   4          6.35          5.65         0.69 o                         
  -4  12   4         20.65         20.17         0.79 o                         
  -3  12   4         34.05         33.44         0.93 o                         
  -2  12   4          1.20          1.44         0.35 o                         
  -1  12   4         59.66         62.33         1.15 o                         
   0  12   4        142.51        149.29         2.08 o                         
   1  12   4        212.56        214.93         4.50 o                         
   2  12   4         47.31         51.43         1.01 o                         
   3  12   4         43.58         40.42         0.86 o                         
  -6  13   4          2.23          3.36         0.73 o                         
  -5  13   4        419.69        448.41         6.87 o                         
  -4  13   4         14.79         13.74         1.08 o                         
  -3  13   4        378.22        372.19         5.13 o                         
  -2  13   4         15.58         15.15         0.61 o                         
  -1  13   4          5.86          6.37         0.47 o                         
   0  13   4          0.07          0.45         0.45 o                         
   1  13   4         20.84         21.72         0.87 o                         
   2  13   4         20.17         17.72         0.66 o                         
  -6  14   4         37.58         43.35         1.65 o                         
  -5  14   4        119.48        124.70         2.44 o                         
  -4  14   4          0.96          1.17         0.69 o                         
  -3  14   4        171.45        172.92         6.50 o                         
  -2  14   4          8.49          9.62         0.73 o                         
  -1  14   4         62.49         67.06         1.27 o                         
   0  14   4         11.95          9.68         0.64 o                         
   1  14   4         52.09         60.06         1.07 o                         
  -4  15   4         13.93         16.60         0.79 o                         
  -3  15   4         46.81         48.60         1.16 o                         
  -2  15   4         28.96         34.45         1.11 o                         
  -1  15   4          0.07         -0.29         0.62 o                         
   0 -17   5          9.54         10.61         1.11 o                         
   1 -17   5        420.97        410.24         5.16 o                         
   2 -17   5         38.02         38.15         2.16 o                         
   3 -17   5         29.55         37.11         1.16 o                         
   4 -17   5          9.36          8.90         0.69 o                         
  -1 -16   5        173.97        189.25         2.93 o                         
   0 -16   5          5.44          6.25         0.58 o                         
   1 -16   5          9.93         12.46         0.68 o                         
   2 -16   5          0.87          1.17         0.55 o                         
   3 -16   5        157.41        148.03         3.58 o                         
   4 -16   5         76.44         82.18         1.62 o                         
   5 -16   5         51.33         54.83         1.37 o                         
  -2 -15   5         30.47         31.21         0.86 o                         
  -1 -15   5        131.25        139.41         2.04 o                         
   0 -15   5         71.61         66.02         1.13 o                         
   1 -15   5          6.88          6.43         0.46 o                         
   2 -15   5         61.11         62.43         1.09 o                         
   3 -15   5         24.31         25.10         0.85 o                         
   4 -15   5         19.97         15.42         0.73 o                         
   5 -15   5        126.47        126.50         2.85 o                         
   6 -15   5          0.69          1.03         0.69 o                         
  -3 -14   5         23.60         22.93         0.92 o                         
  -2 -14   5        110.41        115.54         1.93 o                         
  -1 -14   5         10.71          8.19         0.89 o                         
   0 -14   5        226.42        222.42         3.99 o                         
   1 -14   5          1.93          3.90         0.41 o                         
   2 -14   5        158.47        146.64         1.70 o                         
   3 -14   5          3.58          4.69         0.41 o                         
   4 -14   5        532.69        528.89         5.64 o                         
   5 -14   5         46.94         49.41         1.07 o                         
   6 -14   5          0.11         -0.40         0.59 o                         
  -4 -13   5         38.78         39.94         1.11 o                         
  -3 -13   5          7.90          5.72         0.57 o                         
  -2 -13   5          3.62          4.13         0.55 o                         
  -1 -13   5         15.59         16.26         0.69 o                         
   0 -13   5          2.70          3.51         0.68 o                         
   1 -13   5          1.55          0.95         0.31 o                         
   2 -13   5         31.18         33.70         0.64 o                         
   3 -13   5         15.02         11.17         0.46 o                         
   4 -13   5         26.69         27.62         0.72 o                         
   5 -13   5         73.30         69.93         1.24 o                         
   6 -13   5        229.19        234.49         3.28 o                         
   7 -13   5         55.39         53.11         1.65 o                         
  -5 -12   5         31.12         28.89         0.86 o                         
  -4 -12   5          3.64          3.24         0.63 o                         
  -3 -12   5         59.36         56.95         1.13 o                         
  -2 -12   5          6.62          8.56         0.67 o                         
  -1 -12   5         14.60         16.44         0.75 o                         
   0 -12   5        102.56        101.40         1.49 o                         
   1 -12   5        262.46        251.73         2.46 o                         
   2 -12   5        177.72        181.57         1.81 o                         
   3 -12   5         32.52         30.88         0.96 o                         
   4 -12   5        459.87        459.43         4.77 o                         
   5 -12   5         56.48         56.51         2.57 o                         
   6 -12   5        204.48        205.30         2.95 o                         
   7 -12   5        107.18        103.87         1.98 o                         
  -5 -11   5         34.65         37.71         0.87 o                         
  -4 -11   5        111.95        108.77         1.63 o                         
  -3 -11   5        539.65        537.28         5.87 o                         
  -2 -11   5          2.63          2.78         0.40 o                         
  -1 -11   5         71.51         72.23         1.06 o                         
   0 -11   5        300.35        290.00         3.22 o                         
   1 -11   5         78.93         72.45         0.92 o                         
   2 -11   5         34.95         30.07         0.53 o                         
   3 -11   5        117.83        120.28         1.39 o                         
   4 -11   5        156.26        144.58         2.05 o                         
   5 -11   5         89.95         84.34         2.42 o                         
   6 -11   5         43.47         41.76         1.10 o                         
   7 -11   5        260.82        270.16         4.16 o                         
  -6 -10   5        211.66        219.26         3.70 o                         
  -5 -10   5         92.40         91.44         1.61 o                         
  -4 -10   5         21.05         19.69         0.89 o                         
  -3 -10   5       1118.92       1128.80        17.65 o                         
  -2 -10   5         41.03         42.17         0.69 o                         
  -1 -10   5          3.46          4.23         0.27 o                         
   0 -10   5        263.99        273.47         2.30 o                         
   1 -10   5         81.03         81.63         0.82 o                         
   2 -10   5        206.73        214.40         1.73 o                         
   3 -10   5        310.77        305.69         2.84 o                         
   4 -10   5        770.63        761.54         7.56 o                         
   5 -10   5         45.53         43.66         1.07 o                         
   6 -10   5        835.91        832.58         8.42 o                         
   7 -10   5        167.49        168.01         4.63 o                         
   8 -10   5          7.90          7.54         0.80 o                         
  -6  -9   5         41.79         37.51         1.14 o                         
  -5  -9   5         17.65         16.45         0.91 o                         
  -4  -9   5        376.22        377.92         5.14 o                         
  -3  -9   5          5.91          5.59         0.62 o                         
  -2  -9   5          0.68          1.55         0.25 o                         
  -1  -9   5         61.31         59.42         0.68 o                         
   0  -9   5          3.68          3.55         0.19 o                         
   1  -9   5       1045.52       1099.61         8.05 o                         
   2  -9   5         40.99         41.33         0.70 o                         
   3  -9   5        739.19        769.26         5.76 o                         
   4  -9   5         99.50         93.85         1.13 o                         
   5  -9   5          0.60          1.21         0.34 o                         
   6  -9   5         21.19         24.08         0.79 o                         
   7  -9   5          2.11          3.02         0.71 o                         
   8  -9   5          1.86          1.14         0.63 o                         
  -7  -8   5          7.80          6.90         0.99 o                         
  -6  -8   5        388.20        396.83         5.48 o                         
  -5  -8   5         60.03         63.51         1.11 o                         
  -4  -8   5        109.67        104.41         1.52 o                         
  -3  -8   5         42.63         37.97         0.74 o                         
  -2  -8   5         29.05         33.62         0.50 o                         
  -1  -8   5          8.74          5.06         0.26 o                         
   0  -8   5         12.79         22.80         0.46 o                         
   1  -8   5        192.98        144.96         1.20 o                         
   2  -8   5        152.69        170.33         1.48 o                         
   3  -8   5         28.52         17.33         0.35 o                         
   4  -8   5          5.93          6.89         0.44 o                         
   5  -8   5       1662.53       1710.03        16.49 o                         
   6  -8   5        697.46        716.43         7.75 o                         
   7  -8   5         16.09         13.51         0.70 o                         
   8  -8   5        161.06        174.14         3.22 o                         
  -7  -7   5          2.76          2.16         0.61 o                         
  -6  -7   5          0.71          0.34         0.56 o                         
  -5  -7   5         10.90         13.10         0.50 o                         
  -4  -7   5         79.34         71.73         1.05 o                         
  -3  -7   5          0.30          0.38         0.23 o                         
  -2  -7   5        367.13        375.57         3.39 o                         
  -1  -7   5        159.63        144.94         1.25 o                         
   0  -7   5        488.43        539.07         5.37 o                         
   1  -7   5       2350.45       2493.89        16.13 o                         
   2  -7   5       3270.48       3584.58        26.50 o                         
   3  -7   5          1.96          0.54         0.15 o                         
   4  -7   5         20.49         19.08         0.42 o                         
   5  -7   5       2773.09       2862.21        25.65 o                         
   6  -7   5        199.52        187.31         2.64 o                         
   7  -7   5         77.74         71.50         1.20 o                         
   8  -7   5         21.65         22.21         0.99 o                         
  -7  -6   5        248.59        252.71         4.15 o                         
  -6  -6   5         11.13         12.97         0.53 o                         
  -5  -6   5        423.86        435.12         4.48 o                         
  -4  -6   5       1466.16       1446.76        18.37 o                         
  -3  -6   5         81.41         93.75         0.89 o                         
  -2  -6   5         42.64         55.38         0.62 o                         
  -1  -6   5       3275.10       3864.27        42.15 o                         
   0  -6   5        142.20        132.64         1.09 o                         
   1  -6   5        230.83        278.28         1.99 o                         
   2  -6   5       1434.21       1518.72        10.94 o                         
   3  -6   5         41.84         50.43         0.53 o                         
   4  -6   5          3.97          5.87         0.33 o                         
   5  -6   5          0.19          0.25         0.26 o                         
   6  -6   5        149.86        135.30         2.04 o                         
   7  -6   5         45.97         40.94         1.32 o                         
   8  -6   5          0.75          1.12         0.60 o                         
  -8  -5   5         11.83         16.80         0.99 o                         
  -7  -5   5        131.16        130.35         2.07 o                         
  -6  -5   5        223.69        224.84         2.70 o                         
  -5  -5   5        149.50        135.41         1.60 o                         
  -4  -5   5        918.92        877.16         7.00 o                         
  -3  -5   5         47.79         46.69         0.52 o                         
  -2  -5   5       1643.72       1902.60        14.69 o                         
  -1  -5   5         50.52         53.86         0.69 o                         
   0  -5   5         95.75         77.86         0.77 o                         
   1  -5   5       2165.29       2327.12        23.39 o                         
   2  -5   5        406.41        340.52         2.55 o                         
   3  -5   5         58.09         59.82         0.60 o                         
   4  -5   5         41.47         33.13         0.43 o                         
   5  -5   5        323.96        334.84         2.85 o                         
   6  -5   5        156.06        142.53         1.75 o                         
   7  -5   5        300.87        310.29         3.62 o                         
   8  -5   5         91.71         92.25         1.77 o                         
  -8  -4   5        100.80        116.02         1.92 o                         
  -7  -4   5         33.92         34.90         0.92 o                         
  -6  -4   5          5.40          5.62         0.49 o                         
  -5  -4   5       1433.30       1402.29        13.55 o                         
  -4  -4   5          8.66         11.80         0.41 o                         
  -3  -4   5        629.47        674.19         6.34 o                         
  -2  -4   5        645.31        633.70         5.23 o                         
  -1  -4   5       3117.36       3373.95        52.14 o                         
   0  -4   5       1253.73       1273.62        11.99 o                         
   1  -4   5        321.40        366.91         3.91 o                         
   2  -4   5        723.71        690.68         6.43 o                         
   3  -4   5          0.38          0.36         0.13 o                         
   4  -4   5       3052.08       3241.41        23.88 o                         
   5  -4   5         51.47         54.07         0.76 o                         
   6  -4   5         82.19         77.58         1.10 o                         
   7  -4   5         11.79         10.63         0.74 o                         
   8  -4   5          0.64          0.24         0.55 o                         
  -8  -3   5         52.09         53.78         1.14 o                         
  -7  -3   5         92.24         98.99         1.88 o                         
  -6  -3   5          0.09          0.81         0.46 o                         
  -5  -3   5       1982.66       2003.24        19.89 o                         
  -4  -3   5        960.83        952.44         7.89 o                         
  -3  -3   5         43.34         21.47         0.34 o                         
  -2  -3   5       1492.31       1600.15        17.38 o                         
  -1  -3   5       1538.90       1492.59        15.13 o                         
   0  -3   5        316.85        310.62         2.87 o                         
   1  -3   5          1.37          3.18         0.13 o                         
   2  -3   5        321.59        359.94         3.50 o                         
   3  -3   5         17.58         26.87         0.36 o                         
   4  -3   5        104.97        118.44         1.05 o                         
   5  -3   5         96.02         84.59         1.00 o                         
   6  -3   5        121.07        111.64         1.43 o                         
   7  -3   5          2.12          1.56         0.39 o                         
   8  -3   5         71.47         71.84         1.26 o                         
  -8  -2   5        495.01        531.41         7.36 o                         
  -7  -2   5        131.65        140.00         2.23 o                         
  -6  -2   5         37.83         39.67         1.33 o                         
  -5  -2   5        859.25        842.99         7.81 o                         
  -4  -2   5        121.63        126.51         1.23 o                         
  -3  -2   5        144.33        110.82         1.01 o                         
  -2  -2   5        356.49        390.30         4.57 o                         
  -1  -2   5        276.22        217.35         2.07 o                         
   0  -2   5         77.71        105.33         1.19 o                         
   1  -2   5        635.85        728.64         6.96 o                         
   2  -2   5        131.43        178.99         1.71 o                         
   3  -2   5        578.22        549.72         3.94 o                         
   4  -2   5          4.76          5.23         0.23 o                         
   5  -2   5        227.06        223.40         2.44 o                         
   6  -2   5        409.75        371.93         3.94 o                         
   7  -2   5         21.38         25.30         0.91 o                         
   8  -2   5          4.24          5.78         0.55 o                         
  -8  -1   5        149.11        163.98         2.56 o                         
  -7  -1   5          0.98          0.16         0.43 o                         
  -6  -1   5        741.31        714.16         8.32 o                         
  -5  -1   5        639.83        628.84         5.60 o                         
  -4  -1   5        378.04        398.20         3.11 o                         
  -3  -1   5          2.10          5.94         0.22 o                         
  -2  -1   5        169.01        186.81         1.74 o                         
  -1  -1   5       1420.27       1423.81        14.42 o                         
   0  -1   5         11.45         16.05         0.21 o                         
   1  -1   5        197.59        207.08         2.09 o                         
   2  -1   5        114.26        106.78         1.05 o                         
   3  -1   5         25.52         17.61         0.33 o                         
   4  -1   5         81.61         71.66         0.71 o                         
   5  -1   5        537.75        530.71         5.04 o                         
   6  -1   5         37.94         33.88         0.71 o                         
   7  -1   5        360.83        349.50         6.00 o                         
   8  -1   5          1.11          0.86         0.46 o                         
  -9   0   5         53.95         54.50         2.15 o                         
  -8   0   5         65.70         66.19         1.22 o                         
  -7   0   5         13.01         14.27         0.72 o                         
  -6   0   5         64.03         61.27         1.21 o                         
  -5   0   5         29.70         24.88         0.49 o                         
  -4   0   5        298.84        296.74         2.56 o                         
  -3   0   5        266.93        294.13         3.45 o                         
  -2   0   5       3421.40       3792.42        68.38 o                         
  -1   0   5        295.50        286.96         2.41 o                         
   0   0   5        475.20        472.11         3.57 o                         
   1   0   5         59.73         66.17         0.72 o                         
   2   0   5         10.47         11.11         0.23 o                         
   3   0   5          0.95          2.17         0.17 o                         
   4   0   5         41.72         37.50         0.51 o                         
   5   0   5          9.22         10.55         0.40 o                         
   6   0   5        650.24        633.74         9.68 o                         
   7   0   5        488.38        480.35         5.79 o                         
   8   0   5          2.94          3.32         0.55 o                         
  -9   1   5         23.45         31.13         0.99 o                         
  -8   1   5        138.76        140.09         2.33 o                         
  -7   1   5         60.67         57.61         1.73 o                         
  -6   1   5       1065.32       1088.43        13.56 o                         
  -5   1   5        715.51        769.24         6.75 o                         
  -4   1   5          1.59          3.31         0.18 o                         
  -3   1   5       3252.84       3666.17        29.38 o                         
  -2   1   5        491.56        493.45         4.33 o                         
  -1   1   5        360.07        340.54         2.84 o                         
   0   1   5        297.40        344.27         3.16 o                         
   1   1   5        298.85        260.93         2.88 o                         
   2   1   5        203.41        218.56         2.25 o                         
   3   1   5          7.69          7.08         0.23 o                         
   4   1   5          1.81          2.79         0.26 o                         
   5   1   5         56.03         52.64         0.82 o                         
   6   1   5         17.57         20.01         0.55 o                         
   7   1   5         15.87         15.34         0.75 o                         
  -9   2   5        127.10        137.57         2.51 o                         
  -8   2   5          0.01         -0.05         0.62 o                         
  -7   2   5        299.58        295.68         4.39 o                         
  -6   2   5        169.22        158.38         2.38 o                         
  -5   2   5        300.97        287.57         2.71 o                         
  -4   2   5       1135.16       1207.96        10.30 o                         
  -3   2   5          1.41          5.47         0.17 o                         
  -2   2   5        460.85        446.10         4.64 o                         
  -1   2   5        734.80        718.65         7.64 o                         
   0   2   5        354.67        321.40         3.03 o                         
   1   2   5       1098.12       1204.42        10.86 o                         
   2   2   5         47.75         28.79         0.40 o                         
   3   2   5        105.92         81.31         0.98 o                         
   4   2   5        535.53        517.77         5.50 o                         
   5   2   5        609.86        591.63         5.61 o                         
   6   2   5         23.77         24.48         0.70 o                         
   7   2   5         72.67         78.59         1.66 o                         
  -9   3   5        194.87        211.70         3.62 o                         
  -8   3   5         36.36         33.45         0.99 o                         
  -7   3   5        495.19        513.75         7.80 o                         
  -6   3   5        324.63        319.05         3.33 o                         
  -5   3   5         43.27         44.96         0.53 o                         
  -4   3   5         56.98         48.28         0.46 o                         
  -3   3   5        180.43        162.98         1.22 o                         
  -2   3   5         53.28         46.89         0.43 o                         
  -1   3   5        159.18        163.70         1.40 o                         
   0   3   5         22.66         34.92         0.47 o                         
   1   3   5        271.66        273.34         2.56 o                         
   2   3   5        474.31        460.70         3.55 o                         
   3   3   5        223.34        189.99         1.82 o                         
   4   3   5         51.56         48.55         0.88 o                         
   5   3   5         88.58         82.10         1.19 o                         
   6   3   5        142.11        139.36         1.96 o                         
   7   3   5          3.56          4.36         1.08 o                         
  -9   4   5        316.79        342.36         5.60 o                         
  -8   4   5         38.92         39.50         1.06 o                         
  -7   4   5        180.41        177.65         2.49 o                         
  -6   4   5        543.68        537.09         4.79 o                         
  -5   4   5        219.32        213.75         1.84 o                         
  -4   4   5        619.08        667.76         4.62 o                         
  -3   4   5        127.78        133.62         1.00 o                         
  -2   4   5          2.24          3.87         0.12 o                         
  -1   4   5         24.37         31.98         0.47 o                         
   0   4   5       1603.14       1742.81        13.32 o                         
   1   4   5         57.64         57.95         0.63 o                         
   2   4   5         11.37         12.51         0.38 o                         
   3   4   5        536.54        544.31         5.20 o                         
   4   4   5         48.05         52.70         0.93 o                         
   5   4   5          4.00          3.53         1.05 o                         
   6   4   5         78.60         72.18         1.29 o                         
  -9   5   5         93.80        100.77         1.95 o                         
  -8   5   5          0.82          1.53         0.51 o                         
  -7   5   5          5.06          4.33         0.46 o                         
  -6   5   5        160.42        156.79         1.58 o                         
  -5   5   5          3.17          2.79         0.38 o                         
  -4   5   5        528.17        517.21         3.90 o                         
  -3   5   5        311.35        315.19         2.43 o                         
  -2   5   5         14.52         24.57         0.38 o                         
  -1   5   5         51.90         52.59         0.54 o                         
   0   5   5        700.94        668.87         5.31 o                         
   1   5   5        287.85        279.15         2.57 o                         
   2   5   5         12.68         16.74         0.51 o                         
   3   5   5        473.94        440.75         5.20 o                         
   4   5   5         41.36         36.07         0.79 o                         
   5   5   5         97.51         97.31         1.53 o                         
   6   5   5          3.49          6.25         0.72 o                         
  -9   6   5         22.97         26.76         1.25 o                         
  -8   6   5         71.33         75.88         1.64 o                         
  -7   6   5         43.97         43.42         0.90 o                         
  -6   6   5        621.49        622.97         5.51 o                         
  -5   6   5          8.78          9.35         0.33 o                         
  -4   6   5        147.65        130.95         1.27 o                         
  -3   6   5         39.43         35.86         0.50 o                         
  -2   6   5        288.09        304.11         2.77 o                         
  -1   6   5        429.30        447.56         3.62 o                         
   0   6   5         11.18         14.61         0.32 o                         
   1   6   5        556.87        520.85         4.91 o                         
   2   6   5          2.24          0.79         0.24 o                         
   3   6   5         65.13         69.27         1.13 o                         
   4   6   5         25.07         23.35         0.69 o                         
   5   6   5        140.68        144.34         1.86 o                         
   6   6   5         76.50         81.15         1.42 o                         
  -8   7   5        324.95        333.12         5.45 o                         
  -7   7   5        106.89        102.18         1.47 o                         
  -6   7   5        142.66        142.72         1.98 o                         
  -5   7   5         20.83         18.44         0.56 o                         
  -4   7   5         55.36         55.70         0.85 o                         
  -3   7   5        946.21        955.96         8.32 o                         
  -2   7   5        431.91        462.66         3.61 o                         
  -1   7   5         42.21         35.27         0.55 o                         
   0   7   5        173.66        171.27         1.61 o                         
   1   7   5       1282.40       1279.17        12.17 o                         
   2   7   5         13.67          7.11         0.59 o                         
   3   7   5        196.40        195.05         2.41 o                         
   4   7   5         20.44         17.01         0.61 o                         
   5   7   5         17.17         19.00         0.67 o                         
  -8   8   5        416.80        405.85         8.06 o                         
  -7   8   5          5.69          5.26         0.56 o                         
  -6   8   5        253.45        247.85         6.16 o                         
  -5   8   5          2.77          2.03         0.48 o                         
  -4   8   5         41.05         42.56         0.85 o                         
  -3   8   5         75.29         64.89         0.94 o                         
  -2   8   5         27.33         22.49         0.46 o                         
  -1   8   5         95.14         95.01         1.17 o                         
   0   8   5         36.49         37.13         0.69 o                         
   1   8   5        302.73        276.74         3.45 o                         
   2   8   5        157.53        157.87         1.97 o                         
   3   8   5         73.55         61.47         1.09 o                         
   4   8   5         37.99         43.41         1.35 o                         
   5   8   5          2.21          2.94         0.59 o                         
  -8   9   5         24.16         17.75         1.97 o                         
  -7   9   5          0.69          1.53         1.17 o                         
  -6   9   5         48.63         47.21         1.73 o                         
  -5   9   5         44.08         44.77         0.99 o                         
  -4   9   5         81.35         78.55         1.33 o                         
  -3   9   5         11.26         11.15         0.77 o                         
  -2   9   5        232.75        228.20         2.65 o                         
  -1   9   5        311.27        303.20         3.43 o                         
   0   9   5         75.10         71.27         1.15 o                         
   1   9   5        700.31        692.29         7.98 o                         
   2   9   5         49.14         61.05         1.10 o                         
   3   9   5         13.68         12.17         0.55 o                         
   4   9   5         83.05         89.55         1.57 o                         
  -8  10   5         33.43         29.32         1.66 o                         
  -7  10   5         90.15         89.11         1.99 o                         
  -6  10   5         14.69         16.26         1.42 o                         
  -5  10   5         75.50         78.11         1.75 o                         
  -4  10   5        111.35        107.31         2.66 o                         
  -3  10   5         12.66         13.48         0.56 o                         
  -2  10   5        165.14        160.87         1.97 o                         
  -1  10   5        541.51        518.26         5.64 o                         
   0  10   5         76.42         68.84         1.05 o                         
   1  10   5          0.62          0.47         0.37 o                         
   2  10   5        128.80        121.39         1.77 o                         
   3  10   5         34.66         35.80         1.39 o                         
   4  10   5         40.69         41.78         1.14 o                         
  -7  11   5         80.25         89.92         1.99 o                         
  -6  11   5         49.93         55.19         1.85 o                         
  -5  11   5        546.79        574.51         8.60 o                         
  -4  11   5          0.05          0.01         0.55 o                         
  -3  11   5        232.79        237.22         3.87 o                         
  -2  11   5          0.35         -0.05         0.77 o                         
  -1  11   5         38.32         40.93         1.25 o                         
   0  11   5          1.72          1.10         0.35 o                         
   1  11   5          1.23          0.56         0.37 o                         
   2  11   5         35.58         36.43         0.81 o                         
   3  11   5         49.52         53.55         1.06 o                         
  -7  12   5         27.05         30.45         1.21 o                         
  -6  12   5         57.79         69.68         1.70 o                         
  -5  12   5          4.47          4.13         0.93 o                         
  -4  12   5         80.60         76.66         1.46 o                         
  -3  12   5        427.69        441.04         6.21 o                         
  -2  12   5        263.06        252.87         2.76 o                         
  -1  12   5         57.01         60.96         1.02 o                         
   0  12   5         80.72         84.43         1.61 o                         
   1  12   5         96.20        102.17         1.59 o                         
   2  12   5         78.45         73.79         1.88 o                         
  -6  13   5         11.99         11.03         1.12 o                         
  -5  13   5         59.59         58.39         1.29 o                         
  -4  13   5         17.78         21.64         0.85 o                         
  -3  13   5        358.37        365.19         5.01 o                         
  -2  13   5        126.08        124.04         1.87 o                         
  -1  13   5         64.43         67.28         1.19 o                         
   0  13   5          0.08         -0.16         0.58 o                         
   1  13   5          0.53          0.61         0.46 o                         
  -5  14   5         42.09         45.50         2.06 o                         
  -4  14   5          7.00          8.95         0.75 o                         
  -3  14   5        156.08        157.44         4.77 o                         
  -2  14   5        120.81        124.06         2.63 o                         
  -1  14   5          5.81          6.50         0.59 o                         
   0  14   5         12.39         13.72         0.57 o                         
  -3  15   5         10.11          9.12         1.11 o                         
   0 -17   6         61.76         56.23         1.22 o                         
   1 -17   6        347.25        357.86         7.58 o                         
   2 -17   6          2.98          2.00         1.07 o                         
   3 -17   6         38.77         38.15         1.21 o                         
   4 -17   6          5.35          2.85         0.66 o                         
  -1 -16   6         13.77         12.19         1.00 o                         
   0 -16   6         12.85         15.32         0.87 o                         
   1 -16   6          6.37         10.15         0.71 o                         
   2 -16   6          0.26          0.22         0.51 o                         
   3 -16   6          5.30          5.17         1.19 o                         
   4 -16   6        241.37        235.06         6.10 o                         
   5 -16   6          4.60          3.78         0.75 o                         
  -2 -15   6          5.15          6.17         0.60 o                         
  -1 -15   6          1.95          1.07         0.46 o                         
   0 -15   6          3.06          2.65         0.48 o                         
   1 -15   6          3.77          5.17         0.47 o                         
   2 -15   6         26.15         26.55         0.82 o                         
   3 -15   6         12.77         13.16         0.67 o                         
   4 -15   6         12.43         13.26         0.64 o                         
   5 -15   6         40.76         37.87         1.39 o                         
   6 -15   6         49.11         50.18         1.22 o                         
  -3 -14   6         25.47         22.97         0.94 o                         
  -2 -14   6         54.49         58.62         1.52 o                         
  -1 -14   6        156.81        150.56         4.51 o                         
   0 -14   6        649.76        660.59         7.46 o                         
   1 -14   6         91.70         92.77         1.38 o                         
   2 -14   6          0.29          1.81         0.35 o                         
   3 -14   6        115.19        109.30         1.47 o                         
   4 -14   6        143.62        147.02         1.87 o                         
   5 -14   6         11.07          9.50         0.70 o                         
   6 -14   6         77.26         81.10         1.51 o                         
  -4 -13   6         12.82         15.45         0.94 o                         
  -3 -13   6       1198.51       1238.11        18.56 o                         
  -2 -13   6          3.11          4.04         0.48 o                         
  -1 -13   6        283.76        280.19         5.81 o                         
   0 -13   6         24.22         24.39         0.65 o                         
   1 -13   6          4.54          6.36         0.39 o                         
   2 -13   6         75.78         68.13         0.91 o                         
   3 -13   6        253.19        240.98         3.16 o                         
   4 -13   6          0.24          0.60         0.40 o                         
   5 -13   6         35.87         37.75         1.04 o                         
   6 -13   6         16.66         14.21         0.83 o                         
   7 -13   6          2.93          3.46         0.67 o                         
  -5 -12   6        101.28        107.29         2.52 o                         
  -4 -12   6         46.04         47.45         1.56 o                         
  -3 -12   6        390.94        392.44         7.53 o                         
  -2 -12   6          7.76          8.75         0.91 o                         
  -1 -12   6        131.22        135.57         1.94 o                         
   0 -12   6          0.04         -0.03         0.31 o                         
   1 -12   6         13.57          7.76         0.43 o                         
   2 -12   6          0.09          0.26         0.28 o                         
   3 -12   6        345.00        327.75         3.51 o                         
   4 -12   6        648.77        622.89         6.32 o                         
   5 -12   6        179.34        175.67         3.40 o                         
   6 -12   6         42.89         45.61         1.11 o                         
   7 -12   6         45.21         44.03         1.25 o                         
  -5 -11   6        305.28        316.97         4.05 o                         
  -4 -11   6          0.78          0.78         0.39 o                         
  -3 -11   6         90.58         88.43         1.28 o                         
  -2 -11   6         44.49         45.70         0.87 o                         
  -1 -11   6        157.47        148.36         1.71 o                         
   0 -11   6        136.57        112.20         1.79 o                         
   1 -11   6         83.97         72.42         0.90 o                         
   2 -11   6          2.89          1.65         0.26 o                         
   3 -11   6        386.41        393.26         4.08 o                         
   4 -11   6        558.22        568.12         5.81 o                         
   5 -11   6          6.32          5.66         0.55 o                         
   6 -11   6        365.96        351.40         4.43 o                         
   7 -11   6          1.15          1.25         0.68 o                         
  -6 -10   6         99.41        109.61         2.37 o                         
  -5 -10   6          0.58          0.73         0.50 o                         
  -4 -10   6         59.15         49.56         2.51 o                         
  -3 -10   6        134.23        122.65         1.97 o                         
  -2 -10   6        737.84        738.08         7.83 o                         
  -1 -10   6          0.29          0.53         0.24 o                         
   0 -10   6        103.85        108.27         1.07 o                         
   1 -10   6          9.05          8.44         0.35 o                         
   2 -10   6         19.70         26.61         0.46 o                         
   3 -10   6         54.97         57.40         0.84 o                         
   4 -10   6         89.65         87.23         1.29 o                         
   5 -10   6        278.49        282.31         3.67 o                         
   6 -10   6        167.75        165.25         2.18 o                         
   7 -10   6         12.72         13.35         0.86 o                         
   8 -10   6          1.24          1.33         0.70 o                         
  -6  -9   6         46.68         43.41         1.47 o                         
  -5  -9   6         17.43         13.63         0.68 o                         
  -4  -9   6        302.62        288.87         4.04 o                         
  -3  -9   6         25.23         22.74         0.62 o                         
  -2  -9   6        450.52        441.74         4.53 o                         
  -1  -9   6         76.65         75.86         0.85 o                         
   0  -9   6        776.77        813.83         6.24 o                         
   1  -9   6          0.37          0.68         0.19 o                         
   2  -9   6         92.63         84.98         0.85 o                         
   3  -9   6        349.46        328.63         2.68 o                         
   4  -9   6        562.42        545.98         5.19 o                         
   5  -9   6        731.82        747.52         7.51 o                         
   6  -9   6         91.89         85.53         1.35 o                         
   7  -9   6        172.02        176.30         3.85 o                         
   8  -9   6          9.14          8.87         0.78 o                         
  -7  -8   6         14.57          9.61         0.99 o                         
  -6  -8   6         82.41         78.85         2.98 o                         
  -5  -8   6         46.56         49.37         1.49 o                         
  -4  -8   6        165.41        148.27         2.03 o                         
  -3  -8   6        179.19        172.39         1.88 o                         
  -2  -8   6        310.65        315.68         3.11 o                         
  -1  -8   6        247.45        260.17         2.20 o                         
   0  -8   6        325.97        343.84         2.88 o                         
   1  -8   6         33.25         31.79         0.40 o                         
   2  -8   6        140.65        144.59         1.58 o                         
   3  -8   6         28.65         33.43         0.46 o                         
   4  -8   6         78.45         81.08         1.04 o                         
   5  -8   6        258.79        252.97         2.63 o                         
   6  -8   6        597.34        599.81         7.22 o                         
   7  -8   6        212.20        211.32         3.66 o                         
   8  -8   6          6.84          8.46         0.95 o                         
  -7  -7   6        648.65        683.25        15.03 o                         
  -6  -7   6         63.17         59.08         1.19 o                         
  -5  -7   6         69.96         75.20         1.23 o                         
  -4  -7   6       1289.53       1237.51        12.88 o                         
  -3  -7   6          1.72          1.96         0.20 o                         
  -2  -7   6          3.91          1.79         0.19 o                         
  -1  -7   6         56.07         77.74         0.77 o                         
   0  -7   6        715.32        727.96         5.79 o                         
   1  -7   6        272.27        290.79         2.05 o                         
   2  -7   6        832.84        824.04         6.51 o                         
   3  -7   6         50.76         38.48         0.53 o                         
   4  -7   6         23.34         27.23         0.51 o                         
   5  -7   6       1330.49       1350.51        13.12 o                         
   6  -7   6        332.09        333.03         4.93 o                         
   7  -7   6         15.96         15.49         1.14 o                         
   8  -7   6          0.80          1.56         0.64 o                         
  -7  -6   6         29.73         25.03         1.36 o                         
  -6  -6   6          0.04          0.33         0.79 o                         
  -5  -6   6        221.79        215.00         2.56 o                         
  -4  -6   6         12.00         17.54         0.43 o                         
  -3  -6   6          3.84          5.24         0.27 o                         
  -2  -6   6          3.94          4.52         0.25 o                         
  -1  -6   6        415.84        438.27         3.48 o                         
   0  -6   6       1163.15       1270.25         9.84 o                         
   1  -6   6        977.34       1056.30         8.55 o                         
   2  -6   6       2982.12       3361.26        26.96 o                         
   3  -6   6        104.20        101.40         0.90 o                         
   4  -6   6        155.13        156.31         1.45 o                         
   5  -6   6        449.75        446.24         4.60 o                         
   6  -6   6          7.79          6.94         0.54 o                         
   7  -6   6         24.88         25.77         0.81 o                         
   8  -6   6        574.82        627.50         9.30 o                         
  -8  -5   6         22.76         19.50         0.79 o                         
  -7  -5   6        316.14        321.97         4.45 o                         
  -6  -5   6         71.05         80.39         1.20 o                         
  -5  -5   6         43.70         42.75         0.76 o                         
  -4  -5   6        876.21        803.88         6.17 o                         
  -3  -5   6         66.45         82.05         0.85 o                         
  -2  -5   6        120.94        123.14         1.16 o                         
  -1  -5   6          6.13          6.22         0.22 o                         
   0  -5   6       1448.18       1530.19        14.78 o                         
   1  -5   6        215.72        203.83         1.65 o                         
   2  -5   6        251.08        234.82         2.06 o                         
   3  -5   6        122.12        135.51         1.19 o                         
   4  -5   6         28.66         21.23         0.42 o                         
   5  -5   6        500.64        493.08         4.48 o                         
   6  -5   6         25.22         26.50         0.74 o                         
   7  -5   6        149.46        161.49         2.07 o                         
   8  -5   6        228.95        260.90         4.51 o                         
  -8  -4   6          6.28          5.98         0.56 o                         
  -7  -4   6        105.68        103.53         1.75 o                         
  -6  -4   6        421.36        437.29         6.16 o                         
  -5  -4   6          3.35          4.68         0.35 o                         
  -4  -4   6        472.81        511.50         4.17 o                         
  -3  -4   6         13.87          6.55         0.27 o                         
  -2  -4   6         24.15         17.87         0.32 o                         
  -1  -4   6       2907.93       3211.88        34.94 o                         
   0  -4   6        819.74        814.28         7.33 o                         
   1  -4   6       3833.70       4233.46        85.04 o                         
   2  -4   6       3280.46       3907.10        32.81 o                         
   3  -4   6        236.99        224.42         1.66 o                         
   4  -4   6        686.11        616.65         4.60 o                         
   5  -4   6        643.05        608.41         5.75 o                         
   6  -4   6        189.87        175.42         2.05 o                         
   7  -4   6         28.65         31.52         1.02 o                         
   8  -4   6         83.58         84.52         3.84 o                         
  -8  -3   6         31.18         28.79         0.85 o                         
  -7  -3   6          3.14          2.18         0.60 o                         
  -6  -3   6        342.31        354.28         4.34 o                         
  -5  -3   6        952.65        934.63         9.82 o                         
  -4  -3   6         44.82         44.58         0.58 o                         
  -3  -3   6         10.64          3.68         0.16 o                         
  -2  -3   6       2859.04       3430.44        30.41 o                         
  -1  -3   6        633.98        655.52         6.73 o                         
   0  -3   6        288.11        308.94         2.88 o                         
   1  -3   6       9886.61      10920.05       265.95 o                         
   2  -3   6         60.98         53.18         0.50 o                         
   3  -3   6        419.84        435.02         3.54 o                         
   4  -3   6         32.38         31.39         0.44 o                         
   5  -3   6          6.69          7.29         0.33 o                         
   6  -3   6          0.40          0.73         0.32 o                         
   7  -3   6          2.51          1.65         0.43 o                         
   8  -3   6         31.58         33.06         0.83 o                         
  -8  -2   6        110.14        112.31         1.88 o                         
  -7  -2   6         39.36         35.79         1.20 o                         
  -6  -2   6         99.99         99.02         1.37 o                         
  -5  -2   6       2179.23       2073.52        27.18 o                         
  -4  -2   6         53.53         52.61         0.61 o                         
  -3  -2   6       1408.89       1541.42        14.05 o                         
  -2  -2   6        560.90        618.35         5.66 o                         
  -1  -2   6        475.68        545.12         4.71 o                         
   0  -2   6        464.79        493.22         4.26 o                         
   1  -2   6       1438.51       1469.53        13.92 o                         
   2  -2   6          0.44          0.51         0.11 o                         
   3  -2   6          9.73         17.63         0.46 o                         
   4  -2   6        351.50        348.74         2.69 o                         
   5  -2   6         39.92         36.47         0.63 o                         
   6  -2   6        134.96        133.39         2.05 o                         
   7  -2   6        182.20        186.63         2.51 o                         
   8  -2   6        180.84        184.68         2.57 o                         
  -8  -1   6        411.50        434.29         6.11 o                         
  -7  -1   6         46.51         44.79         0.96 o                         
  -6  -1   6        613.99        601.50         7.08 o                         
  -5  -1   6         59.56         44.31         0.72 o                         
  -4  -1   6         43.02         45.92         0.54 o                         
  -3  -1   6       1366.14       1577.25        14.51 o                         
  -2  -1   6       1754.51       1946.23        16.51 o                         
  -1  -1   6          2.05          3.86         0.16 o                         
   0  -1   6        262.72        299.78         2.77 o                         
   1  -1   6       2209.63       2360.10        28.51 o                         
   2  -1   6        302.36        329.59         2.68 o                         
   3  -1   6        365.58        375.36         2.95 o                         
   4  -1   6         48.88         50.25         0.61 o                         
   5  -1   6        439.42        453.35         4.66 o                         
   6  -1   6         24.70         24.01         0.67 o                         
   7  -1   6          3.86          4.64         0.83 o                         
  -8   0   6          3.15          3.37         0.59 o                         
  -7   0   6         11.57          8.63         0.80 o                         
  -6   0   6        996.37       1002.31        12.56 o                         
  -5   0   6       1484.16       1504.77        12.92 o                         
  -4   0   6        523.87        514.35         4.32 o                         
  -3   0   6          6.84          6.96         0.25 o                         
  -2   0   6       1693.56       1630.25        17.12 o                         
  -1   0   6         57.08         60.26         0.66 o                         
   0   0   6        177.98        151.89         1.24 o                         
   1   0   6          8.23          7.73         0.28 o                         
   2   0   6        162.50        142.96         1.20 o                         
   3   0   6        208.52        181.04         1.55 o                         
   4   0   6       1504.87       1459.26        12.50 o                         
   5   0   6          2.99          2.07         0.28 o                         
   6   0   6         30.17         32.38         0.80 o                         
   7   0   6         31.77         34.52         0.88 o                         
  -9   1   6         75.43         78.80         1.64 o                         
  -8   1   6        204.35        218.47         3.35 o                         
  -7   1   6         22.41         23.13         0.83 o                         
  -6   1   6       1865.85       1903.93        27.54 o                         
  -5   1   6         31.30         27.78         0.81 o                         
  -4   1   6        666.16        641.55         5.28 o                         
  -3   1   6        101.81        116.86         1.08 o                         
  -2   1   6          1.15          0.75         0.20 o                         
  -1   1   6        322.56        313.15         2.63 o                         
   0   1   6       1148.42       1271.55        14.29 o                         
   1   1   6        256.47        292.17         2.37 o                         
   2   1   6         63.82         47.90         0.58 o                         
   3   1   6         12.59         14.04         0.32 o                         
   4   1   6        304.55        296.84         3.26 o                         
   5   1   6        351.33        320.30         3.39 o                         
   6   1   6         95.93         96.14         1.35 o                         
   7   1   6         49.10         46.41         1.21 o                         
  -9   2   6        133.13        136.22         2.48 o                         
  -8   2   6         17.45         15.63         0.94 o                         
  -7   2   6         16.38         14.10         0.61 o                         
  -6   2   6        141.71        135.31         1.87 o                         
  -5   2   6        533.32        518.17         4.92 o                         
  -4   2   6        169.28        194.74         1.65 o                         
  -3   2   6        279.58        222.91         1.63 o                         
  -2   2   6         36.37         49.14         0.42 o                         
  -1   2   6        118.96         97.42         0.75 o                         
   0   2   6        202.16        224.13         2.09 o                         
   1   2   6         13.03         11.68         0.24 o                         
   2   2   6         10.60         10.40         0.41 o                         
   3   2   6        246.93        223.15         2.03 o                         
   4   2   6        433.48        428.69         4.56 o                         
   5   2   6          1.48          0.96         0.42 o                         
   6   2   6         20.77         17.46         0.62 o                         
   7   2   6         27.48         30.30         0.99 o                         
  -9   3   6         14.64         13.76         0.73 o                         
  -8   3   6         34.77         32.41         0.99 o                         
  -7   3   6         60.49         55.90         1.04 o                         
  -6   3   6        418.43        411.54         4.23 o                         
  -5   3   6        906.77        910.94         6.94 o                         
  -4   3   6          0.70          3.54         0.25 o                         
  -3   3   6       1619.08       1699.69        11.79 o                         
  -2   3   6        416.01        443.03         4.47 o                         
  -1   3   6        823.64        814.09         6.38 o                         
   0   3   6        319.56        377.06         3.23 o                         
   1   3   6         26.64         27.06         0.35 o                         
   2   3   6        233.37        203.84         1.84 o                         
   3   3   6        154.94        150.88         1.52 o                         
   4   3   6        118.35        117.91         1.64 o                         
   5   3   6         21.70         18.07         0.57 o                         
   6   3   6        286.58        295.49         3.49 o                         
   7   3   6         94.52         99.85         2.40 o                         
  -9   4   6          9.96         10.69         0.85 o                         
  -8   4   6         21.59         20.78         0.97 o                         
  -7   4   6        613.14        594.87         6.71 o                         
  -6   4   6          6.97          6.81         0.42 o                         
  -5   4   6         61.39         49.85         0.65 o                         
  -4   4   6        704.98        783.66         5.82 o                         
  -3   4   6       1714.70       1649.97        11.46 o                         
  -2   4   6          5.80          8.35         0.19 o                         
  -1   4   6          8.58          8.49         0.25 o                         
   0   4   6        206.49        177.00         1.40 o                         
   1   4   6        227.57        228.19         2.19 o                         
   2   4   6         85.22         82.26         0.92 o                         
   3   4   6        206.45        203.92         2.53 o                         
   4   4   6         11.78         11.27         0.59 o                         
   5   4   6          0.90          1.39         0.35 o                         
   6   4   6         75.68         65.71         1.31 o                         
  -9   5   6         11.94         13.05         1.19 o                         
  -8   5   6        252.54        240.27         4.07 o                         
  -7   5   6         16.05         19.60         0.66 o                         
  -6   5   6        164.72        158.28         1.82 o                         
  -5   5   6        184.11        174.26         1.64 o                         
  -4   5   6        110.16        108.02         1.09 o                         
  -3   5   6         40.42         26.49         0.35 o                         
  -2   5   6         51.19         56.05         0.60 o                         
  -1   5   6          7.41         11.28         0.29 o                         
   0   5   6        452.38        446.82         3.82 o                         
   1   5   6         70.77         67.46         0.77 o                         
   2   5   6         12.84          8.89         0.41 o                         
   3   5   6        306.68        295.97         3.99 o                         
   4   5   6        262.79        248.58         3.22 o                         
   5   5   6          0.86          0.17         0.38 o                         
   6   5   6         39.40         48.22         1.03 o                         
  -8   6   6         58.81         60.07         1.52 o                         
  -7   6   6          3.02          3.85         0.46 o                         
  -6   6   6          8.65          9.20         0.40 o                         
  -5   6   6        243.84        258.02         2.67 o                         
  -4   6   6        297.21        293.02         4.24 o                         
  -3   6   6         66.46         67.17         0.81 o                         
  -2   6   6        359.55        367.58         3.56 o                         
  -1   6   6        614.73        655.61         5.39 o                         
   0   6   6        502.64        494.17         3.86 o                         
   1   6   6         67.14         50.94         0.93 o                         
   2   6   6       1200.24       1142.75        12.85 o                         
   3   6   6        321.91        297.12         3.39 o                         
   4   6   6         89.25         83.83         1.87 o                         
   5   6   6        196.13        207.35         2.52 o                         
  -8   7   6         13.53         12.11         0.89 o                         
  -7   7   6        343.05        342.09         4.88 o                         
  -6   7   6         10.56         11.14         0.54 o                         
  -5   7   6          2.63          2.77         0.37 o                         
  -4   7   6         45.25         34.68         0.82 o                         
  -3   7   6          1.98          1.72         0.23 o                         
  -2   7   6        170.58        150.69         1.47 o                         
  -1   7   6         56.94         59.96         0.77 o                         
   0   7   6        574.19        598.03         4.86 o                         
   1   7   6          0.59          1.62         0.25 o                         
   2   7   6        585.36        558.89         5.99 o                         
   3   7   6         84.81         80.56         1.31 o                         
   4   7   6         48.48         44.79         1.29 o                         
   5   7   6         42.90         36.10         0.92 o                         
  -8   8   6         44.83         45.53         1.91 o                         
  -7   8   6        124.13        124.16         2.38 o                         
  -6   8   6         18.76         18.74         0.75 o                         
  -5   8   6        201.24        201.55         2.96 o                         
  -4   8   6         22.75         20.08         1.06 o                         
  -3   8   6          4.40          6.21         0.33 o                         
  -2   8   6         35.46         29.19         0.62 o                         
  -1   8   6        359.41        356.24         3.67 o                         
   0   8   6        124.54        124.01         1.73 o                         
   1   8   6        112.20         96.61         1.62 o                         
   2   8   6         69.74         64.58         1.74 o                         
   3   8   6        226.08        200.62         2.47 o                         
   4   8   6          0.31         -0.41         0.41 o                         
  -8   9   6          1.05          1.36         1.36 o                         
  -7   9   6         95.25         92.18         2.18 o                         
  -6   9   6          1.68          2.26         0.59 o                         
  -5   9   6         10.93          9.32         1.00 o                         
  -4   9   6        641.89        648.94         7.55 o                         
  -3   9   6         18.28         18.45         0.60 o                         
  -2   9   6         58.49         58.99         0.99 o                         
  -1   9   6         10.25         12.52         0.59 o                         
   0   9   6         16.98         13.24         0.53 o                         
   1   9   6        198.20        215.06         3.20 o                         
   2   9   6        163.68        157.83         2.19 o                         
   3   9   6         43.86         48.24         1.15 o                         
   4   9   6         30.87         33.02         1.04 o                         
  -7  10   6         13.83         14.90         1.12 o                         
  -6  10   6         12.57         12.96         1.49 o                         
  -5  10   6         92.04         97.87         2.03 o                         
  -4  10   6         59.33         59.40         2.61 o                         
  -3  10   6          7.88          8.99         0.47 o                         
  -2  10   6          4.65          4.53         0.39 o                         
  -1  10   6        694.53        711.91         8.27 o                         
   0  10   6         98.75        101.77         1.46 o                         
   1  10   6        228.20        226.24         5.16 o                         
   2  10   6         62.75         68.57         1.18 o                         
   3  10   6          1.03          1.22         0.49 o                         
  -7  11   6         13.00         15.57         1.17 o                         
  -6  11   6          5.81          5.05         0.76 o                         
  -5  11   6         66.07         72.36         1.68 o                         
  -4  11   6          0.53          0.92         0.59 o                         
  -3  11   6         65.71         64.96         1.17 o                         
  -2  11   6         19.91         17.34         0.64 o                         
  -1  11   6         17.83         19.07         0.61 o                         
   0  11   6        216.18        204.72         2.46 o                         
   1  11   6        226.09        220.37         2.94 o                         
   2  11   6          0.14          0.54         0.40 o                         
  -6  12   6        143.93        149.75         2.80 o                         
  -5  12   6        174.31        183.32         3.00 o                         
  -4  12   6         11.98         13.16         1.17 o                         
  -3  12   6        253.96        256.08         3.37 o                         
  -2  12   6         26.36         23.24         0.67 o                         
  -1  12   6         14.89         10.05         0.76 o                         
   0  12   6        117.13        113.80         1.54 o                         
   1  12   6        102.08        109.72         1.66 o                         
   2  12   6        110.24        112.83         1.86 o                         
  -6  13   6          1.53          2.40         1.06 o                         
  -5  13   6         60.70         56.28         1.26 o                         
  -4  13   6         59.31         56.20         1.81 o                         
  -3  13   6         95.33         98.13         2.34 o                         
  -2  13   6        391.09        402.38         5.43 o                         
  -1  13   6          0.07         -0.47         0.47 o                         
   0  13   6          0.37          1.14         0.45 o                         
   1  13   6         17.26         19.87         1.13 o                         
  -4  14   6          9.06          8.66         0.63 o                         
  -3  14   6         14.33         15.03         0.77 o                         
  -2  14   6         18.39         20.11         1.34 o                         
  -1  14   6         10.36         12.55         0.91 o                         
   0 -17   7         76.79         85.29         1.47 o                         
   1 -17   7          1.33          1.90         0.71 o                         
   2 -17   7         61.38         58.67         3.94 o                         
   3 -17   7          7.36          8.53         0.78 o                         
  -1 -16   7         35.05         31.58         1.40 o                         
   0 -16   7         15.52         16.93         0.72 o                         
   1 -16   7         67.92         61.67         1.21 o                         
   2 -16   7        150.63        161.19         2.59 o                         
   3 -16   7         45.47         48.59         1.24 o                         
   4 -16   7          1.06          0.45         0.63 o                         
   5 -16   7         46.49         47.14         1.23 o                         
  -2 -15   7         90.97         90.37         1.48 o                         
  -1 -15   7        287.91        306.82         4.00 o                         
   0 -15   7          4.51          3.00         0.49 o                         
   1 -15   7        200.50        180.26         2.32 o                         
   2 -15   7         92.21         94.67         1.56 o                         
   3 -15   7        255.52        235.85         2.93 o                         
   4 -15   7          7.86          7.31         0.56 o                         
   5 -15   7         59.17         56.60         2.10 o                         
  -3 -14   7          8.03         10.81         0.77 o                         
  -2 -14   7        192.54        200.35         3.58 o                         
  -1 -14   7        398.06        397.67         5.49 o                         
   0 -14   7        567.05        546.48         6.86 o                         
   1 -14   7        261.93        262.33         2.95 o                         
   2 -14   7        216.67        203.12         2.38 o                         
   3 -14   7          7.98          5.60         0.48 o                         
   4 -14   7          0.53          0.13         0.46 o                         
   5 -14   7          4.62          5.65         0.73 o                         
   6 -14   7         20.62         24.52         0.90 o                         
  -4 -13   7         24.05         22.74         0.94 o                         
  -3 -13   7        104.82         97.34         1.72 o                         
  -2 -13   7         99.24         95.24         2.13 o                         
  -1 -13   7        225.13        235.00         3.40 o                         
   0 -13   7         46.01         54.90         1.70 o                         
   1 -13   7         21.35         21.09         0.59 o                         
   2 -13   7         77.84         70.72         1.07 o                         
   3 -13   7        743.62        736.23         7.41 o                         
   4 -13   7         14.09         14.33         0.59 o                         
   5 -13   7         78.06         78.21         1.96 o                         
   6 -13   7         57.49         49.95         1.15 o                         
   7 -13   7         81.62         80.75         2.12 o                         
  -5 -12   7        114.45        128.01         2.92 o                         
  -4 -12   7          1.88          2.17         0.86 o                         
  -3 -12   7         33.28         32.44         0.74 o                         
  -2 -12   7        213.92        201.81         3.46 o                         
  -1 -12   7        102.17         88.75         1.57 o                         
   0 -12   7         69.11         73.54         1.21 o                         
   1 -12   7        164.97        135.67         1.76 o                         
   2 -12   7        335.24        337.95         3.36 o                         
   3 -12   7        149.57        139.92         1.73 o                         
   4 -12   7         33.70         33.77         1.03 o                         
   5 -12   7          2.96          2.86         0.74 o                         
   6 -12   7         15.04         12.49         1.09 o                         
   7 -12   7         48.16         44.09         2.10 o                         
  -5 -11   7          0.02         -0.06         0.54 o                         
  -4 -11   7         48.72         44.03         0.90 o                         
  -3 -11   7        163.80        159.16         2.01 o                         
  -2 -11   7         70.28         66.28         1.01 o                         
  -1 -11   7        618.16        596.30         6.96 o                         
   0 -11   7        269.61        294.28         3.34 o                         
   1 -11   7        287.41        288.92         3.01 o                         
   2 -11   7         30.68         27.82         0.59 o                         
   3 -11   7        704.85        688.48         7.41 o                         
   4 -11   7        248.25        252.60         2.83 o                         
   5 -11   7        383.50        388.95         4.88 o                         
   6 -11   7         32.21         33.90         0.98 o                         
   7 -11   7          6.16          5.54         0.72 o                         
  -6 -10   7         68.28         77.24         1.58 o                         
  -5 -10   7         72.07         71.08         1.35 o                         
  -4 -10   7        256.95        244.86         3.16 o                         
  -3 -10   7         32.58         26.19         0.64 o                         
  -2 -10   7        261.83        246.74         2.86 o                         
  -1 -10   7        513.36        514.01         4.90 o                         
   0 -10   7         21.43         14.61         0.55 o                         
   1 -10   7        146.77        144.25         1.26 o                         
   2 -10   7        293.39        294.84         2.35 o                         
   3 -10   7         17.21         17.24         0.49 o                         
   4 -10   7         99.92         95.96         1.22 o                         
   5 -10   7         78.86         76.98         1.20 o                         
   6 -10   7          9.97          7.89         0.52 o                         
   7 -10   7         40.84         38.41         1.10 o                         
  -6  -9   7         32.77         34.51         1.33 o                         
  -5  -9   7        609.89        622.01         9.26 o                         
  -4  -9   7       1035.47       1041.15        20.27 o                         
  -3  -9   7         50.58         49.96         0.94 o                         
  -2  -9   7        146.75        154.91         1.71 o                         
  -1  -9   7        365.01        366.21         3.26 o                         
   0  -9   7          9.20          6.87         0.33 o                         
   1  -9   7          0.54          1.13         0.19 o                         
   2  -9   7         66.01         58.55         0.67 o                         
   3  -9   7         23.17         18.85         0.42 o                         
   4  -9   7       1618.79       1668.97        15.13 o                         
   5  -9   7         23.37         24.30         0.63 o                         
   6  -9   7         12.31         13.54         0.64 o                         
   7  -9   7         86.93         82.94         1.53 o                         
  -7  -8   7          1.45          2.59         0.86 o                         
  -6  -8   7        406.90        419.41         9.16 o                         
  -5  -8   7         84.29         78.58         1.44 o                         
  -4  -8   7         16.15         19.18         0.63 o                         
  -3  -8   7         18.13         19.60         0.68 o                         
  -2  -8   7         30.56         32.91         0.60 o                         
  -1  -8   7         18.24         19.54         0.38 o                         
   0  -8   7         11.27         10.09         0.33 o                         
   1  -8   7          8.83          9.73         0.28 o                         
   2  -8   7       1060.86       1106.93         9.12 o                         
   3  -8   7       1414.24       1391.08        10.90 o                         
   4  -8   7        811.98        793.09         7.40 o                         
   5  -8   7        275.96        267.10         2.95 o                         
   6  -8   7         33.89         34.32         0.95 o                         
   7  -8   7          1.99          1.59         0.57 o                         
   8  -8   7        114.80        116.47         2.00 o                         
  -7  -7   7         71.99         70.77         1.54 o                         
  -6  -7   7         49.13         46.61         1.72 o                         
  -5  -7   7          8.60         11.19         0.66 o                         
  -4  -7   7        532.44        524.98         5.28 o                         
  -3  -7   7        792.11        756.83         6.07 o                         
  -2  -7   7          3.06          5.59         0.28 o                         
  -1  -7   7         45.07         48.28         0.54 o                         
   0  -7   7        259.34        281.41         2.44 o                         
   1  -7   7         25.29         24.80         0.34 o                         
   2  -7   7        369.64        356.25         3.08 o                         
   3  -7   7          0.80          0.81         0.20 o                         
   4  -7   7        846.15        824.61         7.65 o                         
   5  -7   7         59.22         57.81         0.93 o                         
   6  -7   7        155.23        146.40         2.20 o                         
   7  -7   7          5.80          5.56         0.54 o                         
   8  -7   7         11.68         11.93         0.73 o                         
  -7  -6   7        165.50        164.31         2.49 o                         
  -6  -6   7        224.01        231.36         3.31 o                         
  -5  -6   7        300.38        277.68         3.51 o                         
  -4  -6   7        926.63        898.33         9.96 o                         
  -3  -6   7        387.63        375.25         3.24 o                         
  -2  -6   7         17.66         17.26         0.35 o                         
  -1  -6   7        315.18        336.75         3.01 o                         
   0  -6   7        101.04        104.26         1.00 o                         
   1  -6   7        191.98        202.62         1.82 o                         
   2  -6   7        130.77        136.37         1.37 o                         
   3  -6   7          0.22          0.42         0.20 o                         
   4  -6   7        802.01        749.25         6.08 o                         
   5  -6   7        151.15        143.76         1.75 o                         
   6  -6   7          1.17          0.45         0.83 o                         
   7  -6   7         32.02         33.50         0.90 o                         
   8  -6   7         60.76         62.82         1.54 o                         
  -8  -5   7         45.89         52.85         1.21 o                         
  -7  -5   7         34.56         34.16         1.03 o                         
  -6  -5   7        181.00        181.25         2.77 o                         
  -5  -5   7        112.34        105.89         1.55 o                         
  -4  -5   7          2.95          3.53         0.33 o                         
  -3  -5   7       1282.24       1426.58        12.19 o                         
  -2  -5   7        109.49        112.93         1.07 o                         
  -1  -5   7        258.71        260.88         2.05 o                         
   0  -5   7        544.67        570.63         5.90 o                         
   1  -5   7          4.73          4.16         0.23 o                         
   2  -5   7        307.15        334.63         2.62 o                         
   3  -5   7        163.91        162.01         1.46 o                         
   4  -5   7        701.43        682.15         5.28 o                         
   5  -5   7       2172.36       2257.69        19.28 o                         
   6  -5   7        100.98         94.40         1.53 o                         
   7  -5   7         64.80         60.59         1.34 o                         
   8  -5   7        258.87        292.65         4.93 o                         
  -8  -4   7        219.39        217.17         3.70 o                         
  -7  -4   7         17.14         16.10         0.62 o                         
  -6  -4   7         37.40         35.45         0.81 o                         
  -5  -4   7        852.01        799.76         9.20 o                         
  -4  -4   7         67.46         79.73         0.97 o                         
  -3  -4   7         89.25         78.31         0.77 o                         
  -2  -4   7        166.98        208.28         1.75 o                         
  -1  -4   7        672.50        750.09         5.23 o                         
   0  -4   7          5.40          8.08         0.19 o                         
   1  -4   7       1270.87       1295.43         9.36 o                         
   2  -4   7          1.40          5.02         0.30 o                         
   3  -4   7         30.74         22.30         0.38 o                         
   4  -4   7       1533.02       1510.86        10.94 o                         
   5  -4   7       3401.53       3585.60        34.00 o                         
   6  -4   7          3.31          3.72         0.40 o                         
   7  -4   7          3.95          3.25         0.45 o                         
   8  -4   7        129.19        136.75         2.20 o                         
  -8  -3   7         24.39         21.02         0.75 o                         
  -7  -3   7         11.23         10.89         0.90 o                         
  -6  -3   7         12.71         12.26         0.75 o                         
  -5  -3   7        334.61        353.69         4.30 o                         
  -4  -3   7        233.73        226.14         2.25 o                         
  -3  -3   7         80.59         84.41         0.86 o                         
  -2  -3   7        300.53        284.80         2.65 o                         
  -1  -3   7        177.49        194.57         1.70 o                         
   0  -3   7       1925.15       2037.52        18.70 o                         
   1  -3   7       3219.19       3526.78        35.43 o                         
   2  -3   7         95.23         96.46         0.84 o                         
   3  -3   7         52.44         52.26         0.63 o                         
   4  -3   7       1045.47       1035.69         7.87 o                         
   5  -3   7         16.01         16.70         0.46 o                         
   6  -3   7         81.33         78.74         1.13 o                         
   7  -3   7        257.87        258.40         3.31 o                         
  -8  -2   7         54.00         48.75         1.15 o                         
  -7  -2   7         61.57         59.61         1.21 o                         
  -6  -2   7         54.17         57.09         1.01 o                         
  -5  -2   7       1001.64        959.08        10.03 o                         
  -4  -2   7        308.23        280.36         2.36 o                         
  -3  -2   7         13.55         10.64         0.25 o                         
  -2  -2   7        216.35        250.29         2.61 o                         
  -1  -2   7       1418.70       1599.75        17.15 o                         
   0  -2   7          1.14          1.90         0.21 o                         
   1  -2   7       5514.76       6145.81        93.85 o                         
   2  -2   7        122.40        152.34         1.28 o                         
   3  -2   7         34.85         37.16         0.53 o                         
   4  -2   7        250.29        219.63         1.91 o                         
   5  -2   7         38.41         42.87         0.71 o                         
   6  -2   7        317.61        318.51         3.68 o                         
   7  -2   7        284.20        311.35         3.31 o                         
  -8  -1   7          0.24         -0.16         0.54 o                         
  -7  -1   7        169.39        171.90         2.62 o                         
  -6  -1   7         50.21         49.32         0.95 o                         
  -5  -1   7         10.62         10.67         0.44 o                         
  -4  -1   7         40.44         29.34         0.42 o                         
  -3  -1   7         47.30         46.92         0.51 o                         
  -2  -1   7       3137.06       3405.45        37.03 o                         
  -1  -1   7         31.21         20.19         0.35 o                         
   0  -1   7         46.23         28.40         0.36 o                         
   1  -1   7       3541.83       4155.82        41.69 o                         
   2  -1   7          6.50         15.69         0.28 o                         
   3  -1   7        293.63        273.65         2.14 o                         
   4  -1   7       3346.33       3398.67        25.22 o                         
   5  -1   7        507.84        497.58         5.47 o                         
   6  -1   7         50.68         43.50         0.86 o                         
   7  -1   7        293.31        312.46         3.65 o                         
  -8   0   7          2.66          3.05         1.90 o                         
  -7   0   7         92.21         97.59         1.74 o                         
  -6   0   7          4.60          5.83         0.41 o                         
  -5   0   7        487.84        462.21         4.01 o                         
  -4   0   7        108.26        100.68         1.18 o                         
  -3   0   7        358.07        418.60         3.28 o                         
  -2   0   7       1710.10       1819.31        14.67 o                         
  -1   0   7          1.69          0.39         0.11 o                         
   0   0   7       3772.16       4108.73        55.49 o                         
   1   0   7        262.20        254.64         2.30 o                         
   2   0   7        200.27        195.74         1.55 o                         
   3   0   7          3.51          3.11         0.19 o                         
   4   0   7         70.03         72.76         1.00 o                         
   5   0   7         51.62         49.12         0.93 o                         
   6   0   7          3.25          2.41         0.41 o                         
   7   0   7         18.29         17.68         0.85 o                         
  -9   1   7         38.60         38.94         1.22 o                         
  -8   1   7        167.38        183.00         4.57 o                         
  -7   1   7        109.48         98.90         1.74 o                         
  -6   1   7       1166.79       1156.26        14.43 o                         
  -5   1   7        741.84        757.47         7.02 o                         
  -4   1   7         53.91         58.89         0.73 o                         
  -3   1   7        429.95        495.99         4.03 o                         
  -2   1   7        222.62        245.36         1.99 o                         
  -1   1   7       1062.00       1086.70         8.13 o                         
   0   1   7       2453.15       2641.96        24.83 o                         
   1   1   7          3.78          4.05         0.17 o                         
   2   1   7        285.51        245.87         2.28 o                         
   3   1   7         48.73         46.21         0.64 o                         
   4   1   7        560.72        543.86         5.88 o                         
   5   1   7         84.82         88.80         1.16 o                         
   6   1   7        324.96        329.70         3.90 o                         
   7   1   7         60.29         70.89         1.66 o                         
  -9   2   7        143.40        162.98         2.86 o                         
  -8   2   7         29.22         27.11         1.01 o                         
  -7   2   7        328.05        303.98         3.55 o                         
  -6   2   7       1019.04       1018.73        10.00 o                         
  -5   2   7         24.49         32.82         0.68 o                         
  -4   2   7        558.32        578.61         4.22 o                         
  -3   2   7        422.97        406.42         2.86 o                         
  -2   2   7         53.81         46.78         0.52 o                         
  -1   2   7        869.63        812.62         5.74 o                         
   0   2   7        969.92        911.19         7.10 o                         
   1   2   7         24.69         28.31         0.42 o                         
   2   2   7          4.75          4.85         0.23 o                         
   3   2   7        169.18        159.76         1.55 o                         
   4   2   7        521.49        535.36         5.43 o                         
   5   2   7         16.73         16.33         0.57 o                         
   6   2   7        201.22        197.78         2.46 o                         
   7   2   7        105.94        110.72         2.09 o                         
  -9   3   7         23.93         27.02         0.93 o                         
  -8   3   7        184.09        180.73         3.22 o                         
  -7   3   7         49.70         46.84         0.95 o                         
  -6   3   7        790.77        789.81         8.35 o                         
  -5   3   7         19.89         18.25         0.42 o                         
  -4   3   7        308.15        298.62         2.36 o                         
  -3   3   7        646.12        644.28         4.76 o                         
  -2   3   7          3.29         10.72         0.20 o                         
  -1   3   7        282.98        275.94         2.39 o                         
   0   3   7          4.27          6.85         0.22 o                         
   1   3   7         49.27         40.19         0.53 o                         
   2   3   7          1.08          0.74         0.20 o                         
   3   3   7        709.03        655.86        10.03 o                         
   4   3   7         58.92         59.67         1.03 o                         
   5   3   7          6.19          4.86         0.39 o                         
   6   3   7        119.92        119.41         1.63 o                         
  -9   4   7         56.75         68.74         1.86 o                         
  -8   4   7         12.51         16.92         0.85 o                         
  -7   4   7        576.88        552.00         6.71 o                         
  -6   4   7         79.83         84.53         1.23 o                         
  -5   4   7         55.51         51.58         0.74 o                         
  -4   4   7        118.36        119.73         1.14 o                         
  -3   4   7          4.59          6.67         0.30 o                         
  -2   4   7         23.01         27.14         0.41 o                         
  -1   4   7          8.23         11.80         0.32 o                         
   0   4   7        348.82        375.35         3.45 o                         
   1   4   7          1.84          2.14         0.26 o                         
   2   4   7        119.97         99.36         1.08 o                         
   3   4   7        807.97        791.94         8.60 o                         
   4   4   7         15.94         15.60         1.01 o                         
   5   4   7          5.56          6.52         0.45 o                         
   6   4   7         50.31         48.62         1.08 o                         
  -8   5   7         24.68         29.21         1.02 o                         
  -7   5   7          3.41          3.83         0.52 o                         
  -6   5   7         30.62         28.41         0.71 o                         
  -5   5   7          5.27          4.70         0.33 o                         
  -4   5   7         95.65         77.36         0.88 o                         
  -3   5   7         21.07         25.94         0.45 o                         
  -2   5   7        170.71        147.91         1.46 o                         
  -1   5   7        683.43        717.11         6.92 o                         
   0   5   7         71.82         68.34         0.81 o                         
   1   5   7         31.49         25.62         0.49 o                         
   2   5   7        245.43        227.83         2.62 o                         
   3   5   7        197.19        180.25         2.67 o                         
   4   5   7         53.00         48.67         1.44 o                         
   5   5   7         29.54         26.04         0.74 o                         
   6   5   7        103.92        111.56         3.02 o                         
  -8   6   7         40.87         41.17         1.33 o                         
  -7   6   7          2.91          1.61         0.51 o                         
  -6   6   7         14.91         14.98         0.67 o                         
  -5   6   7        294.46        284.25         3.22 o                         
  -4   6   7         16.46         15.69         0.77 o                         
  -3   6   7        390.23        372.52         3.41 o                         
  -2   6   7         48.09         39.20         0.61 o                         
  -1   6   7         34.82         33.44         0.52 o                         
   0   6   7          0.36          0.37         0.20 o                         
   1   6   7         49.99         49.02         0.84 o                         
   2   6   7         20.96         24.57         0.65 o                         
   3   6   7          0.53          0.26         0.44 o                         
   4   6   7         12.02         12.46         0.70 o                         
   5   6   7         72.79         74.05         1.46 o                         
  -8   7   7         18.82         16.37         1.66 o                         
  -7   7   7         18.09         18.41         0.75 o                         
  -6   7   7          7.65          6.80         0.62 o                         
  -5   7   7        294.44        302.08         4.16 o                         
  -4   7   7        209.59        202.22         2.60 o                         
  -3   7   7         21.96         26.17         0.54 o                         
  -2   7   7          8.10          7.37         0.43 o                         
  -1   7   7          4.71          4.23         0.32 o                         
   0   7   7         35.08         29.47         0.72 o                         
   1   7   7         24.76         24.46         0.53 o                         
   2   7   7          0.23          0.72         0.31 o                         
   3   7   7          7.18          6.82         0.84 o                         
   4   7   7         39.62         42.10         0.89 o                         
   5   7   7          1.21          0.95         0.47 o                         
  -8   8   7         86.61         83.14         2.12 o                         
  -7   8   7         46.38         47.78         1.30 o                         
  -6   8   7         19.34         22.31         0.88 o                         
  -5   8   7        173.93        172.41         2.59 o                         
  -4   8   7         39.91         42.21         1.07 o                         
  -3   8   7          0.34          0.65         0.30 o                         
  -2   8   7          4.24          3.73         0.31 o                         
  -1   8   7         12.83         12.34         0.60 o                         
   0   8   7         27.70         30.54         0.73 o                         
   1   8   7          6.65          5.09         0.37 o                         
   2   8   7         21.58         25.33         0.66 o                         
   3   8   7         55.88         49.10         0.98 o                         
   4   8   7         17.24         19.67         1.23 o                         
  -8   9   7          6.90          6.04         1.48 o                         
  -7   9   7         45.80         54.08         1.56 o                         
  -6   9   7          7.71          8.59         0.63 o                         
  -5   9   7          5.60          4.82         0.57 o                         
  -4   9   7          3.73          3.32         0.46 o                         
  -3   9   7          1.98          1.43         0.46 o                         
  -2   9   7        178.72        175.46         2.33 o                         
  -1   9   7          2.27          1.99         0.48 o                         
   0   9   7          8.86          9.64         0.49 o                         
   1   9   7        729.55        698.59         8.17 o                         
   2   9   7        257.37        257.05         3.89 o                         
   3   9   7         30.69         33.96         1.01 o                         
  -7  10   7          1.17          1.11         1.11 o                         
  -6  10   7         18.25         17.73         1.04 o                         
  -5  10   7         78.13         79.01         1.73 o                         
  -4  10   7        103.67        107.05         1.83 o                         
  -3  10   7         23.18         21.53         0.72 o                         
  -2  10   7         22.92         19.41         0.71 o                         
  -1  10   7        194.59        196.83         3.05 o                         
   0  10   7         68.75         62.90         1.01 o                         
   1  10   7          1.20          1.46         0.64 o                         
   2  10   7         87.16         82.55         1.33 o                         
   3  10   7          9.22         13.93         0.67 o                         
  -7  11   7          3.85          5.69         2.40 o                         
  -6  11   7        116.39        124.98         4.19 o                         
  -5  11   7         23.17         23.72         1.06 o                         
  -4  11   7         46.08         46.76         1.81 o                         
  -3  11   7          0.30          0.86         0.45 o                         
  -2  11   7         24.95         21.34         0.70 o                         
  -1  11   7         44.38         44.80         0.92 o                         
   0  11   7          8.59         11.60         0.56 o                         
   1  11   7         11.45          9.54         0.55 o                         
   2  11   7          0.52          0.72         0.47 o                         
  -6  12   7          0.20          1.25         0.92 o                         
  -5  12   7         70.35         75.63         1.48 o                         
  -4  12   7          1.72          1.62         0.53 o                         
  -3  12   7         45.26         45.05         2.09 o                         
  -2  12   7         20.23         17.33         0.63 o                         
  -1  12   7         19.42         16.28         0.67 o                         
   0  12   7          2.88          2.49         0.75 o                         
   1  12   7        123.83        130.37         2.75 o                         
  -5  13   7         41.82         42.06         1.06 o                         
  -4  13   7          1.57          1.59         0.56 o                         
  -3  13   7         36.31         36.42         1.87 o                         
  -2  13   7        250.98        257.62         3.76 o                         
  -1  13   7         49.90         45.78         0.96 o                         
   0  13   7        154.33        165.08         3.43 o                         
   1 -17   8          3.23          3.92         0.80 o                         
   2 -17   8        219.45        242.55         3.57 o                         
   3 -17   8         20.33         26.15         1.01 o                         
  -1 -16   8        176.53        179.42         2.73 o                         
   0 -16   8          1.52          1.60         0.49 o                         
   1 -16   8        218.09        221.45         3.37 o                         
   2 -16   8        469.67        471.40         7.66 o                         
   3 -16   8          6.19          4.42         0.67 o                         
   4 -16   8        231.15        214.35         2.99 o                         
  -2 -15   8         10.13          9.64         0.63 o                         
  -1 -15   8         57.00         58.36         1.13 o                         
   0 -15   8         72.50         66.15         1.24 o                         
   1 -15   8         90.64         85.38         1.33 o                         
   2 -15   8        169.91        176.16         2.50 o                         
   3 -15   8         32.22         32.54         0.87 o                         
   4 -15   8        172.49        168.84         2.22 o                         
   5 -15   8         71.01         66.44         1.31 o                         
  -3 -14   8         30.16         33.68         1.11 o                         
  -2 -14   8         24.81         23.66         1.38 o                         
  -1 -14   8        218.39        214.15         2.85 o                         
   0 -14   8        142.61        128.59         1.89 o                         
   1 -14   8        253.87        234.65         2.89 o                         
   2 -14   8          0.19          0.25         0.71 o                         
   3 -14   8         97.07         94.84         1.44 o                         
   4 -14   8         44.23         44.60         0.98 o                         
   5 -14   8         43.50         50.40         1.14 o                         
   6 -14   8         49.29         51.57         1.13 o                         
  -4 -13   8          5.31          8.64         0.92 o                         
  -3 -13   8         23.54         23.53         0.89 o                         
  -2 -13   8        401.68        394.28         5.35 o                         
  -1 -13   8         26.92         24.93         0.81 o                         
   0 -13   8        250.53        216.20         3.21 o                         
   1 -13   8        405.97        409.79         5.13 o                         
   2 -13   8         21.73         16.98         1.04 o                         
   3 -13   8          9.53          8.47         0.91 o                         
   4 -13   8         25.68         25.01         0.82 o                         
   5 -13   8         38.93         37.87         1.31 o                         
   6 -13   8          7.77          6.88         0.71 o                         
  -5 -12   8          0.41          0.99         0.92 o                         
  -4 -12   8          2.82          1.74         0.53 o                         
  -3 -12   8          5.48          7.26         0.79 o                         
  -2 -12   8        175.08        166.17         2.26 o                         
  -1 -12   8         59.79         50.33         0.96 o                         
   0 -12   8        186.88        174.51         2.45 o                         
   1 -12   8          1.41          1.31         0.61 o                         
   2 -12   8         12.06         10.88         0.52 o                         
   3 -12   8         62.70         55.82         1.02 o                         
   4 -12   8          1.35          1.09         0.67 o                         
   5 -12   8        144.39        140.69         2.12 o                         
   6 -12   8         19.31         20.89         0.88 o                         
   7 -12   8        171.21        182.82         3.32 o                         
  -5 -11   8         40.70         42.99         1.18 o                         
  -4 -11   8         63.21         70.72         1.36 o                         
  -3 -11   8          4.64          5.63         0.41 o                         
  -2 -11   8        954.33        959.84        10.15 o                         
  -1 -11   8         21.81         19.05         0.88 o                         
   0 -11   8        975.42        943.33        10.72 o                         
   1 -11   8        325.80        309.11         3.08 o                         
   2 -11   8          2.54          1.77         0.29 o                         
   3 -11   8        196.31        199.92         2.28 o                         
   4 -11   8         55.23         58.59         0.98 o                         
   5 -11   8         35.84         30.21         1.29 o                         
   6 -11   8         57.76         54.69         1.22 o                         
   7 -11   8        347.80        359.63         6.09 o                         
  -6 -10   8        279.02        291.50         4.77 o                         
  -5 -10   8        110.44        106.81         2.85 o                         
  -4 -10   8        224.74        213.09         2.83 o                         
  -3 -10   8        340.94        330.34         3.74 o                         
  -2 -10   8        265.90        272.37         3.71 o                         
  -1 -10   8         10.75          5.89         0.35 o                         
   0 -10   8         82.30         83.73         1.10 o                         
   1 -10   8         14.88         16.30         0.41 o                         
   2 -10   8        542.47        523.58         4.97 o                         
   3 -10   8        229.61        245.05         2.69 o                         
   4 -10   8        551.36        546.16         5.58 o                         
   5 -10   8        231.04        221.95         2.54 o                         
   6 -10   8         21.05         20.17         1.03 o                         
   7 -10   8         97.96        102.41         1.64 o                         
  -6  -9   8        246.10        274.82         4.55 o                         
  -5  -9   8         14.63         13.45         1.28 o                         
  -4  -9   8        112.91        105.62         2.35 o                         
  -3  -9   8         56.58         52.25         0.86 o                         
  -2  -9   8        254.72        246.89         2.84 o                         
  -1  -9   8        429.58        418.19         4.02 o                         
   0  -9   8        179.68        184.07         1.81 o                         
   1  -9   8        319.74        326.68         2.74 o                         
   2  -9   8          3.14          2.41         0.25 o                         
   3  -9   8        254.54        269.28         2.72 o                         
   4  -9   8          4.15          5.28         0.34 o                         
   5  -9   8         95.84         93.55         1.32 o                         
   6  -9   8         43.68         41.78         0.94 o                         
   7  -9   8          0.09         -0.13         0.47 o                         
  -7  -8   8        176.10        178.27         5.44 o                         
  -6  -8   8         20.41         20.10         1.11 o                         
  -5  -8   8        332.66        313.58         8.19 o                         
  -4  -8   8         75.84         77.09         2.00 o                         
  -3  -8   8        455.31        454.56         4.97 o                         
  -2  -8   8          3.47          1.69         0.23 o                         
  -1  -8   8        956.48        988.01         8.17 o                         
   0  -8   8        129.54        130.47         1.49 o                         
   1  -8   8        344.05        315.24         2.72 o                         
   2  -8   8        141.25        122.82         1.24 o                         
   3  -8   8        204.25        203.79         1.93 o                         
   4  -8   8        127.84        121.82         1.42 o                         
   5  -8   8          4.42          4.82         0.40 o                         
   6  -8   8         10.78          8.95         0.72 o                         
   7  -8   8         53.77         54.68         1.28 o                         
  -7  -7   8        193.09        210.76         4.35 o                         
  -6  -7   8          6.34          6.79         0.63 o                         
  -5  -7   8        110.98         94.48         1.97 o                         
  -4  -7   8        374.86        362.25         4.03 o                         
  -3  -7   8        767.86        735.52         6.86 o                         
  -2  -7   8         31.81         38.01         0.53 o                         
  -1  -7   8        700.97        708.11         5.62 o                         
   0  -7   8         11.86         28.69         0.45 o                         
   1  -7   8        160.82        139.92         1.27 o                         
   2  -7   8          0.77          0.30         0.20 o                         
   3  -7   8         15.66         19.15         0.40 o                         
   4  -7   8        381.71        387.62         4.06 o                         
   5  -7   8        329.56        318.71         3.46 o                         
   6  -7   8        178.76        176.60         2.81 o                         
   7  -7   8         12.45         12.32         0.65 o                         
  -7  -6   8          1.72          2.96         1.00 o                         
  -6  -6   8        214.96        211.76         3.03 o                         
  -5  -6   8       1023.00        976.75        12.32 o                         
  -4  -6   8        114.60         99.55         1.32 o                         
  -3  -6   8        933.37        984.04         9.04 o                         
  -2  -6   8         21.81         41.21         0.60 o                         
  -1  -6   8        193.50        209.06         1.85 o                         
   0  -6   8        270.42        270.75         2.24 o                         
   1  -6   8         79.62         81.88         0.87 o                         
   2  -6   8        187.61        198.23         2.23 o                         
   3  -6   8        411.27        398.53         3.31 o                         
   4  -6   8        264.33        255.26         2.47 o                         
   5  -6   8         20.54         20.47         0.55 o                         
   6  -6   8        776.19        776.49         9.15 o                         
   7  -6   8         11.61         11.58         0.61 o                         
  -7  -5   8         87.93         96.45         2.18 o                         
  -6  -5   8        216.86        215.41         2.84 o                         
  -5  -5   8         13.21         10.03         0.64 o                         
  -4  -5   8        176.80        163.53         1.97 o                         
  -3  -5   8          0.28          0.48         0.21 o                         
  -2  -5   8         26.94         26.63         0.37 o                         
  -1  -5   8         22.91         22.18         0.32 o                         
   0  -5   8       2164.84       2445.97        19.62 o                         
   1  -5   8         40.69         34.03         0.40 o                         
   2  -5   8        483.63        483.63         3.59 o                         
   3  -5   8        516.22        491.30         4.21 o                         
   4  -5   8        350.48        349.74         3.26 o                         
   5  -5   8         44.63         41.20         0.71 o                         
   6  -5   8         50.18         44.96         0.91 o                         
   7  -5   8         67.98         69.25         1.30 o                         
  -8  -4   8        104.62        104.68         2.25 o                         
  -7  -4   8          0.58          0.37         0.57 o                         
  -6  -4   8         15.06         13.78         0.82 o                         
  -5  -4   8        923.83        906.02        10.39 o                         
  -4  -4   8        709.22        676.86         6.61 o                         
  -3  -4   8          0.65          5.21         0.33 o                         
  -2  -4   8          0.42          0.87         0.16 o                         
  -1  -4   8          1.06          1.13         0.14 o                         
   0  -4   8       1608.27       1863.02        14.81 o                         
   1  -4   8       1311.14       1323.91         9.87 o                         
   2  -4   8          3.97          5.52         0.31 o                         
   3  -4   8        757.62        685.98         5.52 o                         
   4  -4   8        532.37        521.66         4.56 o                         
   5  -4   8        498.28        498.38         5.10 o                         
   6  -4   8         66.82         62.21         1.02 o                         
   7  -4   8         65.38         69.39         1.40 o                         
  -8  -3   8         52.89         55.98         1.56 o                         
  -7  -3   8        234.60        236.28         4.03 o                         
  -6  -3   8          8.85         10.73         0.63 o                         
  -5  -3   8        117.81        112.35         2.49 o                         
  -4  -3   8        170.96        150.47         1.44 o                         
  -3  -3   8        101.35        102.48         1.08 o                         
  -2  -3   8       1325.32       1487.25        11.54 o                         
  -1  -3   8         63.88         68.72         0.64 o                         
   0  -3   8          5.26          9.89         0.21 o                         
   1  -3   8        563.38        650.32         4.92 o                         
   2  -3   8        114.15        126.52         1.06 o                         
   3  -3   8        244.79        206.04         1.90 o                         
   4  -3   8         77.17         67.83         0.80 o                         
   5  -3   8         93.79         87.00         1.12 o                         
   6  -3   8          6.04          5.32         0.39 o                         
   7  -3   8        119.47        120.58         2.74 o                         
  -8  -2   8          4.84          3.70         0.56 o                         
  -7  -2   8        548.61        565.61         7.40 o                         
  -6  -2   8          6.27          5.45         0.39 o                         
  -5  -2   8        223.83        218.52         3.03 o                         
  -4  -2   8        846.90        852.19         7.42 o                         
  -3  -2   8         51.70         50.14         0.63 o                         
  -2  -2   8          4.32          2.70         0.18 o                         
  -1  -2   8         27.42         23.30         0.31 o                         
   0  -2   8        342.01        369.73         3.09 o                         
   1  -2   8        124.97        108.52         1.00 o                         
   2  -2   8         98.02        101.37         0.97 o                         
   3  -2   8         94.31         86.39         0.89 o                         
   4  -2   8        147.27        140.30         1.55 o                         
   5  -2   8         12.60         12.15         0.44 o                         
   6  -2   8          7.66          9.34         0.48 o                         
   7  -2   8        314.39        332.68         6.26 o                         
  -8  -1   8          9.04          8.90         0.68 o                         
  -7  -1   8        256.93        258.57         4.27 o                         
  -6  -1   8        203.74        184.89         2.76 o                         
  -5  -1   8        101.70         88.79         1.11 o                         
  -4  -1   8        364.45        358.62         3.29 o                         
  -3  -1   8        295.34        369.13         3.05 o                         
  -2  -1   8        200.63        211.32         1.79 o                         
  -1  -1   8         18.95         21.66         0.29 o                         
   0  -1   8       2970.49       3206.94        26.98 o                         
   1  -1   8       1084.86       1254.38         9.66 o                         
   2  -1   8         54.85         36.99         0.48 o                         
   3  -1   8        174.14        155.09         1.32 o                         
   4  -1   8       4516.27       4855.10        40.89 o                         
   5  -1   8        127.73        125.74         1.70 o                         
   6  -1   8         44.37         40.80         0.86 o                         
   7  -1   8        289.80        332.94         4.27 o                         
  -8   0   8          3.08          5.00         0.62 o                         
  -7   0   8        107.00        103.48         2.06 o                         
  -6   0   8         61.67         68.87         1.78 o                         
  -5   0   8         78.18         72.35         1.11 o                         
  -4   0   8          3.65          5.57         0.35 o                         
  -3   0   8          3.41          1.91         0.16 o                         
  -2   0   8        356.37        374.50         3.23 o                         
  -1   0   8       2427.32       2539.03        20.37 o                         
   0   0   8        965.57        969.67         7.54 o                         
   1   0   8       1375.11       1462.59        11.83 o                         
   2   0   8        504.43        478.54         4.03 o                         
   3   0   8       1070.88       1035.66         7.84 o                         
   4   0   8          0.53          0.89         0.30 o                         
   5   0   8         44.26         42.30         0.90 o                         
   6   0   8         21.86         21.79         0.79 o                         
   7   0   8         36.80         45.01         1.27 o                         
  -8   1   8        190.98        188.76         3.36 o                         
  -7   1   8          7.22          7.72         0.64 o                         
  -6   1   8          3.33          3.59         0.58 o                         
  -5   1   8        553.74        512.11         5.55 o                         
  -4   1   8         43.48         56.96         0.70 o                         
  -3   1   8        240.40        276.60         2.02 o                         
  -2   1   8        570.77        602.99         5.23 o                         
  -1   1   8        393.79        374.54         3.39 o                         
   0   1   8       2342.50       2658.29        20.41 o                         
   1   1   8        614.26        592.18         4.91 o                         
   2   1   8         96.26         85.68         0.95 o                         
   3   1   8        173.67        170.90         1.66 o                         
   4   1   8        655.57        667.38         7.77 o                         
   5   1   8         52.61         53.59         0.87 o                         
   6   1   8         50.25         48.75         2.38 o                         
  -8   2   8        252.72        265.68         4.50 o                         
  -7   2   8        108.34        102.91         1.60 o                         
  -6   2   8         79.84         76.49         1.13 o                         
  -5   2   8        285.94        261.14         3.01 o                         
  -4   2   8          1.54          1.84         0.17 o                         
  -3   2   8         97.54         90.29         0.87 o                         
  -2   2   8         47.44         38.69         0.49 o                         
  -1   2   8         35.21         24.91         0.33 o                         
   0   2   8        309.01        357.11         3.00 o                         
   1   2   8        166.86        127.83         1.21 o                         
   2   2   8          0.19          0.78         0.20 o                         
   3   2   8       4800.62       5080.16        45.07 o                         
   4   2   8          7.66          9.11         0.46 o                         
   5   2   8        102.17         96.37         1.42 o                         
   6   2   8        191.34        203.80         2.73 o                         
  -8   3   8         17.64         12.63         0.91 o                         
  -7   3   8         10.96         11.08         0.53 o                         
  -6   3   8        408.58        405.42         4.50 o                         
  -5   3   8        105.94         92.26         1.08 o                         
  -4   3   8          6.57          7.10         0.27 o                         
  -3   3   8       1094.14       1083.41         7.97 o                         
  -2   3   8        286.44        272.85         1.99 o                         
  -1   3   8        213.35        211.60         1.89 o                         
   0   3   8        369.10        351.60         2.89 o                         
   1   3   8         94.62         88.62         0.88 o                         
   2   3   8         96.78         88.69         0.99 o                         
   3   3   8         33.84         28.72         0.78 o                         
   4   3   8         60.13         58.28         2.19 o                         
   5   3   8         21.88         20.61         0.64 o                         
   6   3   8         58.79         56.45         1.15 o                         
  -8   4   8         29.95         22.89         1.04 o                         
  -7   4   8         41.83         43.16         0.85 o                         
  -6   4   8       1114.32       1166.89        12.16 o                         
  -5   4   8         53.52         53.78         0.84 o                         
  -4   4   8         34.07         41.64         0.59 o                         
  -3   4   8         21.88         18.40         0.33 o                         
  -2   4   8        179.84        172.62         1.67 o                         
  -1   4   8        293.62        288.37         5.50 o                         
   0   4   8        138.33        125.03         1.22 o                         
   1   4   8        271.80        259.62         2.48 o                         
   2   4   8          7.93          6.64         0.32 o                         
   3   4   8        262.14        248.86         2.89 o                         
   4   4   8         70.09         69.60         1.44 o                         
   5   4   8          0.50          0.87         0.41 o                         
   6   4   8        191.33        216.59         3.14 o                         
  -8   5   8          3.04          3.70         0.68 o                         
  -7   5   8        766.84        751.30        13.54 o                         
  -6   5   8        559.24        551.17         5.94 o                         
  -5   5   8        278.50        278.48         3.08 o                         
  -4   5   8         24.29         19.32         0.42 o                         
  -3   5   8          0.88          0.61         0.26 o                         
  -2   5   8        457.26        416.17         5.13 o                         
  -1   5   8        108.84         96.59         1.07 o                         
   0   5   8          0.60          0.41         0.24 o                         
   1   5   8         24.22         20.61         0.68 o                         
   2   5   8         22.00         21.85         0.79 o                         
   3   5   8        100.39         96.14         2.74 o                         
   4   5   8        111.82        114.75         1.72 o                         
   5   5   8         44.00         42.31         0.90 o                         
  -8   6   8         51.39         45.89         1.42 o                         
  -7   6   8          0.25         -0.16         0.56 o                         
  -6   6   8         95.13         92.13         1.61 o                         
  -5   6   8        268.21        267.81         3.70 o                         
  -4   6   8        599.14        631.98         7.45 o                         
  -3   6   8        283.12        269.45         3.08 o                         
  -2   6   8         19.96         17.88         0.74 o                         
  -1   6   8          3.00          1.42         0.25 o                         
   0   6   8         10.32         17.22         0.46 o                         
   1   6   8          1.45          0.68         0.34 o                         
   2   6   8        122.91        114.12         1.39 o                         
   3   6   8         74.88         75.92         1.58 o                         
   4   6   8         14.18         14.41         0.61 o                         
   5   6   8         94.36         97.23         1.45 o                         
  -8   7   8          3.24          3.23         1.54 o                         
  -7   7   8          0.90          2.21         0.81 o                         
  -6   7   8          0.02         -0.44         0.44 o                         
  -5   7   8        197.18        206.40         3.46 o                         
  -4   7   8         53.44         60.48         1.05 o                         
  -3   7   8          5.56          3.16         0.29 o                         
  -2   7   8         46.25         49.59         0.82 o                         
  -1   7   8        331.13        338.84         3.80 o                         
   0   7   8        530.76        507.06         5.53 o                         
   1   7   8        114.78        105.15         1.32 o                         
   2   7   8        360.95        349.67         3.92 o                         
   3   7   8          0.03         -0.01         0.63 o                         
   4   7   8         59.49         60.78         1.09 o                         
  -8   8   8          0.08          1.04         1.11 o                         
  -7   8   8         51.23         48.42         1.33 o                         
  -6   8   8         17.18         20.83         0.90 o                         
  -5   8   8        442.99        453.28         6.26 o                         
  -4   8   8         35.76         36.18         0.72 o                         
  -3   8   8        462.68        472.59         5.64 o                         
  -2   8   8         73.25         68.21         1.03 o                         
  -1   8   8        140.51        139.66         1.77 o                         
   0   8   8         44.60         35.34         0.80 o                         
   1   8   8          2.77          2.96         0.50 o                         
   2   8   8        168.06        155.71         1.96 o                         
   3   8   8          1.14          1.32         0.44 o                         
   4   8   8         22.66         23.67         0.75 o                         
  -7   9   8          0.65          1.36         0.78 o                         
  -6   9   8          8.33          7.38         0.67 o                         
  -5   9   8         42.22         46.35         1.67 o                         
  -4   9   8        166.98        159.01         2.45 o                         
  -3   9   8        137.27        135.07         2.19 o                         
  -2   9   8         12.08         12.10         0.53 o                         
  -1   9   8         15.75         11.06         0.56 o                         
   0   9   8         12.47         13.50         0.62 o                         
   1   9   8         91.77         80.41         1.31 o                         
   2   9   8         13.70         13.48         0.77 o                         
   3   9   8         26.09         31.19         0.92 o                         
  -7  10   8          8.65          9.79         0.98 o                         
  -6  10   8          1.10          2.03         1.11 o                         
  -5  10   8         31.39         32.17         1.17 o                         
  -4  10   8          0.18          0.05         0.47 o                         
  -3  10   8         21.31         22.29         0.71 o                         
  -2  10   8         57.29         56.36         1.05 o                         
  -1  10   8          4.08          3.82         0.51 o                         
   0  10   8        139.58        139.87         1.97 o                         
   1  10   8         16.09         19.03         0.64 o                         
   2  10   8         11.43         13.85         0.55 o                         
  -6  11   8         88.55         94.65         2.44 o                         
  -5  11   8          0.08          0.49         0.68 o                         
  -4  11   8         84.99         85.83         4.45 o                         
  -3  11   8          0.11          0.92         0.44 o                         
  -2  11   8          0.55          0.71         0.59 o                         
  -1  11   8        150.99        135.84         1.98 o                         
   0  11   8        123.51        136.64         3.04 o                         
   1  11   8         10.64          8.16         0.59 o                         
  -6  12   8          0.12          0.62         1.11 o                         
  -5  12   8          8.97          8.16         0.66 o                         
  -4  12   8         33.30         40.27         1.11 o                         
  -3  12   8         10.79          7.20         0.58 o                         
  -2  12   8          7.23          4.70         0.49 o                         
  -1  12   8          5.35          5.00         0.48 o                         
   0  12   8        114.22        115.89         1.73 o                         
  -4  13   8         17.16         19.53         1.01 o                         
  -3  13   8          0.77          1.61         0.85 o                         
  -2  13   8         54.66         59.97         1.93 o                         
  -1  13   8          1.74          1.56         0.49 o                         
   1 -17   9         75.93         78.97         1.46 o                         
   2 -17   9        117.73        119.68         1.99 o                         
   3 -17   9          9.36         12.09         0.72 o                         
  -1 -16   9          2.07          2.18         0.48 o                         
   0 -16   9          3.48          1.94         0.50 o                         
   1 -16   9         42.73         43.52         1.35 o                         
   2 -16   9        139.40        153.93         2.46 o                         
   3 -16   9        195.89        190.80         2.94 o                         
   4 -16   9         28.99         24.04         0.78 o                         
  -2 -15   9          7.91          6.69         0.53 o                         
  -1 -15   9         26.66         21.41         0.77 o                         
   0 -15   9          0.98          2.71         0.54 o                         
   1 -15   9         40.39         45.85         1.05 o                         
   2 -15   9         11.56         11.86         0.72 o                         
   3 -15   9         61.06         70.03         1.24 o                         
   4 -15   9        314.29        320.09         4.13 o                         
   5 -15   9         89.68         91.76         1.76 o                         
  -3 -14   9          0.21         -0.47         0.54 o                         
  -2 -14   9          0.12          0.57         0.47 o                         
  -1 -14   9         12.06         11.20         0.57 o                         
   0 -14   9        112.54        115.15         1.60 o                         
   1 -14   9         58.24         62.70         1.09 o                         
   2 -14   9         43.28         37.60         1.03 o                         
   3 -14   9         63.83         62.38         1.14 o                         
   4 -14   9         37.33         36.72         0.83 o                         
   5 -14   9         98.66         95.62         1.62 o                         
   6 -14   9          5.84          5.85         0.61 o                         
  -4 -13   9         30.11         34.54         2.77 o                         
  -3 -13   9        103.38        101.44         2.22 o                         
  -2 -13   9        737.26        730.53        10.06 o                         
  -1 -13   9          2.76          2.89         0.40 o                         
   0 -13   9         29.93         25.79         0.76 o                         
   1 -13   9       1239.35       1267.82        24.21 o                         
   2 -13   9         77.51         69.86         1.18 o                         
   3 -13   9        397.46        378.70         5.00 o                         
   4 -13   9          9.19          6.27         0.48 o                         
   5 -13   9         32.42         34.20         0.97 o                         
   6 -13   9        156.62        147.07         2.21 o                         
  -5 -12   9         46.85         49.65         1.51 o                         
  -4 -12   9         61.35         66.42         1.49 o                         
  -3 -12   9         32.54         26.36         0.79 o                         
  -2 -12   9        211.82        214.65         2.83 o                         
  -1 -12   9         17.65         20.28         0.60 o                         
   0 -12   9        139.81        130.87         1.73 o                         
   1 -12   9        129.04        122.91         1.70 o                         
   2 -12   9        302.51        282.00         3.08 o                         
   3 -12   9         13.43         12.91         0.90 o                         
   4 -12   9        218.50        205.33         2.45 o                         
   5 -12   9         50.71         49.33         1.40 o                         
   6 -12   9        117.60        126.61         1.99 o                         
  -5 -11   9          3.69          4.00         0.61 o                         
  -4 -11   9          5.10          7.88         1.52 o                         
  -3 -11   9        693.42        682.26         8.06 o                         
  -2 -11   9        622.78        620.06         8.90 o                         
  -1 -11   9        479.07        433.64         4.79 o                         
   0 -11   9        145.93        128.44         1.70 o                         
   1 -11   9         87.40         79.12         1.10 o                         
   2 -11   9        372.97        345.98         3.67 o                         
   3 -11   9        218.36        208.85         2.38 o                         
   4 -11   9        102.34        101.58         1.69 o                         
   5 -11   9        201.64        196.19         2.49 o                         
   6 -11   9         29.61         31.81         1.75 o                         
   7 -11   9        115.35        115.93         1.98 o                         
  -6 -10   9         52.60         52.77         1.25 o                         
  -5 -10   9         12.56         11.77         0.75 o                         
  -4 -10   9         76.86         83.38         1.54 o                         
  -3 -10   9        353.40        329.64         4.95 o                         
  -2 -10   9        654.90        601.31         8.71 o                         
  -1 -10   9          0.87          2.93         0.52 o                         
   0 -10   9       1658.28       1723.15        16.56 o                         
   1 -10   9        410.83        397.38         3.69 o                         
   2 -10   9         26.88         27.05         0.61 o                         
   3 -10   9        755.79        750.10         7.79 o                         
   4 -10   9          1.20          0.37         0.31 o                         
   5 -10   9          8.54          7.91         0.45 o                         
   6 -10   9         25.88         27.08         0.89 o                         
   7 -10   9          3.60          2.97         0.53 o                         
  -6  -9   9          4.57          6.21         0.61 o                         
  -5  -9   9          6.57          4.91         1.12 o                         
  -4  -9   9         49.58         50.44         1.09 o                         
  -3  -9   9          1.14          1.09         0.32 o                         
  -2  -9   9        223.01        225.85         2.89 o                         
  -1  -9   9        233.94        244.82         2.48 o                         
   0  -9   9         55.98         48.32         0.73 o                         
   1  -9   9         27.31         27.93         0.50 o                         
   2  -9   9        143.35        131.85         2.05 o                         
   3  -9   9        119.58         99.69         1.14 o                         
   4  -9   9         50.57         47.10         0.83 o                         
   5  -9   9         84.53         85.48         1.24 o                         
   6  -9   9          2.71          2.24         0.50 o                         
   7  -9   9          1.55          1.90         0.69 o                         
  -6  -8   9         75.81         75.62         3.40 o                         
  -5  -8   9          5.80          2.66         0.86 o                         
  -4  -8   9         62.22         58.53         1.19 o                         
  -3  -8   9        306.92        327.44         3.98 o                         
  -2  -8   9        123.14        119.86         1.47 o                         
  -1  -8   9       1474.12       1454.85        12.47 o                         
   0  -8   9        409.76        428.56         3.68 o                         
   1  -8   9         20.51         18.54         0.43 o                         
   2  -8   9        359.84        363.23         4.15 o                         
   3  -8   9        250.60        259.32         2.49 o                         
   4  -8   9        277.49        284.25         2.91 o                         
   5  -8   9        329.30        319.84         4.83 o                         
   6  -8   9        915.86        945.47        12.13 o                         
   7  -8   9          1.02          0.87         0.50 o                         
  -7  -7   9         82.67         87.98         1.75 o                         
  -6  -7   9        243.98        247.75         3.51 o                         
  -5  -7   9          4.46          6.96         0.52 o                         
  -4  -7   9        704.09        649.76         7.57 o                         
  -3  -7   9         71.62         71.22         1.12 o                         
  -2  -7   9          0.16          1.49         0.23 o                         
  -1  -7   9       1881.66       1952.60        15.14 o                         
   0  -7   9          2.29          2.06         0.19 o                         
   1  -7   9       1692.33       1691.26        14.65 o                         
   2  -7   9        410.55        408.74         3.73 o                         
   3  -7   9        855.29        860.04         7.93 o                         
   4  -7   9        136.60        136.67         1.67 o                         
   5  -7   9          2.70          3.87         0.43 o                         
   6  -7   9         64.27         61.53         1.43 o                         
   7  -7   9         58.11         52.96         1.11 o                         
  -7  -6   9        170.83        184.72         2.77 o                         
  -6  -6   9        281.37        285.13         3.97 o                         
  -5  -6   9         43.13         39.67         1.30 o                         
  -4  -6   9         59.19         59.28         0.99 o                         
  -3  -6   9        189.69        172.49         2.82 o                         
  -2  -6   9         10.96          9.18         0.35 o                         
  -1  -6   9         25.21         28.81         0.45 o                         
   0  -6   9          0.36          0.10         0.17 o                         
   1  -6   9        459.52        473.66         4.22 o                         
   2  -6   9        110.21        134.65         1.26 o                         
   3  -6   9       1058.53       1055.08         8.36 o                         
   4  -6   9         27.58         25.30         0.56 o                         
   5  -6   9         83.40         84.24         1.19 o                         
   6  -6   9         63.55         61.50         1.25 o                         
   7  -6   9         10.64         10.81         0.60 o                         
  -7  -5   9          1.23          2.30         0.45 o                         
  -6  -5   9        186.74        170.36         2.57 o                         
  -5  -5   9         16.34         12.14         1.19 o                         
  -4  -5   9        210.28        224.49         2.82 o                         
  -3  -5   9          1.61          0.94         0.22 o                         
  -2  -5   9          5.39          6.07         0.23 o                         
  -1  -5   9        656.11        741.69         6.12 o                         
   0  -5   9        143.31        126.46         1.09 o                         
   1  -5   9        216.08        230.04         1.95 o                         
   2  -5   9        283.53        265.45         2.11 o                         
   3  -5   9        247.78        223.26         1.98 o                         
   4  -5   9         70.86         73.10         1.04 o                         
   5  -5   9         27.62         25.80         0.58 o                         
   6  -5   9          2.32          2.83         0.47 o                         
   7  -5   9        118.29        121.57         2.02 o                         
  -8  -4   9        224.03        243.78         4.92 o                         
  -7  -4   9         20.98         22.36         1.49 o                         
  -6  -4   9         13.95         10.78         0.82 o                         
  -5  -4   9        859.88        839.77         8.89 o                         
  -4  -4   9        220.38        209.24         2.26 o                         
  -3  -4   9        651.45        665.42         6.19 o                         
  -2  -4   9        243.57        213.28         1.91 o                         
  -1  -4   9         43.89         32.93         0.43 o                         
   0  -4   9        177.59        189.33         1.53 o                         
   1  -4   9         15.60         10.06         0.28 o                         
   2  -4   9         50.54         38.03         0.56 o                         
   3  -4   9         23.50         22.39         0.62 o                         
   4  -4   9       1971.91       2012.53        17.93 o                         
   5  -4   9         63.23         59.14         0.88 o                         
   6  -4   9         41.66         40.76         1.16 o                         
   7  -4   9        151.75        152.03         4.20 o                         
  -8  -3   9        151.94        154.18         5.42 o                         
  -7  -3   9        222.08        223.02         4.70 o                         
  -6  -3   9        161.32        145.08         2.65 o                         
  -5  -3   9        598.76        568.90         6.32 o                         
  -4  -3   9         85.13        119.36         1.21 o                         
  -3  -3   9        366.67        342.68         3.32 o                         
  -2  -3   9        334.71        360.32         2.94 o                         
  -1  -3   9        119.69        134.89         1.25 o                         
   0  -3   9        311.00        322.15         2.61 o                         
   1  -3   9        133.95        128.43         1.61 o                         
   2  -3   9        932.57        992.42         7.48 o                         
   3  -3   9         88.58         79.85         1.01 o                         
   4  -3   9       1500.84       1555.96        14.12 o                         
   5  -3   9        687.57        689.09         6.50 o                         
   6  -3   9         74.78         71.95         1.15 o                         
   7  -3   9         46.65         51.45         0.92 o                         
  -8  -2   9          0.00          1.44         0.62 o                         
  -7  -2   9          2.48          2.49         0.46 o                         
  -6  -2   9          2.65          1.26         0.40 o                         
  -5  -2   9        528.01        497.21         5.01 o                         
  -4  -2   9         40.61         37.92         0.55 o                         
  -3  -2   9         87.81         80.39         1.16 o                         
  -2  -2   9        173.48        173.64         1.52 o                         
  -1  -2   9          2.64          1.52         0.13 o                         
   0  -2   9          0.80          2.53         0.14 o                         
   1  -2   9        500.20        528.09         4.23 o                         
   2  -2   9       1514.94       1571.67        12.22 o                         
   3  -2   9        207.78        205.78         1.84 o                         
   4  -2   9        225.43        224.28         2.33 o                         
   5  -2   9        370.86        358.20         4.13 o                         
   6  -2   9          4.41          4.16         0.45 o                         
   7  -2   9          5.30          5.86         0.49 o                         
  -8  -1   9          6.29          3.06         0.56 o                         
  -7  -1   9        141.20        140.44         2.59 o                         
  -6  -1   9         55.85         49.91         1.21 o                         
  -5  -1   9        556.96        516.49         5.59 o                         
  -4  -1   9          1.98          1.71         0.21 o                         
  -3  -1   9         50.43         47.74         0.61 o                         
  -2  -1   9        307.38        324.20         2.80 o                         
  -1  -1   9       1590.65       1706.77        12.65 o                         
   0  -1   9        746.00        784.38         5.95 o                         
   1  -1   9         43.07         48.92         0.57 o                         
   2  -1   9        742.81        710.98         5.93 o                         
   3  -1   9       1093.57       1096.72        11.14 o                         
   4  -1   9        327.18        317.24         3.34 o                         
   5  -1   9        675.00        676.10         7.28 o                         
   6  -1   9          2.81          3.56         0.58 o                         
   7  -1   9         36.96         35.36         0.87 o                         
  -8   0   9        113.60        119.19         2.31 o                         
  -7   0   9         44.42         46.79         0.99 o                         
  -6   0   9          0.15          0.33         0.62 o                         
  -5   0   9         52.13         42.10         0.99 o                         
  -4   0   9         40.89         40.28         0.61 o                         
  -3   0   9        254.12        281.42         2.40 o                         
  -2   0   9          9.85         13.33         0.26 o                         
  -1   0   9         56.32         48.28         0.51 o                         
   0   0   9          0.34          0.87         0.30 o                         
   1   0   9        810.45        796.07         6.28 o                         
   2   0   9         47.50         38.78         0.57 o                         
   3   0   9        896.66        847.48         7.83 o                         
   4   0   9        481.64        490.71         5.46 o                         
   5   0   9        596.24        590.48         6.48 o                         
   6   0   9         21.51         24.23         0.73 o                         
  -8   1   9         22.14         23.67         0.82 o                         
  -7   1   9          5.70          7.18         0.49 o                         
  -6   1   9         57.76         55.82         0.94 o                         
  -5   1   9        406.81        392.17         4.02 o                         
  -4   1   9        117.43        102.86         0.90 o                         
  -3   1   9        301.51        266.28         2.31 o                         
  -2   1   9          9.65          7.17         0.25 o                         
  -1   1   9         72.89         71.55         0.68 o                         
   0   1   9         68.27         60.40         0.89 o                         
   1   1   9         25.32         25.19         0.37 o                         
   2   1   9        797.00        784.22         6.86 o                         
   3   1   9         66.12         62.33         1.29 o                         
   4   1   9         40.69         41.37         0.87 o                         
   5   1   9         51.58         47.25         0.98 o                         
   6   1   9         26.68         28.23         1.01 o                         
  -8   2   9        178.29        193.41         3.41 o                         
  -7   2   9        102.08         99.95         1.56 o                         
  -6   2   9         81.55         74.69         1.04 o                         
  -5   2   9        253.13        277.84         2.93 o                         
  -4   2   9          0.50          2.31         0.18 o                         
  -3   2   9         12.61         16.16         0.32 o                         
  -2   2   9        716.77        692.53         5.58 o                         
  -1   2   9        597.93        591.10         4.94 o                         
   0   2   9        714.76        750.27         6.43 o                         
   1   2   9         67.50         80.58         0.83 o                         
   2   2   9          2.14          3.65         0.29 o                         
   3   2   9       1657.33       1707.73        17.67 o                         
   4   2   9        237.36        232.13         5.06 o                         
   5   2   9        249.14        240.67         3.11 o                         
   6   2   9        167.77        203.26         2.73 o                         
  -8   3   9        144.21        134.78         2.53 o                         
  -7   3   9          2.67          1.67         0.40 o                         
  -6   3   9          6.95          5.43         0.38 o                         
  -5   3   9          2.08          3.40         0.37 o                         
  -4   3   9        102.43         97.56         1.20 o                         
  -3   3   9        355.31        374.75         3.18 o                         
  -2   3   9       1264.45       1305.16         9.49 o                         
  -1   3   9        539.94        543.09         5.44 o                         
   0   3   9       1296.31       1319.14        14.81 o                         
   1   3   9        534.97        499.35         4.28 o                         
   2   3   9        155.68        150.88         1.73 o                         
   3   3   9        302.16        299.89         3.42 o                         
   4   3   9         17.27         17.23         0.65 o                         
   5   3   9         15.28         13.11         0.60 o                         
   6   3   9        181.73        188.21         3.57 o                         
  -8   4   9        122.07        112.59         2.56 o                         
  -7   4   9         14.55         14.18         0.60 o                         
  -6   4   9        373.57        358.10         4.92 o                         
  -5   4   9         30.69         31.35         0.64 o                         
  -4   4   9          0.24          0.71         0.22 o                         
  -3   4   9        139.65        148.54         1.55 o                         
  -2   4   9        726.87        710.61         5.93 o                         
  -1   4   9        145.12        157.30         1.80 o                         
   0   4   9        567.90        537.52         5.66 o                         
   1   4   9         16.77         15.26         0.56 o                         
   2   4   9        518.71        512.25         5.20 o                         
   3   4   9         64.25         62.49         1.24 o                         
   4   4   9          7.40          7.67         0.47 o                         
   5   4   9         23.91         24.83         0.73 o                         
  -8   5   9         14.80         14.15         1.11 o                         
  -7   5   9        121.00        112.28         1.88 o                         
  -6   5   9        113.88        110.77         1.56 o                         
  -5   5   9         45.71         43.45         0.73 o                         
  -4   5   9        184.04        181.75         2.16 o                         
  -3   5   9         64.72         67.17         0.98 o                         
  -2   5   9         77.25         75.91         0.93 o                         
  -1   5   9         54.40         57.15         0.84 o                         
   0   5   9        121.85        117.06         1.65 o                         
   1   5   9         68.25         65.57         1.27 o                         
   2   5   9        571.86        578.55         6.26 o                         
   3   5   9         83.08         85.24         1.51 o                         
   4   5   9          1.19          0.27         0.39 o                         
   5   5   9        141.04        145.58         2.03 o                         
  -8   6   9         13.59          8.50         0.74 o                         
  -7   6   9        116.11        112.00         2.16 o                         
  -6   6   9        177.08        173.49         2.68 o                         
  -5   6   9          4.35          5.64         0.89 o                         
  -4   6   9        312.85        317.79         4.95 o                         
  -3   6   9        334.74        328.26         3.41 o                         
  -2   6   9        235.23        236.77         2.73 o                         
  -1   6   9        278.87        270.20         3.10 o                         
   0   6   9         95.81         90.75         1.27 o                         
   1   6   9        192.26        187.12         2.28 o                         
   2   6   9        415.38        416.30         4.31 o                         
   3   6   9         88.81         90.43         1.42 o                         
   4   6   9         61.00         65.58         1.13 o                         
  -8   7   9          0.93          1.90         0.73 o                         
  -7   7   9        197.79        208.65         4.35 o                         
  -6   7   9         27.23         26.96         1.10 o                         
  -5   7   9          1.03          1.51         0.46 o                         
  -4   7   9         34.31         35.26         1.44 o                         
  -3   7   9         69.93         68.89         1.13 o                         
  -2   7   9        130.86        132.34         1.69 o                         
  -1   7   9        246.97        235.03         2.57 o                         
   0   7   9         75.40         70.77         1.29 o                         
   1   7   9          2.12          1.30         0.38 o                         
   2   7   9         85.25         78.93         1.18 o                         
   3   7   9         10.28         10.51         0.61 o                         
   4   7   9          0.26         -0.03         0.40 o                         
  -7   8   9        205.57        210.89         3.67 o                         
  -6   8   9        100.90         96.59         1.98 o                         
  -5   8   9        223.13        220.31         4.16 o                         
  -4   8   9         48.74         46.08         1.10 o                         
  -3   8   9         46.31         44.77         0.89 o                         
  -2   8   9          4.78          5.51         0.37 o                         
  -1   8   9         79.86         87.27         1.27 o                         
   0   8   9          6.12          7.00         0.50 o                         
   1   8   9         36.88         33.58         0.79 o                         
   2   8   9         17.58         18.69         0.66 o                         
   3   8   9         24.12         25.68         0.75 o                         
  -7   9   9         85.33         79.24         1.79 o                         
  -6   9   9        121.99        125.86         2.80 o                         
  -5   9   9         20.81         21.86         1.00 o                         
  -4   9   9        110.33        115.28         1.92 o                         
  -3   9   9          1.24          1.93         0.41 o                         
  -2   9   9         38.40         36.81         0.96 o                         
  -1   9   9        179.76        172.70         3.68 o                         
   0   9   9          5.58          3.97         0.41 o                         
   1   9   9         58.87         57.78         1.09 o                         
   2   9   9        211.11        224.12         3.74 o                         
  -6  10   9         62.47         71.08         2.05 o                         
  -5  10   9         98.35        106.96         2.70 o                         
  -4  10   9          6.35          5.78         0.84 o                         
  -3  10   9         43.94         42.48         0.90 o                         
  -2  10   9         27.55         26.81         0.83 o                         
  -1  10   9        366.61        339.41         4.36 o                         
   0  10   9         35.87         39.68         0.90 o                         
   1  10   9        163.49        183.39         4.05 o                         
   2  10   9          0.96          1.13         0.44 o                         
  -6  11   9         35.57         39.57         1.44 o                         
  -5  11   9         18.83         22.00         1.26 o                         
  -4  11   9         25.74         28.31         1.30 o                         
  -3  11   9          0.95          1.31         0.47 o                         
  -2  11   9         39.66         36.56         0.87 o                         
  -1  11   9         33.26         30.45         0.80 o                         
   0  11   9         27.07         25.29         0.80 o                         
   1  11   9         89.06         96.79         1.44 o                         
  -5  12   9        103.58        110.13         2.13 o                         
  -4  12   9         23.63         22.75         0.95 o                         
  -3  12   9         13.02         11.35         1.00 o                         
  -2  12   9          5.01          2.51         0.61 o                         
  -1  12   9         34.09         31.96         0.79 o                         
  -1 -16  10          2.38          2.68         0.49 o                         
   0 -16  10          1.14          1.80         0.56 o                         
   1 -16  10         19.83         21.44         0.82 o                         
   2 -16  10          3.72          4.68         0.53 o                         
   3 -16  10          7.33          7.59         0.54 o                         
   4 -16  10         81.56         86.12         1.82 o                         
  -2 -15  10         22.49         23.10         1.26 o                         
  -1 -15  10         49.52         54.45         1.44 o                         
   0 -15  10          2.89          3.57         0.47 o                         
   1 -15  10         52.25         56.62         1.38 o                         
   2 -15  10          7.43          8.38         0.58 o                         
   3 -15  10          0.49          0.47         0.47 o                         
   4 -15  10         39.05         38.06         1.62 o                         
   5 -15  10          3.36          2.93         0.83 o                         
  -3 -14  10         30.78         31.93         0.95 o                         
  -2 -14  10          5.25          5.47         0.52 o                         
  -1 -14  10         40.03         39.27         1.19 o                         
   0 -14  10         67.31         67.89         1.11 o                         
   1 -14  10        376.60        378.19         6.10 o                         
   2 -14  10         82.75         81.24         2.59 o                         
   3 -14  10        169.44        165.32         3.32 o                         
   4 -14  10         81.63         80.48         1.23 o                         
   5 -14  10         26.97         23.08         0.86 o                         
  -4 -13  10         34.40         37.31         1.35 o                         
  -3 -13  10         40.93         39.88         1.04 o                         
  -2 -13  10        205.46        186.63         2.57 o                         
  -1 -13  10         62.62         46.51         0.83 o                         
   0 -13  10         12.10          9.50         0.46 o                         
   1 -13  10        408.39        413.43         5.78 o                         
   2 -13  10        453.14        452.87         5.60 o                         
   3 -13  10          3.82          3.52         0.56 o                         
   4 -13  10         21.03         16.77         0.73 o                         
   5 -13  10         25.72         21.08         0.85 o                         
   6 -13  10          1.97          1.02         0.87 o                         
  -4 -12  10        190.26        187.91         3.29 o                         
  -3 -12  10         71.19         76.56         1.59 o                         
  -2 -12  10        273.35        230.06         3.92 o                         
  -1 -12  10         20.25         18.12         0.71 o                         
   0 -12  10        155.53        161.80         1.93 o                         
   1 -12  10        507.85        493.77         9.16 o                         
   2 -12  10        323.48        317.79         4.28 o                         
   3 -12  10         19.48         22.51         0.63 o                         
   4 -12  10        110.52        108.30         1.62 o                         
   5 -12  10          0.65          1.13         0.52 o                         
   6 -12  10         12.88         10.44         0.75 o                         
  -5 -11  10          4.04          2.82         0.90 o                         
  -4 -11  10         15.99         12.89         1.11 o                         
  -3 -11  10         16.32         11.05         1.42 o                         
  -2 -11  10        121.58        127.27         2.48 o                         
  -1 -11  10          8.91         10.19         0.45 o                         
   0 -11  10          7.38          7.75         0.37 o                         
   1 -11  10        247.95        247.33         3.24 o                         
   2 -11  10        393.85        372.99         3.93 o                         
   3 -11  10         70.37         62.39         1.19 o                         
   4 -11  10        481.73        449.27         4.73 o                         
   5 -11  10          0.01          0.26         0.78 o                         
   6 -11  10         53.25         60.52         1.42 o                         
  -6 -10  10         35.51         46.67         1.15 o                         
  -5 -10  10         50.19         52.48         3.13 o                         
  -4 -10  10         25.73         29.47         0.85 o                         
  -3 -10  10        372.44        350.03         5.75 o                         
  -2 -10  10        582.06        553.50         6.54 o                         
  -1 -10  10         76.01         69.56         1.09 o                         
   0 -10  10       1443.44       1459.94        14.83 o                         
   1 -10  10         22.12         20.75         0.64 o                         
   2 -10  10         29.00         30.77         0.62 o                         
   3 -10  10        299.15        266.20         2.58 o                         
   4 -10  10         48.59         45.98         1.04 o                         
   5 -10  10        258.97        242.39         2.75 o                         
   6 -10  10         59.67         61.21         1.21 o                         
   7 -10  10          8.93         10.82         0.60 o                         
  -6  -9  10          0.04         -0.05         0.50 o                         
  -5  -9  10        147.08        157.06         2.78 o                         
  -4  -9  10         14.01         17.77         0.69 o                         
  -3  -9  10        360.32        326.15         4.51 o                         
  -2  -9  10        567.32        565.07         6.62 o                         
  -1  -9  10          7.22          5.17         0.32 o                         
   0  -9  10         20.58         20.49         0.48 o                         
   1  -9  10        489.70        457.91         4.88 o                         
   2  -9  10        527.86        529.78         5.04 o                         
   3  -9  10         69.40         61.70         0.84 o                         
   4  -9  10         12.94         13.85         0.50 o                         
   5  -9  10        334.43        327.63         4.35 o                         
   6  -9  10         24.79         22.71         0.96 o                         
   7  -9  10         28.49         35.67         1.38 o                         
  -6  -8  10          0.24          1.19         0.53 o                         
  -5  -8  10         59.95         66.93         1.31 o                         
  -4  -8  10        188.08        157.52         2.88 o                         
  -3  -8  10        268.18        255.89         3.94 o                         
  -2  -8  10        956.33        937.58        10.64 o                         
  -1  -8  10         93.16         95.04         1.08 o                         
   0  -8  10         56.56         48.24         0.61 o                         
   1  -8  10        875.47        805.76         6.74 o                         
   2  -8  10        914.27        881.58         8.11 o                         
   3  -8  10        438.07        421.34         3.86 o                         
   4  -8  10        178.78        170.90         2.04 o                         
   5  -8  10         21.32         21.14         0.68 o                         
   6  -8  10        130.14        137.43         2.05 o                         
   7  -8  10         36.71         39.88         1.03 o                         
  -7  -7  10         68.77         74.11         1.56 o                         
  -6  -7  10        150.41        153.14         2.08 o                         
  -5  -7  10        111.26        118.64         2.63 o                         
  -4  -7  10        403.85        372.68         4.56 o                         
  -3  -7  10        360.12        343.51         4.18 o                         
  -2  -7  10        627.52        566.72         7.85 o                         
  -1  -7  10        165.61        171.76         1.62 o                         
   0  -7  10        433.73        404.88         3.30 o                         
   1  -7  10        157.70        173.17         1.85 o                         
   2  -7  10        226.21        224.69         2.21 o                         
   3  -7  10         99.27         99.75         1.31 o                         
   4  -7  10        109.27        104.38         1.47 o                         
   5  -7  10        184.51        177.45         2.26 o                         
   6  -7  10         12.40          9.97         0.81 o                         
   7  -7  10          5.11          5.42         0.71 o                         
  -7  -6  10         14.71         13.30         0.64 o                         
  -6  -6  10         67.70         70.61         1.31 o                         
  -5  -6  10         17.23         16.46         0.84 o                         
  -4  -6  10        186.24        167.84         2.21 o                         
  -3  -6  10         74.96         72.82         1.03 o                         
  -2  -6  10       1105.16       1164.65        11.28 o                         
  -1  -6  10         75.53         85.06         0.96 o                         
   0  -6  10        100.94         91.55         0.93 o                         
   1  -6  10        276.26        320.36         3.12 o                         
   2  -6  10         20.33          7.57         0.29 o                         
   3  -6  10          5.84          4.96         0.41 o                         
   4  -6  10          0.40          0.07         0.30 o                         
   5  -6  10         95.49         92.31         1.18 o                         
   6  -6  10          8.46          7.58         0.53 o                         
   7  -6  10          5.15          8.29         0.71 o                         
  -7  -5  10         44.51         46.52         1.09 o                         
  -6  -5  10        159.50        157.74         2.38 o                         
  -5  -5  10          0.23          0.93         0.33 o                         
  -4  -5  10         71.28         76.13         1.08 o                         
  -3  -5  10         20.97         23.90         0.47 o                         
  -2  -5  10       1000.27        995.57         8.18 o                         
  -1  -5  10        222.60        188.90         1.65 o                         
   0  -5  10          8.14          9.21         0.24 o                         
   1  -5  10         94.97         89.54         1.06 o                         
   2  -5  10        183.84        188.39         1.76 o                         
   3  -5  10         51.09         57.11         0.93 o                         
   4  -5  10        336.93        304.92         3.27 o                         
   5  -5  10       1080.81       1092.07        10.09 o                         
   6  -5  10         61.85         63.17         1.10 o                         
   7  -5  10        272.46        265.88        10.39 o                         
  -8  -4  10         11.07         13.06         1.07 o                         
  -7  -4  10         10.22         13.63         2.14 o                         
  -6  -4  10         93.80         97.34         1.65 o                         
  -5  -4  10        158.11        139.43         1.93 o                         
  -4  -4  10         84.71         82.20         1.13 o                         
  -3  -4  10        470.96        420.84         3.82 o                         
  -2  -4  10       1372.55       1420.03        11.08 o                         
  -1  -4  10        309.95        304.58         2.95 o                         
   0  -4  10        316.98        264.97         2.39 o                         
   1  -4  10        647.75        747.70         6.19 o                         
   2  -4  10          2.68          2.72         0.21 o                         
   3  -4  10          6.79          9.00         0.59 o                         
   4  -4  10        211.04        228.91         2.37 o                         
   5  -4  10         87.21         78.46         1.07 o                         
   6  -4  10         10.16         10.59         0.58 o                         
   7  -4  10        196.97        208.40         3.08 o                         
  -8  -3  10         11.72         14.92         0.81 o                         
  -7  -3  10        375.88        380.96         6.94 o                         
  -6  -3  10        108.87        108.15         2.30 o                         
  -5  -3  10        622.67        561.84         5.65 o                         
  -4  -3  10         79.78         76.47         1.08 o                         
  -3  -3  10        549.75        515.07         4.60 o                         
  -2  -3  10          4.31          3.55         0.23 o                         
  -1  -3  10       1459.91       1511.22        12.84 o                         
   0  -3  10         34.95         39.11         0.44 o                         
   1  -3  10        139.40        119.26         1.17 o                         
   2  -3  10        561.58        548.29         4.44 o                         
   3  -3  10          0.63          0.92         0.27 o                         
   4  -3  10        132.19        131.11         1.41 o                         
   5  -3  10        845.41        828.05         8.42 o                         
   6  -3  10         15.03         16.47         0.64 o                         
   7  -3  10          2.63          2.80         0.54 o                         
  -8  -2  10         12.55         16.14         1.48 o                         
  -7  -2  10        222.36        222.66         4.36 o                         
  -6  -2  10         25.39         24.83         0.91 o                         
  -5  -2  10        426.47        433.15         4.77 o                         
  -4  -2  10         74.58         55.35         0.78 o                         
  -3  -2  10         30.00         27.89         0.45 o                         
  -2  -2  10        641.91        695.11         5.80 o                         
  -1  -2  10         43.38         42.89         0.49 o                         
   0  -2  10        117.16        107.55         0.94 o                         
   1  -2  10        307.96        298.63         2.39 o                         
   2  -2  10        160.89        156.44         1.45 o                         
   3  -2  10          6.12          5.73         0.38 o                         
   4  -2  10         14.28         12.76         0.49 o                         
   5  -2  10         33.88         31.51         0.82 o                         
   6  -2  10         41.25         45.99         0.94 o                         
  -8  -1  10         21.15         20.91         0.79 o                         
  -7  -1  10         12.37         13.97         0.65 o                         
  -6  -1  10         37.31         36.51         2.00 o                         
  -5  -1  10        484.73        447.95         5.36 o                         
  -4  -1  10        257.53        238.40         2.56 o                         
  -3  -1  10          6.45          3.35         0.21 o                         
  -2  -1  10          0.31          0.20         0.15 o                         
  -1  -1  10         16.23         21.68         0.31 o                         
   0  -1  10        365.39        386.62         3.85 o                         
   1  -1  10         17.76          9.19         0.32 o                         
   2  -1  10         23.91         17.50         0.41 o                         
   3  -1  10        980.91        971.96         9.48 o                         
   4  -1  10         39.38         40.93         0.87 o                         
   5  -1  10         42.80         42.59         1.01 o                         
   6  -1  10        193.13        204.73         2.74 o                         
  -8   0  10        332.60        356.28         5.74 o                         
  -7   0  10         18.26         20.29         0.75 o                         
  -6   0  10        243.89        240.14         2.87 o                         
  -5   0  10         92.22         64.97         0.96 o                         
  -4   0  10        624.31        622.33         5.87 o                         
  -3   0  10        765.51        752.17         5.41 o                         
  -2   0  10        881.10        841.19         6.80 o                         
  -1   0  10        146.83        141.12         1.24 o                         
   0   0  10        164.50        161.46         1.88 o                         
   1   0  10          1.88          1.58         0.21 o                         
   2   0  10        188.60        187.18         1.95 o                         
   3   0  10        533.78        518.43         5.61 o                         
   4   0  10        478.66        490.13         8.14 o                         
   5   0  10        104.79        104.77         3.29 o                         
   6   0  10        218.24        233.88         3.06 o                         
  -8   1  10         31.70         28.78         1.12 o                         
  -7   1  10         33.01         37.51         1.02 o                         
  -6   1  10        481.23        485.12         4.98 o                         
  -5   1  10          5.34          4.38         0.28 o                         
  -4   1  10        185.80        182.34         1.64 o                         
  -3   1  10         48.71         45.09         0.51 o                         
  -2   1  10        365.60        376.38         3.36 o                         
  -1   1  10        346.32        328.55         2.54 o                         
   0   1  10        272.80        284.46         2.76 o                         
   1   1  10       1045.18       1094.25         8.58 o                         
   2   1  10         61.23         61.25         1.03 o                         
   3   1  10        604.24        606.06         6.06 o                         
   4   1  10         38.77         40.06         0.85 o                         
   5   1  10         24.18         22.51         0.71 o                         
   6   1  10         68.45         72.58         1.22 o                         
  -8   2  10         50.48         52.95         1.66 o                         
  -7   2  10         26.81         26.79         0.77 o                         
  -6   2  10        571.48        542.61        11.25 o                         
  -5   2  10        114.67        115.62         1.52 o                         
  -4   2  10        177.67        167.09         1.72 o                         
  -3   2  10          0.17          0.34         0.17 o                         
  -2   2  10        293.76        244.81         2.20 o                         
  -1   2  10         29.51         28.10         0.52 o                         
   0   2  10          2.96          4.40         0.26 o                         
   1   2  10        425.45        353.83         3.33 o                         
   2   2  10        806.51        826.20         9.16 o                         
   3   2  10        191.27        188.29         2.28 o                         
   4   2  10        671.78        686.96        13.81 o                         
   5   2  10         39.42         37.63         0.87 o                         
  -8   3  10          2.01          0.37         0.59 o                         
  -7   3  10         64.88         64.32         1.18 o                         
  -6   3  10          2.26          1.95         0.41 o                         
  -5   3  10          0.55          1.33         0.29 o                         
  -4   3  10          7.08          6.91         0.33 o                         
  -3   3  10         48.43         54.28         0.72 o                         
  -2   3  10         12.40         13.23         0.52 o                         
  -1   3  10        162.07        135.81         1.73 o                         
   0   3  10        865.91        853.78         9.01 o                         
   1   3  10        990.11        954.27        13.18 o                         
   2   3  10        213.61        203.53         2.76 o                         
   3   3  10        188.56        185.70         2.78 o                         
   4   3  10        176.87        170.77         4.02 o                         
   5   3  10         35.56         35.56         0.84 o                         
  -8   4  10          0.03          2.02         0.68 o                         
  -7   4  10         67.73         62.13         1.36 o                         
  -6   4  10         23.34         19.74         0.71 o                         
  -5   4  10        418.15        409.02         4.51 o                         
  -4   4  10        135.46        121.94         1.43 o                         
  -3   4  10        159.78        149.50         1.99 o                         
  -2   4  10        287.74        282.16         3.19 o                         
  -1   4  10         22.92         20.30         1.02 o                         
   0   4  10        448.34        446.75         5.33 o                         
   1   4  10         61.49         58.38         1.01 o                         
   2   4  10        386.51        388.14         4.34 o                         
   3   4  10         16.93         15.85         0.95 o                         
   4   4  10         25.98         26.69         0.75 o                         
   5   4  10          4.08          6.31         0.47 o                         
  -8   5  10         57.06         51.29         1.47 o                         
  -7   5  10          4.33          4.93         0.58 o                         
  -6   5  10        129.99        139.65         2.23 o                         
  -5   5  10        204.41        199.92         2.68 o                         
  -4   5  10         17.09         16.63         0.78 o                         
  -3   5  10        483.28        474.03         5.15 o                         
  -2   5  10         46.63         43.93         0.76 o                         
  -1   5  10         99.09         91.34         1.25 o                         
   0   5  10          0.23          0.23         0.28 o                         
   1   5  10          1.96          1.27         0.35 o                         
   2   5  10        383.56        394.79         4.82 o                         
   3   5  10        256.05        265.56         3.36 o                         
   4   5  10        123.30        138.40         2.10 o                         
  -8   6  10          9.18         11.34         1.11 o                         
  -7   6  10          1.97          3.09         0.60 o                         
  -6   6  10         13.64         13.51         0.66 o                         
  -5   6  10         62.63         56.03         1.31 o                         
  -4   6  10         67.59         64.98         1.40 o                         
  -3   6  10        303.12        294.06         3.33 o                         
  -2   6  10         60.38         60.79         0.89 o                         
  -1   6  10        320.99        319.97         3.63 o                         
   0   6  10          0.05          0.28         0.34 o                         
   1   6  10          5.03          6.22         0.48 o                         
   2   6  10         60.48         61.42         1.19 o                         
   3   6  10         49.49         47.75         0.96 o                         
   4   6  10          1.33          0.86         0.42 o                         
  -7   7  10        373.91        383.79         7.58 o                         
  -6   7  10        327.78        327.69         5.43 o                         
  -5   7  10         18.73         17.29         2.15 o                         
  -4   7  10         29.86         31.66         0.98 o                         
  -3   7  10        372.21        357.48         4.01 o                         
  -2   7  10          7.76          6.93         0.39 o                         
  -1   7  10        407.04        393.65         4.11 o                         
   0   7  10         40.84         34.79         0.99 o                         
   1   7  10          2.72          1.81         0.44 o                         
   2   7  10          7.95          7.88         0.73 o                         
   3   7  10         68.33         78.08         1.56 o                         
  -7   8  10        303.56        300.19         9.48 o                         
  -6   8  10          8.36          8.36         0.66 o                         
  -5   8  10         46.21         43.56         1.05 o                         
  -4   8  10          6.10          4.93         0.59 o                         
  -3   8  10          5.05          5.62         0.46 o                         
  -2   8  10         27.29         24.81         0.66 o                         
  -1   8  10         24.05         23.87         0.65 o                         
   0   8  10          8.89          9.20         0.43 o                         
   1   8  10          6.16          5.21         0.50 o                         
   2   8  10         14.35         12.50         0.68 o                         
   3   8  10          0.80          0.79         0.48 o                         
  -7   9  10         18.33         15.41         1.48 o                         
  -6   9  10         24.06         28.01         1.35 o                         
  -5   9  10          1.27         -0.37         1.37 o                         
  -4   9  10        218.14        226.63         4.50 o                         
  -3   9  10          6.80          7.47         0.55 o                         
  -2   9  10        115.77        120.98         1.76 o                         
  -1   9  10          0.27          0.02         0.43 o                         
   0   9  10         20.99         21.70         0.71 o                         
   1   9  10        174.53        181.59         2.47 o                         
   2   9  10        108.92        111.58         2.09 o                         
  -6  10  10         45.65         44.84         1.52 o                         
  -5  10  10         36.98         41.96         2.16 o                         
  -4  10  10        176.67        185.82         3.27 o                         
  -3  10  10         73.51         73.11         1.24 o                         
  -2  10  10        156.23        156.88         2.17 o                         
  -1  10  10          0.62          0.81         0.44 o                         
   0  10  10          2.50          2.36         0.46 o                         
   1  10  10          0.24          2.00         0.46 o                         
  -5  11  10          0.08          0.48         0.80 o                         
  -4  11  10         13.72         13.07         2.71 o                         
  -3  11  10         29.98         30.36         1.08 o                         
  -2  11  10         34.30         40.93         0.91 o                         
  -1  11  10          2.00          1.97         0.50 o                         
   0  11  10         19.44         17.77         0.67 o                         
  -3  12  10          4.70          7.00         1.23 o                         
  -1 -16  11         17.31         17.05         0.77 o                         
   0 -16  11          0.05         -0.52         0.57 o                         
   1 -16  11          0.13          0.77         0.54 o                         
   2 -16  11         10.55         10.08         0.79 o                         
   3 -16  11         16.75         21.53         0.76 o                         
  -2 -15  11         19.06         14.07         0.71 o                         
  -1 -15  11         10.42         11.56         0.82 o                         
   0 -15  11         27.84         31.87         0.80 o                         
   1 -15  11          2.71          1.19         0.47 o                         
   2 -15  11         19.78         20.08         0.77 o                         
   3 -15  11         10.09          9.82         0.67 o                         
   4 -15  11         33.73         43.43         1.28 o                         
  -3 -14  11         14.40         14.92         0.69 o                         
  -2 -14  11        414.09        389.17         8.76 o                         
  -1 -14  11          7.67          4.92         0.53 o                         
   0 -14  11          0.23          0.44         0.56 o                         
   1 -14  11         17.20         19.40         0.73 o                         
   2 -14  11        349.54        356.36         4.91 o                         
   3 -14  11          7.28          6.70         0.66 o                         
   4 -14  11         62.64         64.89         1.40 o                         
   5 -14  11         86.29         82.61         1.96 o                         
  -4 -13  11         24.03         27.38         0.97 o                         
  -3 -13  11         82.99         94.09         1.68 o                         
  -2 -13  11         46.65         40.68         0.86 o                         
  -1 -13  11         42.84         36.69         0.76 o                         
   0 -13  11         13.52         12.40         0.60 o                         
   1 -13  11          1.28          0.65         0.35 o                         
   2 -13  11         20.55         23.01         0.75 o                         
   3 -13  11         27.86         28.31         0.81 o                         
   4 -13  11          3.14          1.87         0.77 o                         
   5 -13  11        145.59        135.90         2.26 o                         
  -4 -12  11          2.03          0.88         0.53 o                         
  -3 -12  11          7.31          6.61         0.56 o                         
  -2 -12  11         94.10         94.44         1.52 o                         
  -1 -12  11          3.79          4.68         0.38 o                         
   0 -12  11          0.99          2.35         0.49 o                         
   1 -12  11        247.32        243.60         4.10 o                         
   2 -12  11          9.36         10.64         0.50 o                         
   3 -12  11          6.97          6.82         0.54 o                         
   4 -12  11         61.12         61.20         1.05 o                         
   5 -12  11          8.84          7.51         0.67 o                         
   6 -12  11         22.58         20.75         0.90 o                         
  -5 -11  11         41.81         42.89         2.56 o                         
  -4 -11  11         30.71         27.25         0.89 o                         
  -3 -11  11        190.72        193.74         4.44 o                         
  -2 -11  11          1.14          1.21         0.67 o                         
  -1 -11  11        127.12        125.25         1.68 o                         
   0 -11  11         14.07         13.58         0.57 o                         
   1 -11  11        350.72        329.81         4.11 o                         
   2 -11  11         15.98         11.17         0.57 o                         
   3 -11  11          4.24          5.00         0.41 o                         
   4 -11  11         19.84         12.84         0.54 o                         
   5 -11  11        155.08        152.30         2.18 o                         
   6 -11  11        248.67        269.73         3.99 o                         
  -5 -10  11         27.54         30.96         1.04 o                         
  -4 -10  11          4.52          4.81         0.52 o                         
  -3 -10  11        172.06        147.95         4.34 o                         
  -2 -10  11        160.50        138.43         2.17 o                         
  -1 -10  11        133.77        135.35         1.62 o                         
   0 -10  11        187.40        190.64         2.30 o                         
   1 -10  11       2701.98       2842.75        31.33 o                         
   2 -10  11         26.35         31.68         0.77 o                         
   3 -10  11         70.75         52.81         0.81 o                         
   4 -10  11        178.39        152.70         1.89 o                         
   5 -10  11         72.13         67.05         1.15 o                         
   6 -10  11         67.62         70.52         1.73 o                         
  -6  -9  11          4.09          4.19         0.74 o                         
  -5  -9  11         57.47         62.37         1.45 o                         
  -4  -9  11        101.59        106.59         2.05 o                         
  -3  -9  11        740.85        695.89         9.03 o                         
  -2  -9  11        117.94        100.41         1.68 o                         
  -1  -9  11        129.40        123.11         1.74 o                         
   0  -9  11       2469.95       2595.40        28.22 o                         
   1  -9  11        238.12        220.71         2.83 o                         
   2  -9  11          4.60          0.88         0.28 o                         
   3  -9  11         37.51         39.82         0.69 o                         
   4  -9  11         14.80         12.32         0.70 o                         
   5  -9  11         29.31         27.68         0.76 o                         
   6  -9  11          3.22          1.14         0.76 o                         
  -6  -8  11         85.51        102.42         2.02 o                         
  -5  -8  11         14.41         15.96         0.87 o                         
  -4  -8  11          0.27          2.92         0.51 o                         
  -3  -8  11        552.53        487.30         8.73 o                         
  -2  -8  11        196.86        193.52         2.52 o                         
  -1  -8  11         42.57         37.84         0.71 o                         
   0  -8  11        921.32        921.48         8.83 o                         
   1  -8  11         14.94         15.40         0.50 o                         
   2  -8  11        209.75        179.58         2.20 o                         
   3  -8  11        136.81        105.51         1.26 o                         
   4  -8  11          7.41          8.70         0.55 o                         
   5  -8  11         19.54         23.79         0.77 o                         
   6  -8  11        170.71        196.56         2.74 o                         
  -7  -7  11        182.57        217.90         4.44 o                         
  -6  -7  11          5.83          6.14         0.53 o                         
  -5  -7  11          6.10          6.48         0.45 o                         
  -4  -7  11          2.71          5.12         0.40 o                         
  -3  -7  11        145.66        118.54         3.51 o                         
  -2  -7  11        160.61        151.78         1.90 o                         
  -1  -7  11       1394.45       1397.76        12.01 o                         
   0  -7  11        562.52        546.48         4.77 o                         
   1  -7  11        351.85        348.69         3.42 o                         
   2  -7  11          1.41          0.66         0.27 o                         
   3  -7  11         10.80          9.95         0.58 o                         
   4  -7  11        458.51        428.43         4.81 o                         
   5  -7  11         30.08         33.45         0.87 o                         
   6  -7  11          7.77          8.67         0.77 o                         
  -7  -6  11         28.53         29.91         1.20 o                         
  -6  -6  11          0.94          0.55         0.59 o                         
  -5  -6  11         80.65         74.54         1.11 o                         
  -4  -6  11         74.97         57.96         0.85 o                         
  -3  -6  11        398.63        369.72         4.47 o                         
  -2  -6  11        298.85        320.25         3.59 o                         
  -1  -6  11         23.01         24.70         0.46 o                         
   0  -6  11        479.69        468.01         4.53 o                         
   1  -6  11        171.33        162.15         1.84 o                         
   2  -6  11         10.92         10.86         0.47 o                         
   3  -6  11         39.05         38.32         0.79 o                         
   4  -6  11        474.46        461.61         4.77 o                         
   5  -6  11          8.27          5.76         0.40 o                         
   6  -6  11        183.05        194.25         4.38 o                         
  -7  -5  11         18.69         25.58         0.85 o                         
  -6  -5  11          1.88          0.85         0.35 o                         
  -5  -5  11         38.42         29.57         1.73 o                         
  -4  -5  11        121.88        103.84         1.28 o                         
  -3  -5  11        385.25        365.06         4.04 o                         
  -2  -5  11        195.04        177.01         1.67 o                         
  -1  -5  11        225.92        209.11         1.92 o                         
   0  -5  11       2221.41       2311.88        16.57 o                         
   1  -5  11          6.92          4.42         0.27 o                         
   2  -5  11         63.00         62.27         0.84 o                         
   3  -5  11         89.19         80.05         1.49 o                         
   4  -5  11         74.69         66.92         0.95 o                         
   5  -5  11         14.11         14.90         0.53 o                         
   6  -5  11         42.88         44.59         1.65 o                         
  -7  -4  11        224.21        220.36         3.58 o                         
  -6  -4  11         68.40         61.44         1.18 o                         
  -5  -4  11         41.41         42.24         0.84 o                         
  -4  -4  11         95.00         94.96         1.26 o                         
  -3  -4  11        375.50        340.36         3.34 o                         
  -2  -4  11        259.00        268.39         2.39 o                         
  -1  -4  11        349.46        312.53         2.49 o                         
   0  -4  11        330.11        325.46         2.53 o                         
   1  -4  11        341.57        332.24         3.06 o                         
   2  -4  11        343.42        316.21         2.93 o                         
   3  -4  11        215.46        207.21         2.49 o                         
   4  -4  11         95.58         89.11         1.12 o                         
   5  -4  11          0.52          0.58         0.55 o                         
   6  -4  11         54.91         54.32         1.44 o                         
  -8  -3  11          0.15          0.18         0.59 o                         
  -7  -3  11         15.24         15.44         1.55 o                         
  -6  -3  11         16.98         15.07         1.45 o                         
  -5  -3  11         53.60         51.57         0.86 o                         
  -4  -3  11         57.07         49.75         0.81 o                         
  -3  -3  11        279.40        266.68         2.53 o                         
  -2  -3  11        134.82        127.82         1.36 o                         
  -1  -3  11          1.23          3.13         0.18 o                         
   0  -3  11         17.47         21.29         0.35 o                         
   1  -3  11        111.05         82.81         0.88 o                         
   2  -3  11         28.12         22.81         0.59 o                         
   3  -3  11        152.01        149.91         2.05 o                         
   4  -3  11        196.27        189.36         2.16 o                         
   5  -3  11          0.88          0.81         0.37 o                         
   6  -3  11          1.28          0.91         0.51 o                         
  -8  -2  11        130.09        139.14         2.96 o                         
  -7  -2  11         88.54         92.13         1.44 o                         
  -6  -2  11        153.83        141.33         2.51 o                         
  -5  -2  11        137.49        113.88         1.62 o                         
  -4  -2  11        197.06        194.05         2.30 o                         
  -3  -2  11        383.32        388.67         3.24 o                         
  -2  -2  11        596.51        572.08         6.13 o                         
  -1  -2  11        572.64        586.74         4.81 o                         
   0  -2  11         27.33         23.34         0.44 o                         
   1  -2  11        392.50        389.56         3.44 o                         
   2  -2  11         84.64         78.58         0.94 o                         
   3  -2  11        365.77        331.94         4.08 o                         
   4  -2  11         23.84         23.96         0.81 o                         
   5  -2  11          1.18          0.76         0.44 o                         
   6  -2  11         94.62         99.22         1.52 o                         
  -8  -1  11         66.79         74.07         1.86 o                         
  -7  -1  11         61.82         59.11         1.08 o                         
  -6  -1  11         30.72         29.68         0.80 o                         
  -5  -1  11         55.05         47.78         0.87 o                         
  -4  -1  11        269.20        253.59         3.17 o                         
  -3  -1  11        121.91        119.70         1.11 o                         
  -2  -1  11          1.31          4.97         0.34 o                         
  -1  -1  11        686.40        652.53         4.86 o                         
   0  -1  11         14.99         22.25         0.44 o                         
   1  -1  11         89.81         89.70         1.06 o                         
   2  -1  11        136.30        123.36         1.71 o                         
   3  -1  11        598.12        603.24         6.51 o                         
   4  -1  11        257.87        254.06         3.27 o                         
   5  -1  11         85.09         92.96         1.46 o                         
   6  -1  11         79.51         83.58         1.70 o                         
  -8   0  11        114.66        124.35         3.82 o                         
  -7   0  11         32.28         30.14         1.15 o                         
  -6   0  11        424.00        380.64         4.28 o                         
  -5   0  11        166.19        152.02         1.75 o                         
  -4   0  11        338.81        336.13         3.28 o                         
  -3   0  11         34.64         29.67         0.43 o                         
  -2   0  11        715.16        729.01         5.29 o                         
  -1   0  11        181.35        166.64         1.50 o                         
   0   0  11          2.59          1.76         0.21 o                         
   1   0  11       1011.00        940.90         8.61 o                         
   2   0  11         13.47         15.14         0.52 o                         
   3   0  11         53.66         50.99         0.88 o                         
   4   0  11         49.90         48.17         1.96 o                         
   5   0  11         61.03         61.41         1.11 o                         
   6   0  11         16.91         17.36         0.74 o                         
  -8   1  11         81.88         85.44         2.09 o                         
  -7   1  11        186.75        179.79         2.69 o                         
  -6   1  11        250.27        249.86         2.93 o                         
  -5   1  11         31.83         34.09         0.62 o                         
  -4   1  11        152.72        147.77         1.50 o                         
  -3   1  11          3.46          5.12         0.32 o                         
  -2   1  11         53.06         43.41         0.54 o                         
  -1   1  11        224.41        200.43         2.20 o                         
   0   1  11          3.31          3.18         0.24 o                         
   1   1  11         54.23         59.08         0.90 o                         
   2   1  11        118.33        114.88         2.26 o                         
   3   1  11         22.78         21.12         0.54 o                         
   4   1  11         41.26         40.62         1.80 o                         
   5   1  11          8.14          8.47         0.51 o                         
  -8   2  11         37.28         36.33         1.39 o                         
  -7   2  11          7.22          9.72         0.55 o                         
  -6   2  11        499.78        492.28         5.89 o                         
  -5   2  11        129.48        117.43         1.70 o                         
  -4   2  11         32.99         34.24         0.57 o                         
  -3   2  11        149.45        133.93         1.43 o                         
  -2   2  11          9.23          9.69         0.37 o                         
  -1   2  11         38.87         37.64         0.66 o                         
   0   2  11        526.11        519.64         5.59 o                         
   1   2  11        269.63        252.76         2.68 o                         
   2   2  11        939.52        922.48         9.07 o                         
   3   2  11          0.49          0.17         0.34 o                         
   4   2  11        276.87        276.31         4.62 o                         
   5   2  11         41.11         37.11         0.90 o                         
  -8   3  11          0.10          1.06         0.86 o                         
  -7   3  11          0.26          0.16         0.44 o                         
  -6   3  11         90.81         81.70         1.32 o                         
  -5   3  11        244.85        233.89         2.75 o                         
  -4   3  11         14.59         16.11         0.43 o                         
  -3   3  11       1538.99       1615.11        14.77 o                         
  -2   3  11         20.82         19.60         0.50 o                         
  -1   3  11          5.34          3.23         0.38 o                         
   0   3  11          5.76          8.79         0.67 o                         
   1   3  11          0.68          1.18         0.32 o                         
   2   3  11        531.10        530.15         5.78 o                         
   3   3  11          3.37          2.17         0.39 o                         
   4   3  11        565.36        588.52         6.62 o                         
   5   3  11          0.78          0.40         0.44 o                         
  -8   4  11         75.17         71.89         1.82 o                         
  -7   4  11         28.87         31.28         1.63 o                         
  -6   4  11         40.33         39.51         1.12 o                         
  -5   4  11        288.82        294.93         3.45 o                         
  -4   4  11         18.20         16.92         0.72 o                         
  -3   4  11          0.50          0.48         0.30 o                         
  -2   4  11        144.38        148.83         2.00 o                         
  -1   4  11        342.59        360.68         4.04 o                         
   0   4  11         61.65         73.10         1.19 o                         
   1   4  11         31.58         33.83         0.79 o                         
   2   4  11        437.34        428.67         5.17 o                         
   3   4  11         87.92         89.96         2.54 o                         
   4   4  11          7.69          8.81         0.50 o                         
  -8   5  11        132.47        136.92         4.07 o                         
  -7   5  11        234.24        227.91         3.86 o                         
  -6   5  11         51.55         53.93         1.30 o                         
  -5   5  11        293.09        299.02         4.33 o                         
  -4   5  11         98.21        105.40         1.64 o                         
  -3   5  11         50.44         49.15         0.91 o                         
  -2   5  11          6.90          8.14         0.48 o                         
  -1   5  11         36.94         38.89         1.07 o                         
   0   5  11        470.20        438.36         4.88 o                         
   1   5  11         49.81         50.45         1.18 o                         
   2   5  11        311.20        304.57         3.50 o                         
   3   5  11        737.23        790.49         9.09 o                         
   4   5  11        108.95        117.50         1.71 o                         
  -7   6  11         10.43          9.83         0.77 o                         
  -6   6  11        134.80        140.25         2.60 o                         
  -5   6  11          8.01          7.17         1.02 o                         
  -4   6  11         10.02         10.99         0.84 o                         
  -3   6  11         13.23         14.65         0.60 o                         
  -2   6  11        253.97        251.40         2.96 o                         
  -1   6  11        260.88        268.31         2.89 o                         
   0   6  11        452.28        424.87         5.18 o                         
   1   6  11          2.68          3.01         0.37 o                         
   2   6  11        270.37        268.99         3.27 o                         
   3   6  11        157.19        156.88         2.22 o                         
  -7   7  11         22.15         21.94         1.09 o                         
  -6   7  11        100.18         99.52         2.03 o                         
  -5   7  11          2.62          2.53         0.60 o                         
  -4   7  11         49.85         48.50         1.24 o                         
  -3   7  11         61.31         56.79         1.06 o                         
  -2   7  11         67.03         69.79         1.28 o                         
  -1   7  11         63.83         71.27         1.04 o                         
   0   7  11         78.58         81.70         1.23 o                         
   1   7  11        124.28        126.72         1.69 o                         
   2   7  11         14.79         14.82         0.92 o                         
   3   7  11         16.77         14.89         0.69 o                         
  -7   8  11          2.22          0.25         0.99 o                         
  -6   8  11         99.35         96.82         2.02 o                         
  -5   8  11         20.32         20.70         0.97 o                         
  -4   8  11        149.38        162.56         3.40 o                         
  -3   8  11         85.32         86.40         2.28 o                         
  -2   8  11        150.31        154.00         2.13 o                         
  -1   8  11         92.95         87.57         1.39 o                         
   0   8  11         39.59         37.75         0.86 o                         
   1   8  11        124.16        131.44         1.87 o                         
   2   8  11        152.90        175.85         3.57 o                         
  -6   9  11         10.36          8.77         0.96 o                         
  -5   9  11         49.21         50.42         1.35 o                         
  -4   9  11         73.26         72.98         1.62 o                         
  -3   9  11         10.28         10.68         0.59 o                         
  -2   9  11         66.54         73.62         1.35 o                         
  -1   9  11          4.92          4.43         0.56 o                         
   0   9  11          0.96          2.62         0.45 o                         
   1   9  11         23.78         24.77         0.87 o                         
  -5  10  11         59.61         63.74         1.87 o                         
  -4  10  11         46.75         41.38         1.21 o                         
  -3  10  11         29.06         31.23         0.99 o                         
  -2  10  11        113.95        120.47         1.79 o                         
  -1  10  11          5.89          6.61         0.51 o                         
   0  10  11          1.38          1.10         0.47 o                         
  -4  11  11         21.60         20.53         1.13 o                         
  -3  11  11          5.74          7.27         0.61 o                         
  -2  11  11         53.10         54.43         1.14 o                         
   0 -16  12         56.16         57.80         1.23 o                         
   1 -16  12         11.88         12.46         0.60 o                         
   2 -16  12          0.20          0.23         0.47 o                         
  -2 -15  12         91.47         90.78         1.62 o                         
  -1 -15  12         13.72         14.64         0.78 o                         
   0 -15  12         11.08          8.94         0.65 o                         
   1 -15  12          2.05          2.56         0.49 o                         
   2 -15  12        207.36        231.71         3.10 o                         
   3 -15  12         67.58         74.83         1.99 o                         
   4 -15  12          2.42          3.16         0.65 o                         
  -3 -14  12         12.08         10.55         0.67 o                         
  -2 -14  12        383.38        418.63         6.00 o                         
  -1 -14  12          0.36          0.49         0.54 o                         
   0 -14  12          6.77          4.71         0.62 o                         
   1 -14  12         48.61         50.38         1.06 o                         
   2 -14  12         26.75         27.95         1.19 o                         
   3 -14  12         21.69         21.02         1.21 o                         
   4 -14  12          2.02          0.68         0.83 o                         
  -3 -13  12         86.66         76.00         1.58 o                         
  -2 -13  12         11.01         11.44         0.58 o                         
  -1 -13  12         92.31         91.38         1.47 o                         
   0 -13  12         28.90         28.30         0.88 o                         
   1 -13  12        117.96        119.41         1.64 o                         
   2 -13  12         10.54         11.89         0.54 o                         
   3 -13  12          9.04         11.58         0.58 o                         
   4 -13  12          4.67          4.69         0.73 o                         
   5 -13  12         50.35         56.32         1.72 o                         
  -4 -12  12          8.95          7.81         0.66 o                         
  -3 -12  12        227.57        221.73         3.19 o                         
  -2 -12  12          6.66          6.37         0.50 o                         
  -1 -12  12         17.94         18.35         0.65 o                         
   0 -12  12         36.42         33.52         0.91 o                         
   1 -12  12        137.49        138.00         2.00 o                         
   2 -12  12         30.79         30.30         0.75 o                         
   3 -12  12         39.20         39.78         0.86 o                         
   4 -12  12        109.08        117.00         2.00 o                         
   5 -12  12         55.71         57.91         1.38 o                         
  -5 -11  12         26.34         27.32         0.92 o                         
  -4 -11  12         67.21         67.65         1.32 o                         
  -3 -11  12          5.48          4.33         1.47 o                         
  -2 -11  12          0.04          0.56         0.40 o                         
  -1 -11  12          0.33          0.63         0.38 o                         
   0 -11  12         23.68         25.05         0.82 o                         
   1 -11  12        483.03        495.77         5.97 o                         
   2 -11  12        101.10        100.27         1.44 o                         
   3 -11  12        160.33        153.57         2.03 o                         
   4 -11  12        252.70        232.26         3.08 o                         
   5 -11  12          1.79          2.52         0.54 o                         
   6 -11  12        222.94        222.60         3.34 o                         
  -5 -10  12          3.44          2.96         0.56 o                         
  -4 -10  12        299.98        310.32         4.32 o                         
  -3 -10  12         44.10         39.28         1.38 o                         
  -2 -10  12         28.66         30.37         1.79 o                         
  -1 -10  12          0.82          0.52         0.32 o                         
   0 -10  12         53.42         50.23         0.89 o                         
   1 -10  12        193.51        189.60         2.79 o                         
   2 -10  12        108.51        102.71         1.45 o                         
   3 -10  12          7.49          7.14         0.44 o                         
   4 -10  12        218.59        198.07         2.48 o                         
   5 -10  12          3.05          3.12         0.50 o                         
   6 -10  12         37.22         44.92         1.10 o                         
  -6  -9  12        170.98        172.72         3.01 o                         
  -5  -9  12         53.33         53.91         1.31 o                         
  -4  -9  12          4.57          6.18         0.53 o                         
  -3  -9  12          0.59          0.57         0.38 o                         
  -2  -9  12         58.18         64.12         1.13 o                         
  -1  -9  12        109.42        103.41         1.32 o                         
   0  -9  12        429.90        424.58         4.69 o                         
   1  -9  12        573.93        582.87         6.87 o                         
   2  -9  12         26.68         19.77         0.59 o                         
   3  -9  12        152.40        166.18         2.15 o                         
   4  -9  12          4.85          3.46         0.43 o                         
   5  -9  12          9.73          9.69         0.91 o                         
   6  -9  12         74.33         69.79         1.28 o                         
  -6  -8  12         70.04         64.39         1.47 o                         
  -5  -8  12          0.03         -0.52         0.52 o                         
  -4  -8  12         12.13         12.24         0.97 o                         
  -3  -8  12          8.04         13.87         0.86 o                         
  -2  -8  12        450.81        438.73         5.24 o                         
  -1  -8  12         82.46         73.67         1.08 o                         
   0  -8  12        153.54        151.21         1.87 o                         
   1  -8  12          5.14          4.74         0.43 o                         
   2  -8  12        227.67        225.24         2.68 o                         
   3  -8  12        252.20        217.47         2.47 o                         
   4  -8  12        356.38        316.08         3.94 o                         
   5  -8  12        176.67        184.62         2.16 o                         
   6  -8  12        472.37        525.17         8.42 o                         
  -6  -7  12         97.05         98.20         2.97 o                         
  -5  -7  12         31.56         29.62         1.31 o                         
  -4  -7  12         51.23         44.27         1.24 o                         
  -3  -7  12        787.90        745.67        12.40 o                         
  -2  -7  12          8.60          6.25         0.41 o                         
  -1  -7  12        221.43        216.51         2.75 o                         
   0  -7  12       5041.83       5278.26        49.71 o                         
   1  -7  12          3.51          4.27         0.37 o                         
   2  -7  12         22.38         12.88         0.51 o                         
   3  -7  12        695.25        600.23         6.55 o                         
   4  -7  12        108.52        109.40         1.44 o                         
   5  -7  12          4.19          2.96         0.57 o                         
   6  -7  12          4.38          2.79         0.61 o                         
  -7  -6  12        223.92        265.71         7.52 o                         
  -6  -6  12         10.80         12.76         0.88 o                         
  -5  -6  12        441.60        446.81         4.91 o                         
  -4  -6  12         48.19         39.31         0.75 o                         
  -3  -6  12        400.11        323.99         6.88 o                         
  -2  -6  12        266.15        248.08         3.08 o                         
  -1  -6  12       2792.98       2906.15        25.79 o                         
   0  -6  12        909.07        855.01         7.90 o                         
   1  -6  12          0.02          0.52         0.27 o                         
   2  -6  12        102.17        109.48         1.47 o                         
   3  -6  12         16.44         12.63         0.66 o                         
   4  -6  12        191.82        182.88         2.13 o                         
   5  -6  12         25.65         26.19         1.19 o                         
   6  -6  12         43.95         39.35         1.25 o                         
  -7  -5  12         45.08         57.41         2.20 o                         
  -6  -5  12         54.91         57.64         1.14 o                         
  -5  -5  12        287.22        318.80         3.92 o                         
  -4  -5  12        888.17        746.09         7.38 o                         
  -3  -5  12        469.86        442.84         5.27 o                         
  -2  -5  12        662.69        638.11         9.06 o                         
  -1  -5  12        516.13        510.69         4.43 o                         
   0  -5  12         36.38         31.99         0.61 o                         
   1  -5  12         14.96         10.23         0.42 o                         
   2  -5  12        312.97        264.44         2.84 o                         
   3  -5  12          0.67         -0.08         0.30 o                         
   4  -5  12        225.34        213.53         2.59 o                         
   5  -5  12        229.20        242.91         3.15 o                         
   6  -5  12          2.58          2.36         0.61 o                         
  -7  -4  12         26.05         24.74         0.91 o                         
  -6  -4  12          4.85          5.20         0.56 o                         
  -5  -4  12        132.77        148.88         2.40 o                         
  -4  -4  12         86.58         67.68         1.12 o                         
  -3  -4  12        137.79        143.80         1.68 o                         
  -2  -4  12        100.51         94.54         1.17 o                         
  -1  -4  12        925.58        895.95         6.56 o                         
   0  -4  12        264.11        249.79         2.31 o                         
   1  -4  12         10.17          5.78         0.28 o                         
   2  -4  12          3.29          1.71         0.27 o                         
   3  -4  12        233.38        215.17         2.80 o                         
   4  -4  12         55.30         56.54         0.98 o                         
   5  -4  12         40.40         45.93         1.00 o                         
   6  -4  12         29.97         22.32         0.94 o                         
  -7  -3  12         67.96         68.48         1.42 o                         
  -6  -3  12         35.32         29.12         0.91 o                         
  -5  -3  12         30.26         31.46         0.85 o                         
  -4  -3  12        468.97        463.21         5.07 o                         
  -3  -3  12        296.98        320.24         3.32 o                         
  -2  -3  12        483.01        453.17         3.90 o                         
  -1  -3  12         22.30         20.89         0.40 o                         
   0  -3  12          1.94          2.13         0.22 o                         
   1  -3  12          5.48          4.20         0.26 o                         
   2  -3  12          3.86          5.01         0.35 o                         
   3  -3  12        335.16        303.90         3.77 o                         
   4  -3  12         72.32         63.01         1.21 o                         
   5  -3  12        312.17        332.32         4.79 o
[truncated: 105,625 more chars]
